# Supplementary material for: Synthesis and crystal structure of (2E)-1-[3,5-bis­(benz­yloxy)phen­yl]-3-(4-eth­oxy­phen­yl)prop-2-en-1-one
Source: Acta Crystallogr E Crystallogr Commun. 2024 Aug 6;80(Pt 9):913–5. doi: 10.1107/S2056989024007552 (PMC11389684; doi:10.1107/S2056989024007552)
Supplement: Supplementary file 1 [file e-80-00913-sup1.cif]

##############################################################################
#                                                                            #
# This CIF contains the data in a paper accepted for publication in          #
# Acta Crystallographica Section E. It conforms to the requirements of       #
# Notes for Authors for Acta Crystallographica Section E, and has been       #
# peer reviewed under the auspices of the IUCr Commission on Journals.       #
#                                                                            #
# Full details of the Crystallographic Information File format               #
# are given in the paper "The Crystallographic Information File (CIF):       #
# a New Standard Archive File for Crystallography" by S. R. Hall, F. H.      #
# Allen and I. D. Brown [Acta Cryst. (1991), A47, 655-685].                  #
#                                                                            #
# The current version of the core CIF dictionary is obtainable from          #
# ftp://ftp.iucr.org/pub/cif_core.dic.                                       #
#                                                                            #
# Software is freely available for graphical display of the structure(s)     #
# in this CIF. For information consult the CIF software page                 #
# http://www.iucr.org/resources/cif/software.                                #
#                                                                            #
# This file may be used for bona fide research purposes within the           #
# scientific community so long as proper attribution is given to the journal # 
# article from which it was obtained.                                        #
#                                                                            #
##############################################################################
data_I
_audit_creation_method     'SHELXL-2019/3'
_chemical_name_systematic
;
(2<i>E</i>)-1-[3,5-Bis(benzyloxy)phenyl]-3-(4-ethoxyphenyl)prop-2-en-1-one
;
_chemical_name_common     Organic
_chemical_formula_moiety     'C31 H28 O4'
_chemical_formula_sum     'C31 H28 O4'
_chemical_formula_iupac     'C31 H28 O4'
_chemical_formula_weight     464.53
_chemical_melting_point     ?
_space_group_crystal_system     triclinic
_space_group_name_H-M_alt     'P -1'
_space_group_name_Hall     '-P 1'
loop_
    _space_group_symop_operation_xyz
    'x, y, z'
    '-x, -y, -z'
_cell_length_a     9.0494(9)
_cell_length_b     10.0326(11)
_cell_length_c     14.6932(15)
_cell_angle_alpha     100.153(3)
_cell_angle_beta     107.292(3)
_cell_angle_gamma     90.789(4)
_cell_volume     1250.6(2)
_cell_formula_units_Z     2
_cell_measurement_reflns_used     9430
_cell_measurement_theta_min     2.3033
_cell_measurement_theta_max     26.5745
_cell_measurement_temperature     298(2)
_exptl_crystal_description     Block
_exptl_crystal_colour     'colourless'
_exptl_crystal_size_max     0.31
_exptl_crystal_size_mid     0.23
_exptl_crystal_size_min     0.19
_exptl_crystal_density_diffrn     1.234
_exptl_crystal_density_meas     ?
_exptl_crystal_density_method     'not measured'
_exptl_crystal_F_000     492
_exptl_absorpt_coefficient_mu     0.081
_exptl_absorpt_correction_type     none
_exptl_absorpt_process_details     ?
_exptl_absorpt_correction_T_min     ?
_exptl_absorpt_correction_T_max     ?
_diffrn_ambient_temperature     298(2)
_diffrn_source     ?
_diffrn_radiation_type     MoK\a
_diffrn_radiation_wavelength     0.71073
_diffrn_measurement_device_type     'Bruker D8 Quest XRD'
_diffrn_measurement_method     'Omega and Phi Scans'
_diffrn_detector_area_resol_mean     7.3910
_diffrn_reflns_number     30243
_diffrn_reflns_av_R_equivalents     0.0370
_diffrn_reflns_av_unetI/netI     0.0257
_diffrn_reflns_theta_min     2.303
_diffrn_reflns_theta_max     26.984
_diffrn_reflns_theta_full     25.242
_diffrn_measured_fraction_theta_max     0.994
_diffrn_measured_fraction_theta_full     0.996
_diffrn_reflns_limit_h_min     -11
_diffrn_reflns_limit_h_max     11
_diffrn_reflns_limit_k_min     -12
_diffrn_reflns_limit_k_max     12
_diffrn_reflns_limit_l_min     -18
_diffrn_reflns_limit_l_max     18
_refine_special_details     ?
_reflns_number_total     5428
_reflns_number_gt     3607
_reflns_threshold_expression     'I > 2\s(I)'
_refine_ls_structure_factor_coef     Fsqd
_refine_ls_matrix_type     full
_refine_ls_R_factor_all     0.0881
_refine_ls_R_factor_gt     0.0565
_refine_ls_wR_factor_gt     0.1501
_refine_ls_wR_factor_ref     0.1779
_refine_ls_goodness_of_fit_ref     1.048
_refine_ls_restrained_S_all     1.048
_refine_ls_number_reflns     5428
_refine_ls_number_parameters     317
_refine_ls_number_restraints     0
_refine_ls_hydrogen_treatment     constr
_refine_ls_weighting_scheme     calc
_refine_ls_weighting_details
              'w=1/[\s^2^(Fo^2^)+(0.0755P)^2^+0.3440P] where P=(Fo^2^+2Fc^2^)/3'
_atom_sites_solution_hydrogens     geom
_atom_sites_solution_primary     ?
_atom_sites_solution_secondary     ?
_refine_ls_shift/su_max     0.000
_refine_ls_shift/su_mean     0.000
_refine_diff_density_max     0.364
_refine_diff_density_min     -0.184
_refine_ls_extinction_method     none
_refine_ls_extinction_coef     .
loop_
    _atom_type_symbol
    _atom_type_description
    _atom_type_scat_dispersion_real
    _atom_type_scat_dispersion_imag
    _atom_type_scat_source
    'C' 'C' 0.0033 0.0016
                         'International Tables Vol C Tables 4.2.6.8 and 6.1.1.4'
    'H' 'H' 0.0000 0.0000
                         'International Tables Vol C Tables 4.2.6.8 and 6.1.1.4'
    'O' 'O' 0.0106 0.0060
                         'International Tables Vol C Tables 4.2.6.8 and 6.1.1.4'
_computing_data_collection
;
APEX3 v2017.3-0 (Bruker, 2017)
;
_computing_cell_refinement
;
SAINT V8.38A (Bruker, 2017)
;
_computing_data_reduction
;
SAINT V8.38A (Bruker, 2017)
;
_computing_structure_solution
;
<i>SHELXT2018/2</i> (Sheldrick, 2015a)
;
_computing_structure_refinement
;
<i>SHELXL2019/3</i> (Sheldrick, 2015b)
;
_computing_molecular_graphics
;
ORTEP-3 for Windows (Farrugia, 2012) and PLATON (Spek, 2020)
;
_computing_publication_material
;
<i>SHELXL2019/3</i> (Sheldrick, 2015b) and PLATON (Spek, 2020)
;
loop_
    _atom_site_type_symbol
    _atom_site_label
    _atom_site_fract_x
    _atom_site_fract_y
    _atom_site_fract_z
    _atom_site_U_iso_or_equiv
    _atom_site_adp_type
    _atom_site_calc_flag
    _atom_site_occupancy
    _atom_site_disorder_assembly
    _atom_site_disorder_group
    O O1 -0.14058(19) 0.34912(19) -0.00351(12) 0.0891(5) Uani d 1 . .
    O O2 0.16186(19) 0.72402(15) 0.58657(11) 0.0798(5) Uani d 1 . .
    O O3 0.57910(18) 0.67306(14) 0.89498(11) 0.0758(5) Uani d 1 . .
    O O4 0.58288(19) 0.27603(13) 0.68226(10) 0.0781(5) Uani d 1 . .
    C C1 -0.1307(4) 0.2055(4) -0.1454(2) 0.1262(13) Uani d 1 . .
    H H1A -0.151371 0.280342 -0.178933 0.189 Uiso calc 1 . .
    H H1B -0.226967 0.158707 -0.150531 0.189 Uiso calc 1 . .
    H H1C -0.069164 0.144122 -0.173877 0.189 Uiso calc 1 . .
    C C2 -0.0474(3) 0.2556(3) -0.04420(19) 0.0904(8) Uani d 1 . .
    H H2A -0.027085 0.180610 -0.009604 0.109 Uiso calc 1 . .
    H H2AB 0.051245 0.301090 -0.038289 0.109 Uiso calc 1 . .
    C C3 -0.0852(2) 0.4030(2) 0.09240(16) 0.0674(5) Uani d 1 . .
    C C4 0.0551(3) 0.3730(2) 0.15297(17) 0.0692(6) Uani d 1 . .
    H H4 0.117713 0.313490 0.128230 0.083 Uiso calc 1 . .
    C C5 0.1007(2) 0.4316(2) 0.24907(16) 0.0653(5) Uani d 1 . .
    H H5 0.194960 0.410658 0.288762 0.078 Uiso calc 1 . .
    C C6 0.0118(2) 0.52131(19) 0.29011(15) 0.0581(5) Uani d 1 . .
    C C7 -0.1280(2) 0.5512(2) 0.22718(17) 0.0706(6) Uani d 1 . .
    H H7 -0.189955 0.611871 0.251480 0.085 Uiso calc 1 . .
    C C8 -0.1756(3) 0.4931(3) 0.13069(17) 0.0774(6) Uani d 1 . .
    H H8 -0.269403 0.514352 0.090561 0.093 Uiso calc 1 . .
    C C9 0.0606(2) 0.5819(2) 0.39198(15) 0.0611(5) Uani d 1 . .
    H H9 -0.000981 0.647173 0.411977 0.073 Uiso calc 1 . .
    C C10 0.1840(2) 0.5545(2) 0.46044(15) 0.0619(5) Uani d 1 . .
    H H10 0.247017 0.488795 0.442843 0.074 Uiso calc 1 . .
    C C11 0.2253(2) 0.62323(18) 0.56229(15) 0.0572(5) Uani d 1 . .
    C C12 0.3502(2) 0.57021(17) 0.63744(14) 0.0535(4) Uani d 1 . .
    C C13 0.4072(2) 0.44298(18) 0.61769(14) 0.0569(5) Uani d 1 . .
    H H13 0.372300 0.389726 0.555824 0.068 Uiso calc 1 . .
    C C14 0.5168(2) 0.39755(18) 0.69199(15) 0.0597(5) Uani d 1 . .
    C C15 0.5686(2) 0.47618(19) 0.78386(14) 0.0613(5) Uani d 1 . .
    H H15 0.639925 0.443738 0.833530 0.074 Uiso calc 1 . .
    C C16 0.5144(2) 0.60315(19) 0.80212(14) 0.0584(5) Uani d 1 . .
    C C17 0.4042(2) 0.65032(18) 0.72948(14) 0.0584(5) Uani d 1 . .
    H H17 0.366639 0.735155 0.742260 0.070 Uiso calc 1 . .
    C C18 0.5246(3) 0.8021(2) 0.92022(18) 0.0908(8) Uani d 1 . .
    H H18A 0.413970 0.793221 0.911087 0.109 Uiso calc 1 . .
    H H18B 0.542890 0.862592 0.879393 0.109 Uiso calc 1 . .
    C C19 0.6105(3) 0.8580(2) 1.02462(17) 0.0718(6) Uani d 1 . .
    C C20 0.5696(3) 0.8133(3) 1.0964(2) 0.0881(7) Uani d 1 . .
    H H20 0.490407 0.745243 1.080563 0.106 Uiso calc 1 . .
    C C21 0.6443(4) 0.8678(3) 1.1924(2) 0.1037(10) Uani d 1 . .
    H H21 0.615398 0.836038 1.240799 0.124 Uiso calc 1 . .
    C C22 0.7596(4) 0.9672(4) 1.2169(2) 0.1080(11) Uani d 1 . .
    H H22 0.808981 1.004115 1.281899 0.130 Uiso calc 1 . .
    C C23 0.8029(3) 1.0130(3) 1.1459(3) 0.1034(10) Uani d 1 . .
    H H23 0.882143 1.081096 1.162282 0.124 Uiso calc 1 . .
    C C24 0.7284(3) 0.9579(3) 1.0495(2) 0.0852(7) Uani d 1 . .
    H H24 0.758359 0.988800 1.001161 0.102 Uiso calc 1 . .
    C C25 0.5493(3) 0.19191(19) 0.58876(15) 0.0664(6) Uani d 1 . .
    H H25A 0.574903 0.241425 0.543764 0.080 Uiso calc 1 . .
    H H25B 0.439988 0.162010 0.563792 0.080 Uiso calc 1 . .
    C C26 0.6465(2) 0.07200(18) 0.60074(14) 0.0586(5) Uani d 1 . .
    C C27 0.7704(3) 0.0568(2) 0.56452(17) 0.0686(6) Uani d 1 . .
    H H27 0.794339 0.121305 0.531744 0.082 Uiso calc 1 . .
    C C28 0.8599(3) -0.0535(2) 0.57641(18) 0.0731(6) Uani d 1 . .
    H H28 0.942723 -0.062797 0.551033 0.088 Uiso calc 1 . .
    C C29 0.8279(3) -0.1484(2) 0.62481(17) 0.0698(6) Uani d 1 . .
    H H29 0.889257 -0.221547 0.633478 0.084 Uiso calc 1 . .
    C C30 0.7042(3) -0.1351(2) 0.66067(18) 0.0749(6) Uani d 1 . .
    H H30 0.681177 -0.199693 0.693631 0.090 Uiso calc 1 . .
    C C31 0.6136(3) -0.0260(2) 0.64803(17) 0.0705(6) Uani d 1 . .
    H H31 0.529072 -0.018708 0.671861 0.085 Uiso calc 1 . .
loop_
    _atom_site_aniso_label
    _atom_site_aniso_U_11
    _atom_site_aniso_U_22
    _atom_site_aniso_U_33
    _atom_site_aniso_U_12
    _atom_site_aniso_U_13
    _atom_site_aniso_U_23
    O1 0.0745(10) 0.1103(13) 0.0696(10) 0.0256(9) 0.0120(8) -0.0008(9)
    O2 0.0974(11) 0.0644(9) 0.0736(10) 0.0421(8) 0.0194(8) 0.0118(7)
    O3 0.0805(10) 0.0589(8) 0.0680(9) 0.0309(7) 0.0050(7) -0.0116(7)
    O4 0.0979(11) 0.0489(8) 0.0667(9) 0.0363(7) 0.0013(8) -0.0048(6)
    C1 0.113(2) 0.159(3) 0.085(2) 0.057(2) 0.0089(18) -0.001(2)
    C2 0.0876(17) 0.0991(19) 0.0795(17) 0.0304(15) 0.0240(14) 0.0043(14)
    C3 0.0615(12) 0.0707(13) 0.0659(13) 0.0100(10) 0.0160(10) 0.0074(10)
    C4 0.0655(13) 0.0660(13) 0.0748(14) 0.0222(10) 0.0188(11) 0.0128(11)
    C5 0.0616(12) 0.0615(12) 0.0712(14) 0.0188(9) 0.0138(10) 0.0181(10)
    C6 0.0555(11) 0.0540(10) 0.0658(12) 0.0094(9) 0.0167(9) 0.0164(9)
    C7 0.0589(12) 0.0798(14) 0.0729(14) 0.0245(11) 0.0189(11) 0.0143(11)
    C8 0.0568(12) 0.0998(17) 0.0706(14) 0.0260(12) 0.0119(11) 0.0151(12)
    C9 0.0633(12) 0.0542(11) 0.0673(13) 0.0133(9) 0.0193(10) 0.0154(9)
    C10 0.0686(12) 0.0507(10) 0.0665(13) 0.0186(9) 0.0186(10) 0.0134(9)
    C11 0.0623(11) 0.0447(9) 0.0647(12) 0.0136(8) 0.0189(9) 0.0105(8)
    C12 0.0567(10) 0.0415(9) 0.0623(11) 0.0122(8) 0.0182(9) 0.0090(8)
    C13 0.0650(11) 0.0412(9) 0.0581(11) 0.0133(8) 0.0129(9) 0.0019(8)
    C14 0.0653(12) 0.0403(9) 0.0672(12) 0.0183(8) 0.0143(10) 0.0025(8)
    C15 0.0645(12) 0.0494(10) 0.0616(12) 0.0196(9) 0.0101(9) 0.0029(9)
    C16 0.0613(11) 0.0463(10) 0.0603(11) 0.0135(8) 0.0139(9) -0.0022(8)
    C17 0.0619(11) 0.0413(9) 0.0684(12) 0.0170(8) 0.0186(10) 0.0023(8)
    C18 0.1038(18) 0.0631(13) 0.0800(16) 0.0407(13) 0.0040(13) -0.0145(11)
    C19 0.0734(14) 0.0559(12) 0.0712(14) 0.0292(11) 0.0100(11) -0.0080(10)
    C20 0.0917(18) 0.0732(15) 0.0921(19) 0.0143(13) 0.0280(15) -0.0044(14)
    C21 0.132(3) 0.100(2) 0.0829(19) 0.047(2) 0.0413(19) 0.0101(16)
    C22 0.108(2) 0.099(2) 0.0810(19) 0.0477(19) -0.0079(18) -0.0167(17)
    C23 0.0765(17) 0.0812(18) 0.119(3) 0.0129(14) -0.0030(17) -0.0133(18)
    C24 0.0812(16) 0.0728(15) 0.0953(19) 0.0221(13) 0.0228(14) 0.0054(13)
    C25 0.0778(13) 0.0437(10) 0.0647(12) 0.0206(9) 0.0090(10) -0.0030(9)
    C26 0.0655(12) 0.0383(9) 0.0620(11) 0.0132(8) 0.0103(9) -0.0014(8)
    C27 0.0686(13) 0.0488(11) 0.0873(15) 0.0067(9) 0.0210(11) 0.0144(10)
    C28 0.0607(12) 0.0635(13) 0.0987(17) 0.0162(10) 0.0291(12) 0.0154(12)
    C29 0.0678(13) 0.0503(11) 0.0880(15) 0.0219(9) 0.0192(11) 0.0110(10)
    C30 0.0898(16) 0.0542(12) 0.0903(16) 0.0246(11) 0.0363(13) 0.0220(11)
    C31 0.0802(14) 0.0577(12) 0.0816(15) 0.0263(10) 0.0362(12) 0.0118(11)
_geom_special_details
;
 All esds (except the esd in the dihedral angle between two l.s. planes)
 are estimated using the full covariance matrix.  The cell esds are taken
 into account individually in the estimation of esds in distances, angles
 and torsion angles; correlations between esds in cell parameters are only
 used when they are defined by crystal symmetry.  An approximate (isotropic)
 treatment of cell esds is used for estimating esds involving l.s. planes.
;
loop_
    _geom_bond_atom_site_label_1
    _geom_bond_atom_site_label_2
    _geom_bond_site_symmetry_2
    _geom_bond_distance
    _geom_bond_publ_flag
    O1 C3 . 1.354(3) ?
    O1 C2 . 1.440(3) ?
    O2 C11 . 1.221(2) ?
    O3 C16 . 1.368(2) ?
    O3 C18 . 1.419(2) ?
    O4 C14 . 1.369(2) ?
    O4 C25 . 1.424(2) ?
    C1 C2 . 1.446(4) ?
    C1 H1A . 0.9600 ?
    C1 H1B . 0.9600 ?
    C1 H1C . 0.9600 ?
    C2 H2A . 0.9700 ?
    C2 H2AB . 0.9700 ?
    C3 C8 . 1.385(3) ?
    C3 C4 . 1.388(3) ?
    C4 C5 . 1.365(3) ?
    C4 H4 . 0.9300 ?
    C5 C6 . 1.392(3) ?
    C5 H5 . 0.9300 ?
    C6 C7 . 1.399(3) ?
    C6 C9 . 1.444(3) ?
    C7 C8 . 1.369(3) ?
    C7 H7 . 0.9300 ?
    C8 H8 . 0.9300 ?
    C9 C10 . 1.331(3) ?
    C9 H9 . 0.9300 ?
    C10 C11 . 1.467(3) ?
    C10 H10 . 0.9300 ?
    C11 C12 . 1.504(3) ?
    C12 C17 . 1.388(3) ?
    C12 C13 . 1.399(2) ?
    C13 C14 . 1.388(3) ?
    C13 H13 . 0.9300 ?
    C14 C15 . 1.379(3) ?
    C15 C16 . 1.382(2) ?
    C15 H15 . 0.9300 ?
    C16 C17 . 1.384(3) ?
    C17 H17 . 0.9300 ?
    C18 C19 . 1.499(3) ?
    C18 H18A . 0.9700 ?
    C18 H18B . 0.9700 ?
    C19 C20 . 1.358(4) ?
    C19 C24 . 1.374(4) ?
    C20 C21 . 1.377(4) ?
    C20 H20 . 0.9300 ?
    C21 C22 . 1.354(5) ?
    C21 H21 . 0.9300 ?
    C22 C23 . 1.364(5) ?
    C22 H22 . 0.9300 ?
    C23 C24 . 1.383(4) ?
    C23 H23 . 0.9300 ?
    C24 H24 . 0.9300 ?
    C25 C26 . 1.504(2) ?
    C25 H25A . 0.9700 ?
    C25 H25B . 0.9700 ?
    C26 C31 . 1.376(3) ?
    C26 C27 . 1.376(3) ?
    C27 C28 . 1.386(3) ?
    C27 H27 . 0.9300 ?
    C28 C29 . 1.360(3) ?
    C28 H28 . 0.9300 ?
    C29 C30 . 1.370(3) ?
    C29 H29 . 0.9300 ?
    C30 C31 . 1.382(3) ?
    C30 H30 . 0.9300 ?
    C31 H31 . 0.9300 ?
loop_
    _geom_angle_atom_site_label_1
    _geom_angle_atom_site_label_2
    _geom_angle_atom_site_label_3
    _geom_angle_site_symmetry_1
    _geom_angle_site_symmetry_3
    _geom_angle
    _geom_angle_publ_flag
    C3 O1 C2 . . 117.52(18) ?
    C16 O3 C18 . . 117.54(16) ?
    C14 O4 C25 . . 119.51(15) ?
    C2 C1 H1A . . 109.5 ?
    C2 C1 H1B . . 109.5 ?
    H1A C1 H1B . . 109.5 ?
    C2 C1 H1C . . 109.5 ?
    H1A C1 H1C . . 109.5 ?
    H1B C1 H1C . . 109.5 ?
    O1 C2 C1 . . 108.5(2) ?
    O1 C2 H2A . . 110.0 ?
    C1 C2 H2A . . 110.0 ?
    O1 C2 H2AB . . 110.0 ?
    C1 C2 H2AB . . 110.0 ?
    H2A C2 H2AB . . 108.4 ?
    O1 C3 C8 . . 117.02(19) ?
    O1 C3 C4 . . 123.8(2) ?
    C8 C3 C4 . . 119.2(2) ?
    C5 C4 C3 . . 119.6(2) ?
    C5 C4 H4 . . 120.2 ?
    C3 C4 H4 . . 120.2 ?
    C4 C5 C6 . . 122.75(19) ?
    C4 C5 H5 . . 118.6 ?
    C6 C5 H5 . . 118.6 ?
    C5 C6 C7 . . 116.49(19) ?
    C5 C6 C9 . . 122.29(18) ?
    C7 C6 C9 . . 121.22(19) ?
    C8 C7 C6 . . 121.5(2) ?
    C8 C7 H7 . . 119.2 ?
    C6 C7 H7 . . 119.2 ?
    C7 C8 C3 . . 120.5(2) ?
    C7 C8 H8 . . 119.8 ?
    C3 C8 H8 . . 119.8 ?
    C10 C9 C6 . . 127.10(19) ?
    C10 C9 H9 . . 116.4 ?
    C6 C9 H9 . . 116.4 ?
    C9 C10 C11 . . 123.09(19) ?
    C9 C10 H10 . . 118.5 ?
    C11 C10 H10 . . 118.5 ?
    O2 C11 C10 . . 121.00(18) ?
    O2 C11 C12 . . 119.63(18) ?
    C10 C11 C12 . . 119.36(16) ?
    C17 C12 C13 . . 120.41(17) ?
    C17 C12 C11 . . 117.54(16) ?
    C13 C12 C11 . . 122.00(17) ?
    C14 C13 C12 . . 118.88(18) ?
    C14 C13 H13 . . 120.6 ?
    C12 C13 H13 . . 120.6 ?
    O4 C14 C15 . . 114.51(16) ?
    O4 C14 C13 . . 124.79(17) ?
    C15 C14 C13 . . 120.70(16) ?
    C16 C15 C14 . . 120.01(18) ?
    C16 C15 H15 . . 120.0 ?
    C14 C15 H15 . . 120.0 ?
    O3 C16 C15 . . 114.35(17) ?
    O3 C16 C17 . . 125.27(16) ?
    C15 C16 C17 . . 120.38(18) ?
    C16 C17 C12 . . 119.58(16) ?
    C16 C17 H17 . . 120.2 ?
    C12 C17 H17 . . 120.2 ?
    O3 C18 C19 . . 107.89(17) ?
    O3 C18 H18A . . 110.1 ?
    C19 C18 H18A . . 110.1 ?
    O3 C18 H18B . . 110.1 ?
    C19 C18 H18B . . 110.1 ?
    H18A C18 H18B . . 108.4 ?
    C20 C19 C24 . . 118.8(2) ?
    C20 C19 C18 . . 120.3(3) ?
    C24 C19 C18 . . 120.9(3) ?
    C19 C20 C21 . . 120.6(3) ?
    C19 C20 H20 . . 119.7 ?
    C21 C20 H20 . . 119.7 ?
    C22 C21 C20 . . 120.6(3) ?
    C22 C21 H21 . . 119.7 ?
    C20 C21 H21 . . 119.7 ?
    C21 C22 C23 . . 119.7(3) ?
    C21 C22 H22 . . 120.2 ?
    C23 C22 H22 . . 120.2 ?
    C22 C23 C24 . . 119.8(3) ?
    C22 C23 H23 . . 120.1 ?
    C24 C23 H23 . . 120.1 ?
    C19 C24 C23 . . 120.6(3) ?
    C19 C24 H24 . . 119.7 ?
    C23 C24 H24 . . 119.7 ?
    O4 C25 C26 . . 106.86(15) ?
    O4 C25 H25A . . 110.4 ?
    C26 C25 H25A . . 110.4 ?
    O4 C25 H25B . . 110.4 ?
    C26 C25 H25B . . 110.4 ?
    H25A C25 H25B . . 108.6 ?
    C31 C26 C27 . . 118.09(18) ?
    C31 C26 C25 . . 120.9(2) ?
    C27 C26 C25 . . 121.05(19) ?
    C26 C27 C28 . . 120.7(2) ?
    C26 C27 H27 . . 119.7 ?
    C28 C27 H27 . . 119.7 ?
    C29 C28 C27 . . 120.7(2) ?
    C29 C28 H28 . . 119.7 ?
    C27 C28 H28 . . 119.7 ?
    C28 C29 C30 . . 119.28(19) ?
    C28 C29 H29 . . 120.4 ?
    C30 C29 H29 . . 120.4 ?
    C29 C30 C31 . . 120.2(2) ?
    C29 C30 H30 . . 119.9 ?
    C31 C30 H30 . . 119.9 ?
    C26 C31 C30 . . 121.0(2) ?
    C26 C31 H31 . . 119.5 ?
    C30 C31 H31 . . 119.5 ?
loop_
    _geom_torsion_atom_site_label_1
    _geom_torsion_atom_site_label_2
    _geom_torsion_atom_site_label_3
    _geom_torsion_atom_site_label_4
    _geom_torsion_site_symmetry_1
    _geom_torsion_site_symmetry_2
    _geom_torsion_site_symmetry_3
    _geom_torsion_site_symmetry_4
    _geom_torsion
    _geom_torsion_publ_flag
    C3 O1 C2 C1 . . . . 177.2(3) ?
    C2 O1 C3 C8 . . . . 179.8(2) ?
    C2 O1 C3 C4 . . . . -0.1(4) ?
    O1 C3 C4 C5 . . . . -179.4(2) ?
    C8 C3 C4 C5 . . . . 0.7(3) ?
    C3 C4 C5 C6 . . . . 0.0(3) ?
    C4 C5 C6 C7 . . . . -0.9(3) ?
    C4 C5 C6 C9 . . . . 179.5(2) ?
    C5 C6 C7 C8 . . . . 1.1(3) ?
    C9 C6 C7 C8 . . . . -179.4(2) ?
    C6 C7 C8 C3 . . . . -0.4(4) ?
    O1 C3 C8 C7 . . . . 179.6(2) ?
    C4 C3 C8 C7 . . . . -0.5(4) ?
    C5 C6 C9 C10 . . . . -5.9(3) ?
    C7 C6 C9 C10 . . . . 174.6(2) ?
    C6 C9 C10 C11 . . . . 179.11(19) ?
    C9 C10 C11 O2 . . . . -11.5(3) ?
    C9 C10 C11 C12 . . . . 169.80(19) ?
    O2 C11 C12 C17 . . . . -9.3(3) ?
    C10 C11 C12 C17 . . . . 169.33(19) ?
    O2 C11 C12 C13 . . . . 168.4(2) ?
    C10 C11 C12 C13 . . . . -13.0(3) ?
    C17 C12 C13 C14 . . . . 1.0(3) ?
    C11 C12 C13 C14 . . . . -176.69(18) ?
    C25 O4 C14 C15 . . . . -174.2(2) ?
    C25 O4 C14 C13 . . . . 5.3(3) ?
    C12 C13 C14 O4 . . . . -179.38(19) ?
    C12 C13 C14 C15 . . . . 0.1(3) ?
    O4 C14 C15 C16 . . . . 177.83(19) ?
    C13 C14 C15 C16 . . . . -1.7(3) ?
    C18 O3 C16 C15 . . . . -177.5(2) ?
    C18 O3 C16 C17 . . . . 2.7(3) ?
    C14 C15 C16 O3 . . . . -177.57(19) ?
    C14 C15 C16 C17 . . . . 2.2(3) ?
    O3 C16 C17 C12 . . . . 178.65(19) ?
    C15 C16 C17 C12 . . . . -1.1(3) ?
    C13 C12 C17 C16 . . . . -0.5(3) ?
    C11 C12 C17 C16 . . . . 177.29(18) ?
    C16 O3 C18 C19 . . . . 179.5(2) ?
    O3 C18 C19 C20 . . . . -78.4(3) ?
    O3 C18 C19 C24 . . . . 103.6(3) ?
    C24 C19 C20 C21 . . . . 0.4(3) ?
    C18 C19 C20 C21 . . . . -177.6(2) ?
    C19 C20 C21 C22 . . . . 0.2(4) ?
    C20 C21 C22 C23 . . . . -0.5(4) ?
    C21 C22 C23 C24 . . . . 0.2(4) ?
    C20 C19 C24 C23 . . . . -0.7(3) ?
    C18 C19 C24 C23 . . . . 177.3(2) ?
    C22 C23 C24 C19 . . . . 0.4(4) ?
    C14 O4 C25 C26 . . . . 176.21(18) ?
    O4 C25 C26 C31 . . . . 70.9(2) ?
    O4 C25 C26 C27 . . . . -109.3(2) ?
    C31 C26 C27 C28 . . . . -0.6(3) ?
    C25 C26 C27 C28 . . . . 179.60(19) ?
    C26 C27 C28 C29 . . . . -0.6(3) ?
    C27 C28 C29 C30 . . . . 1.0(4) ?
    C28 C29 C30 C31 . . . . -0.3(4) ?
    C27 C26 C31 C30 . . . . 1.3(3) ?
    C25 C26 C31 C30 . . . . -178.9(2) ?
    C29 C30 C31 C26 . . . . -0.9(4) ?
loop_
    _geom_hbond_atom_site_label_D
    _geom_hbond_atom_site_label_H
    _geom_hbond_atom_site_label_A
    _geom_hbond_site_symmetry_A
    _geom_hbond_distance_DH
    _geom_hbond_distance_HA
    _geom_hbond_distance_DA
    _geom_hbond_angle_DHA
    _geom_hbond_publ_flag
    C1 H1A O4 1_454 0.96 2.64 3.227(3) 119 yes
    C25 H25B Cg1 2_656 0.97 2.68 3.398(2) 132 yes
_shelx_space_group_comment
;
The symmetry employed for this shelxl refinement is uniquely defined
by the following loop, which should always be used as a source of
symmetry information in preference to the above space-group names.
They are only intended as comments.
;
_shelx_estimated_absorpt_T_min     ?
_shelx_estimated_absorpt_T_max     ?
_shelx_hkl_file
;
  -1   0   0 1084.99   21.60
  -1   0   0 1082.39   20.50
  -1   0   0 1028.40   21.00
  -1   0   0 1023.50   22.50
  -1   0   0 1034.30   21.10
  -1   0   0 1056.99   20.70
   1   0   0 1039.40   22.20
   1   0   0 1055.99   22.70
  -2   0   0  691.13   15.10
  -2   0   0  689.13   16.60
  -2   0   0  706.73   15.90
  -2   0   0  685.03   18.30
  -2   0   0  698.83   15.50
  -2   0   0  714.73   17.70
  -2   0   0  685.83   14.60
   2   0   0  680.13   17.50
   2   0   0  702.33   16.40
   2   0   0  713.63   15.30
   2   0   0  735.23   16.10
   2   0   0  728.23   18.30
   2   0   0  677.43   14.50
  -3   0   0 2892.71   65.29
  -3   0   0 2963.10   60.09
  -3   0   0 3001.20   59.09
  -3   0   0 3133.29   64.89
  -3   0   0 3053.69   59.99
  -3   0   0 3086.09   61.29
   3   0   0 3115.99   64.09
   3   0   0 2937.21   61.79
   3   0   0 3065.39   59.59
   3   0   0 2916.41   64.49
   3   0   0 3021.80   61.29
   3   0   0 3025.10   58.59
  -4   0   0 1328.97   29.70
  -4   0   0 1381.66   31.30
  -4   0   0 1289.37   35.80
  -4   0   0 1308.77   34.40
  -4   0   0 1355.36   29.50
   4   0   0 1353.06   28.50
   4   0   0 1374.36   27.50
   4   0   0 1413.16   32.20
   4   0   0 1365.86   34.30
   4   0   0 1358.86   31.20
   4   0   0 1366.26   35.10
  -5   0   0  595.24   15.30
  -5   0   0  606.64   16.30
  -5   0   0  566.34   17.40
  -5   0   0  596.54   20.80
  -5   0   0  587.24   19.90
  -5   0   0  535.35   21.40
   5   0   0  623.84   18.40
   5   0   0  580.94   21.40
  -6   0   0   27.40    3.10
  -6   0   0   29.10    2.70
  -6   0   0   26.00    4.80
  -6   0   0   34.70    3.80
   6   0   0   42.20    5.40
   6   0   0   31.00    3.90
  -7   0   0   14.70    2.20
  -7   0   0   13.80    3.10
  -7   0   0   15.70    3.20
   7   0   0   11.90    3.20
   7   0   0   11.10    3.30
  -8   0   0    3.00    2.40
  -8   0   0    2.50    1.60
   8   0   0    3.90    2.60
   8   0   0   -0.50    2.50
  -9   0   0    7.80    2.70
  -9   0   0    4.80    3.10
   9   0   0   11.30    3.90
   9   0   0    7.70    3.20
 -10   0   0    5.60    3.10
  10   0   0   -1.10    3.50
  10   0   0    8.60    4.00
  11  -1   0    8.30    3.80
  11  -1   0    0.70    3.70
 -11   1   0   -4.50    2.50
  10  -1   0   13.50    5.00
  10  -1   0    4.70    3.60
 -10   1   0   17.50    4.20
   9  -1   0    2.80    2.90
   9  -1   0    7.00    3.10
   8  -1   0   21.60    4.90
   8  -1   0   23.50    5.20
  -8   1   0   16.20    3.80
  -8   1   0   17.70    4.00
   7  -1   0    4.60    3.80
   7  -1   0    3.80    2.40
  -7   1   0    4.10    2.00
  -7   1   0    3.60    1.80
   6  -1   0   13.40    1.80
   6  -1   0   13.90    4.10
   6  -1   0   13.30    1.80
  -6   1   0   10.70    2.20
  -6   1   0   13.70    3.10
  -6   1   0   14.50    2.80
  -6   1   0   14.70    4.10
   5  -1   0   41.90    2.70
   5  -1   0   44.70    3.20
   5  -1   0   44.70    5.40
   5  -1   0   45.90    3.40
   5  -1   0   43.00    4.40
  -5   1   0   46.40    4.40
  -5   1   0   47.30    3.80
  -5   1   0   50.89    5.40
  -5   1   0   46.10    3.60
  -5   1   0   42.00    5.30
   4  -1   0  399.66   15.50
   4  -1   0  386.96   11.50
   4  -1   0  399.06   11.00
   4  -1   0  383.96   10.80
   4  -1   0  402.36   10.90
   4  -1   0  426.06   14.20
  -4   1   0  406.56   12.10
  -4   1   0  422.76   15.10
  -4   1   0  393.46   12.10
  -4   1   0  408.16   13.40
  -4   1   0  373.76   15.80
   3  -1   0  140.59    4.80
   3  -1   0  149.29    5.40
   3  -1   0  144.89    6.90
   3  -1   0  140.19    5.70
   3  -1   0  150.18    7.90
   3  -1   0  153.38    5.60
  -3   1   0  147.99    5.80
  -3   1   0  149.19    6.10
  -3   1   0  147.19    6.50
  -3   1   0  153.18    8.70
  -1  -1   0  250.87    6.80
  -1  -1   0  258.67    7.10
  -1  -1   0  235.58    6.60
  -1  -1   0  274.37    6.00
  -1  -1   0  264.87    6.80
  -1  -1   0  260.07    7.00
   1   1   0  264.07    7.80
   1   1   0  261.97    7.00
   1   1   0  272.37    6.50
   1   1   0  258.07    6.70
   1   1   0  255.87    7.20
   1   1   0  256.17    6.00
  -2  -1   0 1202.58   24.70
  -2  -1   0 1163.38   26.20
  -2  -1   0 1109.59   23.90
  -2  -1   0 1138.79   23.10
  -2  -1   0 1162.68   26.90
  -2  -1   0 1168.38   26.80
  -2  -1   0 1182.68   25.10
  -2  -1   0 1134.99   27.00
   2   1   0 1118.69   26.50
   2   1   0 1195.68   25.00
   2   1   0 1124.49   26.90
   2   1   0 1179.68   23.70
   2   1   0 1109.49   26.10
  -3  -1   0  506.95   15.60
  -3  -1   0  474.55   14.80
  -3  -1   0  465.15   15.40
  -3  -1   0  502.45   14.50
  -3  -1   0  466.85   12.80
  -3  -1   0  486.65   11.10
  -3  -1   0  452.45   12.10
   3   1   0  478.15   13.20
   3   1   0  460.25   15.20
   3   1   0  468.55   14.70
  -4  -1   0    9.90    2.30
  -4  -1   0    9.60    1.50
  -4  -1   0   10.10    2.10
  -4  -1   0    4.80    1.90
  -4  -1   0   12.10    2.80
  -4  -1   0    9.90    2.90
  -4  -1   0    7.60    1.80
   4   1   0    5.90    2.20
   4   1   0    9.30    2.20
   4   1   0    7.40    2.30
  -5  -1   0    2.70    1.30
  -5  -1   0    5.40    1.60
  -5  -1   0    6.50    2.00
  -5  -1   0    3.30    1.90
  -5  -1   0    3.20    1.60
  -5  -1   0    7.60    2.70
  -5  -1   0    4.10    1.80
   5   1   0    2.50    2.10
   5   1   0    4.70    1.60
   5   1   0    5.60    2.30
  -6  -1   0   17.00    3.00
  -6  -1   0   14.30    2.50
  -6  -1   0   13.40    3.20
  -6  -1   0   14.30    3.50
  -6  -1   0   11.80    3.30
   6   1   0   11.60    3.50
   6   1   0   11.70    3.30
   6   1   0   16.20    3.00
  -7  -1   0    0.00    1.20
  -7  -1   0   -2.60    1.20
  -7  -1   0    1.20    1.20
   7   1   0    0.20    1.10
   7   1   0    1.40    2.50
   7   1   0    1.00    1.90
  -8  -1   0    2.20    1.50
  -8  -1   0   -1.20    1.40
  -8  -1   0    3.30    1.20
   8   1   0    0.60    2.20
   8   1   0   -0.50    1.70
  -9  -1   0    3.50    2.40
  -9  -1   0    3.40    1.90
  -9  -1   0    4.80    2.40
   9   1   0    1.10    2.70
   9   1   0    6.70    3.20
 -10  -1   0   -0.70    2.20
  10   1   0   -4.10    2.60
  10  -2   0    0.20    2.40
  10  -2   0    1.10    3.30
 -10   2   0    2.90    2.40
   9  -2   0   -2.40    2.40
   9  -2   0    0.30    2.70
  -9   2   0    2.40    2.00
   8  -2   0   71.49    7.70
   8  -2   0   92.09    9.50
  -8   2   0   76.09    6.60
  -8   2   0   71.29    7.00
   7  -2   0   36.80    6.50
   7  -2   0   39.30    3.40
   7  -2   0   45.50    5.90
  -7   2   0   44.20    4.80
  -7   2   0   48.50    5.50
   6  -2   0   17.60    4.40
   6  -2   0   23.70    2.70
   6  -2   0   24.20    4.70
   6  -2   0   19.20    2.40
  -6   2   0   26.20    5.00
  -6   2   0   30.40    4.90
  -6   2   0   27.70    5.00
  -6   2   0   30.00    4.00
   5  -2   0   48.70    5.60
   5  -2   0   52.69    4.30
   5  -2   0   45.50    5.00
   5  -2   0   52.09    4.00
   5  -2   0   46.60    3.80
  -5   2   0   56.29    5.50
  -5   2   0   51.69    4.40
  -5   2   0   56.29    4.80
  -5   2   0   47.90    4.60
   4  -2   0    5.60    2.10
   4  -2   0    4.30    1.30
   4  -2   0    4.60    1.80
   4  -2   0    4.90    1.20
   4  -2   0    7.60    1.90
   4  -2   0    4.20    1.60
  -4   2   0    4.60    1.70
  -4   2   0    0.90    1.60
  -4   2   0    8.40    2.10
  -4   2   0    6.80    2.10
   3  -2   0  139.69    7.70
   3  -2   0  125.69    6.10
   3  -2   0  126.79    6.30
   3  -2   0  136.49    5.80
  -3   2   0  116.19    7.40
  -3   2   0  122.29    6.70
  -3   2   0  128.69    6.70
  -3   2   0  133.19    6.10
   2  -2   0 4247.57   83.49
   2  -2   0 4080.99   84.39
   2  -2   0 4146.98   82.69
   2  -2   0 4070.39   84.79
  -2   2   0 4309.17   82.89
  -2   2   0 4028.10   83.79
  -2   2   0 4005.00   85.09
  -2   2   0 4280.47   85.19
   0  -2   0 2852.71   58.99
   0  -2   0 2831.62   56.89
   0   2   0 2814.22   56.99
  -1  -2   0  951.40   22.10
  -1  -2   0  885.11   18.70
  -1  -2   0  887.11   19.70
  -1  -2   0  882.11   18.70
  -1  -2   0  912.61   21.80
  -1  -2   0  903.71   20.40
   1   2   0  894.21   21.70
   1   2   0  904.51   19.70
   1   2   0  892.71   18.60
   1   2   0  908.71   21.70
   1   2   0  886.81   20.40
  -2  -2   0 1311.27   29.30
  -2  -2   0 1310.87   27.10
  -2  -2   0 1282.37   28.60
  -2  -2   0 1286.77   31.00
  -2  -2   0 1288.47   29.50
  -2  -2   0 1336.67   29.50
  -2  -2   0 1352.86   27.00
   2   2   0 1320.57   26.80
   2   2   0 1313.57   29.30
   2   2   0 1309.67   30.10
   2   2   0 1362.76   31.50
   2   2   0 1297.97   26.70
   2   2   0 1288.27   28.30
  -3  -2   0    8.90    1.70
  -3  -2   0    5.50    1.10
  -3  -2   0    9.30    2.50
  -3  -2   0    6.90    1.90
  -3  -2   0    6.80    1.40
  -3  -2   0    5.90    1.10
  -3  -2   0    9.10    2.40
  -3  -2   0    5.40    1.70
   3   2   0    7.70    1.40
   3   2   0    5.90    1.80
   3   2   0    5.60    1.50
   3   2   0    4.30    1.30
  -4  -2   0  181.88    6.00
  -4  -2   0  189.98    7.50
  -4  -2   0  169.88    9.40
  -4  -2   0  182.18    9.00
  -4  -2   0  184.48    6.90
  -4  -2   0  190.18   10.10
   4   2   0  178.28    9.90
   4   2   0  184.28    8.00
   4   2   0  182.48    8.80
  -5  -2   0  121.49    5.20
  -5  -2   0  123.49    6.40
  -5  -2   0  125.09    8.00
  -5  -2   0  124.39    7.90
  -5  -2   0  112.49    8.30
  -5  -2   0  125.39    8.80
   5   2   0  120.09    7.00
   5   2   0  122.59    7.80
   5   2   0  121.69    8.60
  -6  -2   0    0.30    1.50
  -6  -2   0    5.20    1.70
  -6  -2   0    3.60    1.40
  -6  -2   0    6.30    2.90
  -6  -2   0    3.90    1.70
  -6  -2   0    4.10    1.40
   6   2   0    3.30    2.30
   6   2   0    1.00    1.60
   6   2   0    4.90    2.30
  -7  -2   0   52.39    4.30
  -7  -2   0   63.09    5.10
  -7  -2   0   45.90    5.10
   7   2   0   52.99    6.90
   7   2   0   54.19    5.60
   7   2   0   56.79    6.50
  -8  -2   0   -1.70    1.90
  -8  -2   0   -2.00    1.30
  -8  -2   0    0.00    2.10
   8   2   0   -2.40    1.90
   8   2   0   -4.00    1.60
   8   2   0   -4.20    1.70
  -9  -2   0    6.00    2.20
  -9  -2   0    4.40    2.50
  -9  -2   0    4.50    2.20
   9   2   0    4.30    3.00
   9   2   0    5.70    2.80
 -10  -2   0    9.00    4.50
 -10  -2   0    3.60    2.40
  10   2   0    9.30    3.40
  10   2   0    8.00    3.60
  10  -3   0    2.90    2.70
  10  -3   0    2.30    2.30
 -10   3   0   -1.30    2.00
   9  -3   0    4.50    3.30
   9  -3   0    0.30    2.00
  -9   3   0   -1.50    2.20
  -9   3   0    4.50    2.80
   8  -3   0  265.27   15.10
   8  -3   0  246.78    9.40
   8  -3   0  277.07   17.00
   8  -3   0  246.18    9.90
  -8   3   0  247.48   12.60
   7  -3   0  119.69    6.90
   7  -3   0  138.19   10.50
   7  -3   0  135.29   11.20
   7  -3   0  123.19    6.80
  -7   3   0  119.69    9.00
  -7   3   0  124.19    8.80
  -7   3   0  128.19    8.50
   6  -3   0  580.64   17.90
   6  -3   0  543.65   16.90
   6  -3   0  568.14   15.20
   6  -3   0  572.14   18.00
   6  -3   0  595.44   22.20
   6  -3   0  588.04   23.30
  -6   3   0  546.85   20.50
  -6   3   0  536.45   19.80
  -6   3   0  562.04   18.90
  -6   3   0  547.35   21.50
   5  -3   0    1.70    1.10
   5  -3   0    0.60    1.00
   5  -3   0   -0.10    0.70
   5  -3   0    0.60    1.10
   5  -3   0    0.10    1.20
   5  -3   0   -1.00    1.10
  -5   3   0    1.10    1.40
  -5   3   0    2.00    1.50
   4  -3   0   27.60    3.30
   4  -3   0   22.30    4.00
   4  -3   0   24.20    3.50
   4  -3   0   25.00    3.00
  -4   3   0   27.60    3.60
  -4   3   0   29.70    4.60
  -4   3   0   22.50    3.00
   3  -3   0  246.48    9.40
   3  -3   0  259.27   11.40
   3  -3   0  290.17   11.50
   3  -3   0  239.38    9.90
  -3   3   0  247.38    9.60
  -3   3   0  245.38   11.50
  -3   3   0  243.88   10.50
   2  -3   0  153.58    7.10
   2  -3   0  142.09    7.80
   2  -3   0  131.39    6.90
  -2   3   0  135.09    7.80
  -2   3   0  132.29    7.10
  -2   3   0  144.09    6.30
   1  -3   0 1284.27   29.60
   1  -3   0 1260.37   31.90
   1  -3   0 1291.97   28.40
   1  -3   0 1278.77   28.30
  -1   3   0 1228.68   31.80
  -1   3   0 1220.28   29.60
  -1   3   0 1244.28   28.00
   0  -3   0   17.00    1.70
   0  -3   0   22.90    2.20
   0   3   0   14.30    1.70
  -1  -3   0   33.50    3.40
  -1  -3   0   29.90    2.50
  -1  -3   0   30.90    2.60
  -1  -3   0   33.00    2.10
   1   3   0   29.90    2.50
   1   3   0   30.50    2.60
   1   3   0   31.90    3.20
   1   3   0   33.10    3.50
   1   3   0   29.80    1.90
  -2  -3   0  434.76   10.60
  -2  -3   0  439.26   14.10
  -2  -3   0  405.86   14.30
  -2  -3   0  408.96   11.60
  -2  -3   0  425.26   12.90
  -2  -3   0  421.66   11.50
   2   3   0  417.06   13.80
   2   3   0  439.06   11.30
   2   3   0  432.46   10.60
   2   3   0  438.46   10.50
   2   3   0  426.76   13.30
   2   3   0  427.16   14.60
  -3  -3   0  530.75   13.00
  -3  -3   0  528.65   16.00
  -3  -3   0  542.15   13.50
  -3  -3   0  535.85   15.10
  -3  -3   0  550.34   18.10
  -3  -3   0  549.25   16.10
  -3  -3   0  526.55   16.20
   3   3   0  520.95   14.50
   3   3   0  552.54   18.50
   3   3   0  513.45   15.60
   3   3   0  545.75   17.20
  -4  -3   0   37.40    3.30
  -4  -3   0   36.90    2.70
  -4  -3   0   31.40    3.80
  -4  -3   0   44.00    4.80
  -4  -3   0   37.50    3.30
  -4  -3   0   33.30    5.50
  -4  -3   0   36.30    4.00
  -4  -3   0   40.10    2.70
   4   3   0   42.20    4.90
   4   3   0   33.40    3.50
   4   3   0   31.50    3.00
   4   3   0   43.70    4.80
  -5  -3   0   10.50    2.10
  -5  -3   0   12.00    1.90
  -5  -3   0   11.60    3.80
   5   3   0    9.60    2.70
   5   3   0    8.10    3.30
  -6  -3   0    5.90    2.80
  -6  -3   0    6.70    2.70
  -6  -3   0    3.70    1.80
  -6  -3   0    3.00    1.50
  -6  -3   0    4.90    1.50
  -6  -3   0    6.30    1.60
   6   3   0    8.20    2.40
   6   3   0    3.90    2.30
   6   3   0    8.50    3.30
  -7  -3   0    0.90    1.30
  -7  -3   0   -1.70    1.60
  -7  -3   0   -1.20    1.60
  -7  -3   0    0.70    1.50
   7   3   0   -0.70    2.20
   7   3   0    1.80    2.10
   7   3   0    2.80    2.20
  -8  -3   0   16.60    3.30
  -8  -3   0   15.40    3.20
   8   3   0   22.30    4.30
   8   3   0   13.70    4.60
   8   3   0   10.60    3.60
  -9  -3   0    2.60    2.60
  -9  -3   0    3.30    1.90
   9   3   0   -1.70    2.70
   9   3   0    0.30    2.50
   9   3   0    2.30    2.90
 -10  -3   0    6.30    3.50
  10   3   0   -3.90    2.60
  10  -4   0    7.90    3.90
  10  -4   0    8.80    3.60
 -10   4   0    1.90    2.60
 -10   4   0   -0.10    3.30
   9  -4   0    4.70    2.40
   9  -4   0    6.60    3.20
   9  -4   0    3.90    2.20
   9  -4   0    4.50    2.20
  -9   4   0   13.90    3.50
  -9   4   0    6.00    3.80
   8  -4   0   17.00    3.20
   8  -4   0   14.50    4.30
   8  -4   0    8.00    3.80
   8  -4   0   14.80    2.80
  -8   4   0    6.00    3.00
  -8   4   0   12.80    3.20
   7  -4   0  248.38   11.30
   7  -4   0  237.48   10.60
   7  -4   0  235.18   16.90
   7  -4   0  254.57   15.70
   7  -4   0  238.48   11.90
  -7   4   0  245.98   12.60
  -7   4   0  257.27   13.80
   6  -4   0    4.20    1.60
   6  -4   0    1.30    1.80
   6  -4   0    7.20    2.00
   6  -4   0    2.80    1.80
   6  -4   0    7.00    3.30
  -6   4   0    3.10    1.80
  -6   4   0    6.90    2.50
  -6   4   0    3.30    2.00
   5  -4   0  696.83   25.00
   5  -4   0  679.43   22.80
   5  -4   0  694.23   20.90
   5  -4   0  685.83   21.50
  -5   4   0  724.93   22.00
  -5   4   0  710.93   24.70
  -5   4   0  684.23   23.70
   4  -4   0  218.08   10.30
   4  -4   0  220.28    9.90
   4  -4   0  209.08   11.20
   4  -4   0  225.78   11.90
  -4   4   0  211.08   11.10
  -4   4   0  201.48   11.60
  -4   4   0  214.78    9.90
   3  -4   0  219.88   10.00
   3  -4   0  201.68   10.20
   3  -4   0  194.18   10.70
   3  -4   0  222.08    9.50
  -3   4   0  225.18   10.70
  -3   4   0  206.08   11.40
  -3   4   0  220.98    9.40
   2  -4   0   22.20    3.40
   2  -4   0   19.40    3.70
   2  -4   0   29.50    3.40
  -2   4   0   21.90    4.40
  -2   4   0   26.30    4.20
   1  -4   0   10.10    2.80
   1  -4   0   10.60    2.40
   1  -4   0   11.70    2.10
   1  -4   0   10.70    2.00
  -1   4   0   11.10    1.90
  -1   4   0   15.20    2.10
  -1   4   0   11.30    2.90
  -1   4   0   15.10    3.00
   0  -4   0   76.89    4.90
   0  -4   0   84.69    6.50
   0  -4   0   65.69    4.00
   0  -4   0   71.99    5.30
   0   4   0   75.79    4.00
   0   4   0   75.89    4.50
   0   4   0   76.59    6.20
  -1  -4   0  332.47   11.10
  -1  -4   0  349.47   11.50
  -1  -4   0  326.27   13.60
   1   4   0  344.77   11.40
   1   4   0  334.17   11.30
   1   4   0  320.27   13.40
   1   4   0  339.27   12.90
   1   4   0  349.67    9.50
  -2  -4   0  100.19    6.80
  -2  -4   0  105.19    5.20
  -2  -4   0   97.39    5.70
  -2  -4   0   99.89    6.80
   2   4   0   95.29    4.00
   2   4   0   93.59    7.60
   2   4   0   90.69    4.80
   2   4   0   98.49    6.90
   2   4   0  100.29    5.90
   2   4   0   97.99    3.40
  -3  -4   0    0.30    0.70
  -3  -4   0    1.20    1.00
  -3  -4   0    0.50    0.80
  -3  -4   0   -0.40    0.90
  -3  -4   0   -1.70    0.70
  -3  -4   0   -0.30    0.90
  -3  -4   0    0.60    1.00
   3   4   0    0.50    0.80
   3   4   0    0.90    1.20
   3   4   0   -0.10    0.70
   3   4   0    2.80    1.70
   3   4   0   -0.30    0.60
  -4  -4   0   27.30    2.60
  -4  -4   0   27.20    2.50
  -4  -4   0   27.90    3.40
  -4  -4   0   31.30    3.80
  -4  -4   0   25.90    5.10
  -4  -4   0   35.70    4.70
  -4  -4   0   29.70    3.40
   4   4   0   29.90    3.20
   4   4   0   30.70    5.60
   4   4   0   27.60    4.80
   4   4   0   29.10    3.00
  -5  -4   0   27.60    5.50
  -5  -4   0   25.80    3.10
  -5  -4   0   30.20    2.70
  -5  -4   0   29.60    3.60
  -5  -4   0   22.20    2.40
  -5  -4   0   38.30    6.80
  -5  -4   0   19.80    3.80
   5   4   0   24.30    3.40
   5   4   0   19.40    4.40
   5   4   0   25.20    3.20
   5   4   0   23.40    4.50
  -6  -4   0    0.50    1.10
  -6  -4   0   -0.90    0.80
  -6  -4   0    1.80    1.80
  -6  -4   0    1.10    1.60
   6   4   0    4.40    2.70
   6   4   0   -0.40    1.40
  -7  -4   0   10.30    6.30
  -7  -4   0    1.60    2.10
  -7  -4   0    0.60    1.40
   7   4   0    4.50    2.30
   7   4   0    2.60    2.70
  -8  -4   0   -2.60    1.90
  -8  -4   0   -2.70    2.50
  -8  -4   0   -0.30    1.50
   8   4   0    1.10    2.40
   8   4   0   -0.10    2.90
  -9  -4   0    4.70    2.00
  -9  -4   0    4.80    2.80
  -9  -4   0    1.80    2.30
   9   4   0   -4.80    3.90
   9   4   0    3.70    3.70
 -10  -4   0   -1.40    2.20
  10   4   0    2.30    3.00
  10   4   0    5.90    4.20
  10  -5   0    6.50    2.90
  10  -5   0    9.70    4.30
  10  -5   0   19.60    3.50
  10  -5   0   11.40    5.80
 -10   5   0   12.20    3.40
   9  -5   0    5.60    3.80
   9  -5   0    7.80    2.60
   9  -5   0   10.60    2.80
   9  -5   0   14.70    5.00
  -9   5   0   10.10    3.40
  -9   5   0    9.30    3.90
   8  -5   0    2.50    2.20
   8  -5   0    0.40    3.30
   8  -5   0    3.70    2.40
   8  -5   0    3.90    3.20
   8  -5   0    5.00    2.10
  -8   5   0    3.90    2.30
  -8   5   0    7.50    3.00
   7  -5   0 1020.20   34.90
   7  -5   0  961.90   34.70
   7  -5   0  937.11   29.90
   7  -5   0  947.01   28.40
   7  -5   0  927.11   27.70
   7  -5   0  952.90   24.30
  -7   5   0 1001.30   37.20
  -7   5   0  929.01   29.70
   6  -5   0  351.26   16.10
   6  -5   0  355.16   17.80
   6  -5   0  323.27   14.50
  -6   5   0  304.47   16.50
  -6   5   0  313.87   14.60
   5  -5   0  367.76   17.10
   5  -5   0  375.56   16.70
   5  -5   0  378.56   15.40
   5  -5   0  366.66   14.60
  -5   5   0  372.76   16.90
  -5   5   0  330.17   17.10
  -5   5   0  381.46   15.30
   4  -5   0  388.86   16.50
   4  -5   0  388.76   14.80
   4  -5   0  379.36   17.10
   4  -5   0  379.26   15.20
  -4   5   0  393.86   16.80
  -4   5   0  401.26   18.30
  -4   5   0  391.56   14.80
   3  -5   0  832.42   25.00
   3  -5   0  828.72   25.10
   3  -5   0  894.41   28.90
   3  -5   0  840.22   24.20
  -3   5   0  848.72   28.80
  -3   5   0  882.81   26.70
  -3   5   0  853.31   23.90
   2  -5   0 1592.94   42.40
   2  -5   0 1573.74   42.30
   2  -5   0 1535.25   36.70
   2  -5   0 1526.75   37.20
  -2   5   0 1490.25   39.20
  -2   5   0 1557.24   43.00
   1  -5   0  750.82   22.50
   1  -5   0  831.82   26.80
   1  -5   0  761.42   19.40
   1  -5   0  772.12   21.30
  -1   5   0  780.12   20.50
  -1   5   0  807.72   26.70
  -1   5   0  778.72   21.50
  -1   5   0  787.22   23.40
   0  -5   0  698.03   23.80
   0  -5   0  645.84   18.20
   0  -5   0  683.83   19.90
   0   5   0  648.84   20.00
   0   5   0  673.73   19.00
   0   5   0  671.93   23.50
   0   5   0  666.83   17.40
  -1  -5   0   98.39    7.80
  -1  -5   0  102.49    5.30
  -1  -5   0  108.89    6.30
  -1  -5   0  110.59    6.30
   1   5   0   97.59    6.00
   1   5   0  105.69    4.90
   1   5   0  108.99    7.50
   1   5   0  113.39    6.40
   1   5   0   85.39    7.30
  -2  -5   0    6.40    1.90
  -2  -5   0    6.90    1.60
  -2  -5   0    4.80    1.40
  -2  -5   0    4.60    2.00
   2   5   0    5.40    2.20
   2   5   0    4.10    1.10
   2   5   0    9.00    2.80
   2   5   0    7.20    2.00
  -3  -5   0   50.19    4.80
  -3  -5   0   51.39    4.60
  -3  -5   0   54.79    5.50
  -3  -5   0   45.50    5.30
  -3  -5   0   56.89    4.00
  -3  -5   0   48.20    3.40
   3   5   0   52.39    5.40
   3   5   0   54.39    5.10
   3   5   0   44.60    3.30
   3   5   0   45.60    3.00
   3   5   0   46.50    5.40
   3   5   0   46.80    2.70
  -4  -5   0   49.60    6.60
  -4  -5   0   55.69    5.20
  -4  -5   0   56.19    3.70
  -4  -5   0   51.49    6.00
  -4  -5   0   58.29    5.60
  -4  -5   0   55.09    4.90
  -4  -5   0   58.79    4.10
   4   5   0   50.79    5.30
   4   5   0   56.09    3.70
   4   5   0   57.19    6.50
   4   5   0   54.89    5.90
  -5  -5   0   67.39    4.20
  -5  -5   0   73.29    9.60
  -5  -5   0   52.79    5.20
  -5  -5   0   60.49    4.30
  -5  -5   0   58.69    4.90
   5   5   0   76.29    8.90
   5   5   0   65.59    7.60
   5   5   0   57.19    5.20
   5   5   0   71.69    4.90
  -6  -5   0   39.80    3.40
  -6  -5   0   41.50    7.80
  -6  -5   0   32.30    3.80
  -6  -5   0   41.10    4.10
   6   5   0   38.70    4.30
   6   5   0   34.00    7.00
  -7  -5   0   -1.90    2.40
  -7  -5   0   -1.10    1.40
  -7  -5   0   -0.90    1.50
  -7  -5   0   -1.40    1.70
   7   5   0    5.10    4.00
   7   5   0    0.40    1.70
  -8  -5   0   -0.30    1.60
  -8  -5   0   -1.30    1.70
   8   5   0   -0.70    1.70
   8   5   0   -2.20    2.50
  -9  -5   0    3.50    2.20
   9   5   0    5.80    2.60
   9   5   0    0.20    3.70
  10  -6   0    1.50    2.40
  10  -6   0    0.30    2.20
  10  -6   0   -2.60    2.80
 -10   6   0   -0.40    1.90
   9  -6   0   -1.90    2.10
   9  -6   0    4.60    3.10
   9  -6   0    1.90    3.00
   9  -6   0    1.20    3.50
  -9   6   0   -0.70    2.00
   8  -6   0    5.50    3.00
   8  -6   0   -1.70    2.20
   8  -6   0    1.60    2.00
   8  -6   0    0.30    2.60
  -8   6   0    0.70    1.90
   7  -6   0  424.86   19.50
   7  -6   0  460.45   18.40
   7  -6   0  468.15   23.60
   7  -6   0  439.26   14.70
   7  -6   0  477.05   22.20
  -7   6   0  440.36   18.90
   6  -6   0    9.40    3.10
   6  -6   0   12.60    3.80
   6  -6   0   15.30    4.70
   6  -6   0   12.60    3.30
  -6   6   0    9.30    3.20
  -6   6   0    9.10    3.70
   5  -6   0  490.35   18.80
   5  -6   0  511.45   20.80
   5  -6   0  503.65   19.50
   5  -6   0  494.45   21.60
  -5   6   0  513.75   21.80
  -5   6   0  510.25   23.10
   4  -6   0    7.30    2.20
   4  -6   0    2.70    2.10
   4  -6   0    2.10    1.50
   4  -6   0    2.10    1.60
  -4   6   0    3.20    1.80
  -4   6   0    5.90    2.70
  -4   6   0    6.30    2.70
   3  -6   0   23.90    4.80
  -3   6   0   21.40    4.50
   2  -6   0    4.00    2.00
   2  -6   0    2.30    1.90
   2  -6   0    0.90    1.40
   2  -6   0    2.90    1.60
  -2   6   0    1.50    1.30
  -2   6   0    3.10    1.50
   1  -6   0  253.37   11.70
   1  -6   0  256.27    8.70
   1  -6   0  254.87   14.40
   1  -6   0  240.08   10.60
  -1   6   0  246.88   14.40
  -1   6   0  255.47   11.20
  -1   6   0  245.18   12.00
  -1   6   0  242.58    9.90
   0  -6   0    8.20    2.20
   0  -6   0   11.00    3.20
   0  -6   0   14.80    3.20
   0   6   0    7.30    1.90
   0   6   0   10.60    3.10
   0   6   0   14.10    3.40
  -1  -6   0   45.30    4.40
  -1  -6   0   48.10    6.00
  -1  -6   0   41.90    3.80
  -1  -6   0   42.40    7.70
   1   6   0   42.10    5.30
   1   6   0   47.20    3.40
   1   6   0   45.50    4.70
   1   6   0   47.50    5.90
   1   6   0   46.20    4.50
  -2  -6   0    8.70    2.60
  -2  -6   0    4.40    1.60
  -2  -6   0    4.40    1.40
  -2  -6   0    8.00    2.70
   2   6   0    5.60    1.90
   2   6   0    5.10    2.40
   2   6   0   12.20    2.80
   2   6   0    8.10    3.20
   2   6   0    7.50    1.60
  -3  -6   0   28.70    2.90
  -3  -6   0   20.50    4.00
  -3  -6   0   25.40    4.20
   3   6   0   27.70    3.30
   3   6   0   30.00    4.10
   3   6   0   26.20    2.50
   3   6   0   28.60    5.80
   3   6   0   28.50    5.10
  -4  -6   0   -1.50    1.00
  -4  -6   0   -0.10    1.50
  -4  -6   0   -0.10    1.30
  -4  -6   0    1.50    1.10
  -4  -6   0    0.40    1.70
   4   6   0    1.60    1.60
   4   6   0   -0.60    1.60
   4   6   0    2.00    1.10
   4   6   0    0.50    1.80
  -5  -6   0   84.59    6.40
  -5  -6   0   94.19    7.50
  -5  -6   0   93.09    5.30
  -5  -6   0  102.49   12.60
  -5  -6   0   89.09    5.70
   5   6   0   98.49    5.40
   5   6   0   91.29    7.20
   5   6   0   83.39    8.50
   5   6   0   94.39    9.30
  -6  -6   0    2.70    2.40
  -6  -6   0    0.40    1.20
  -6  -6   0    5.10    2.10
  -6  -6   0    2.70    1.40
   6   6   0    1.00    1.60
   6   6   0    1.00    2.90
   6   6   0    3.90    3.10
  -7  -6   0   11.00    2.40
  -7  -6   0    8.20    2.20
  -7  -6   0   11.30    2.80
  -7  -6   0   19.70    2.90
   7   6   0   13.60    5.10
   7   6   0   14.40    3.20
  -8  -6   0    6.30    2.90
  -8  -6   0   11.60    3.00
   8   6   0   -2.60    4.20
   8   6   0    6.80    4.60
  -9  -6   0   -4.30    1.80
   9   6   0   -2.40    2.20
   9   6   0    7.70    4.20
   9  -7   0    8.70    3.60
   9  -7   0   13.90    4.30
   9  -7   0   16.80    6.10
  -9   7   0   13.50    4.10
   8  -7   0   -1.70    1.30
   8  -7   0    0.10    2.40
   8  -7   0   -2.70    2.20
   8  -7   0    7.60    3.30
  -8   7   0   -0.10    2.00
   7  -7   0   93.99    9.70
   7  -7   0  107.09   11.30
   7  -7   0   87.09    7.60
   7  -7   0   97.49    9.30
  -7   7   0   92.39    8.10
   6  -7   0    0.30    1.90
   6  -7   0   -2.50    1.80
   6  -7   0    2.30    2.20
  -6   7   0   -0.70    1.70
   5  -7   0   40.30    8.60
   5  -7   0   41.80    5.90
   5  -7   0   49.10    6.00
  -5   7   0   39.60    5.30
   4  -7   0  259.67   13.10
   4  -7   0  253.37   15.70
  -4   7   0  255.57   12.50
   3  -7   0  123.19    7.80
   3  -7   0  119.19    8.30
   3  -7   0  117.39    8.60
   3  -7   0  130.29   10.90
  -3   7   0  112.59    9.30
  -3   7   0  134.29    8.50
  -3   7   0  122.59    7.90
  -3   7   0  120.39   11.10
   2  -7   0   48.60    5.40
   2  -7   0   51.09    5.20
   2  -7   0   48.60    4.10
   2  -7   0   50.39    6.80
  -2   7   0   45.80    4.60
  -2   7   0   41.00    5.10
  -2   7   0   41.10    4.70
  -2   7   0   49.00    6.60
   1  -7   0  139.29    9.00
   1  -7   0  119.89    7.70
   1  -7   0  135.69    5.70
   1  -7   0  137.49   11.00
  -1   7   0  126.29    9.00
  -1   7   0  125.79   10.70
  -1   7   0  129.99    7.30
  -1   7   0  128.69    8.00
   0  -7   0  138.39   11.10
   0  -7   0  142.29    8.80
   0  -7   0  128.99    9.40
   0   7   0  143.09    9.20
   0   7   0  150.58    7.30
   0   7   0  149.88   11.30
   0   7   0  128.29    8.00
  -1  -7   0   89.89    6.20
  -1  -7   0   99.39    9.30
  -1  -7   0   91.39    6.70
   1   7   0   88.09    6.60
   1   7   0   97.79    6.80
   1   7   0   87.59    5.20
   1   7   0   85.39    8.00
  -2  -7   0    0.80    1.20
  -2  -7   0    1.20    1.40
  -2  -7   0    1.40    1.10
  -2  -7   0    0.40    1.60
   2   7   0    4.70    2.20
   2   7   0    2.30    2.10
   2   7   0   -2.00    1.40
   2   7   0    1.40    1.00
   2   7   0    1.90    2.00
  -3  -7   0   39.10    3.70
  -3  -7   0   33.20    6.40
  -3  -7   0   29.60    3.70
   3   7   0   28.60    5.50
   3   7   0   31.50    2.90
   3   7   0   22.20    4.50
   3   7   0   30.30    4.20
  -4  -7   0   51.09    5.40
  -4  -7   0   45.50    4.40
  -4  -7   0   41.50    5.90
   4   7   0   34.30    5.90
   4   7   0   39.10    5.70
   4   7   0   41.70    7.40
  -5  -7   0    2.30    1.70
  -5  -7   0    1.20    2.00
  -5  -7   0    3.40    1.50
  -5  -7   0    5.00    2.90
   5   7   0    1.40    2.10
   5   7   0    5.90    2.70
   5   7   0    1.20    1.80
  -6  -7   0    2.40    1.70
  -6  -7   0    2.70    1.90
  -6  -7   0    0.00    2.00
  -6  -7   0   -1.90    1.50
   6   7   0    7.00    4.10
   6   7   0    2.90    1.60
   6   7   0    0.70    2.20
   6   7   0   -1.30    2.50
  -7  -7   0    0.60    2.10
  -7  -7   0    5.10    2.10
  -7  -7   0    6.00    2.60
   7   7   0    5.30    3.60
   7   7   0    0.40    1.80
  -8  -7   0   -5.10    2.80
  -8  -7   0   -1.90    2.00
   8   7   0    0.20    2.50
   8   7   0    2.80    4.10
   8  -8   0    3.10    3.00
   8  -8   0    3.90    2.60
   8  -8   0    1.60    1.70
   8  -8   0    4.10    2.20
   8  -8   0    4.20    3.80
  -8   8   0    5.50    2.50
   7  -8   0   22.40    6.90
   7  -8   0   34.90    6.10
   7  -8   0   22.40    4.80
   7  -8   0   24.40    5.80
  -7   8   0   25.80    4.80
   6  -8   0   15.00    4.20
   6  -8   0   15.90    5.60
  -6   8   0    5.40    3.00
   5  -8   0    0.10    2.10
   5  -8   0   -2.00    1.90
   5  -8   0   -0.60    1.60
  -5   8   0    1.40    2.80
   4  -8   0   64.19    7.20
   4  -8   0   54.49    7.70
   4  -8   0   57.19    5.60
  -4   8   0   46.70    5.50
   3  -8   0   -1.10    1.90
   3  -8   0    0.30    1.80
   3  -8   0   -1.40    1.10
  -3   8   0   -0.90    1.30
  -3   8   0    0.60    1.50
   2  -8   0   70.59    7.10
   2  -8   0   73.99    4.70
   2  -8   0   66.99    8.50
  -2   8   0   65.59    6.30
   1  -8   0  134.79   12.20
   1  -8   0  164.48   19.30
  -1   8   0  145.89    8.20
  -1   8   0  155.28    9.10
  -1   8   0  151.68   10.60
   0  -8   0   35.70    6.80
   0  -8   0   49.30    5.50
   0   8   0   34.70    3.80
   0   8   0   45.40    6.90
   0   8   0   41.40    4.80
  -1  -8   0   -0.30    1.50
  -1  -8   0   -1.50    1.30
  -1  -8   0    1.30    1.90
  -1  -8   0    0.00    1.30
   1   8   0    2.60    2.20
   1   8   0    0.60    1.90
   1   8   0   -0.30    1.10
   1   8   0   -2.70    1.50
   1   8   0    1.70    1.40
  -2  -8   0    9.10    3.40
  -2  -8   0   13.70    3.10
  -2  -8   0   13.70    3.50
   2   8   0   10.70    4.30
   2   8   0   12.10    3.70
   2   8   0   10.70    2.30
   2   8   0    9.80    3.00
   2   8   0   13.80    3.30
  -3  -8   0    3.40    1.60
  -3  -8   0    3.80    1.50
  -3  -8   0    1.40    2.00
   3   8   0    2.80    2.40
   3   8   0    2.30    2.00
   3   8   0   -0.50    2.20
   3   8   0    0.40    1.40
  -4  -8   0   78.79    8.30
  -4  -8   0   78.49    7.30
  -4  -8   0   88.89    6.60
   4   8   0   71.59    9.00
   4   8   0   58.69    7.20
   4   8   0   66.99    7.90
  -5  -8   0    7.70    2.60
  -5  -8   0    9.70    4.40
  -5  -8   0    8.30    2.60
   5   8   0    6.60    3.90
   5   8   0   17.90    3.60
   5   8   0    0.70    2.60
  -6  -8   0   -0.60    1.70
  -6  -8   0   -1.20    2.00
  -6  -8   0    3.90    2.20
   6   8   0    3.90    3.70
   6   8   0    6.60    3.00
   6   8   0    6.70    3.30
  -7  -8   0    1.10    2.10
  -7  -8   0    1.50    2.20
  -7  -8   0    5.40    2.80
   7   8   0   -7.20    3.50
   7   8   0    1.00    3.20
   8  -9   0    2.70    2.50
   8  -9   0    2.50    2.90
   8  -9   0    3.50    2.90
   8  -9   0   -3.90    3.70
   8  -9   0    3.20    3.80
  -8   9   0    4.70    2.80
   7  -9   0    7.60    3.30
   7  -9   0    4.10    3.30
   7  -9   0    3.20    3.30
  -7   9   0    4.60    2.40
   6  -9   0    3.80    2.30
   6  -9   0   -1.80    2.70
   6  -9   0    1.60    2.00
  -6   9   0   -3.30    1.30
   5  -9   0   10.70    4.00
   5  -9   0   15.10    3.80
   5  -9   0   10.50    4.40
  -5   9   0   16.10    4.20
   4  -9   0   -0.40    2.70
   4  -9   0    4.50    1.80
   4  -9   0    0.10    1.40
  -4   9   0    1.60    1.50
  -4   9   0   -2.70    1.80
   3  -9   0   24.20    5.20
   3  -9   0   29.90    3.60
   3  -9   0   28.00    6.20
  -3   9   0   31.70    5.70
  -3   9   0   25.60    4.30
   2  -9   0   19.10    5.90
   2  -9   0   19.30    4.40
   2  -9   0   22.20    2.60
  -2   9   0   22.30    4.50
  -2   9   0   21.50    4.40
   1  -9   0   49.10    6.20
   1  -9   0   29.70    6.90
  -1   9   0   37.80    4.30
  -1   9   0   35.80    5.90
   0  -9   0   70.69    9.30
   0  -9   0   72.99    7.30
   0   9   0   80.89    6.20
   0   9   0   65.49    7.90
   0   9   0   62.79    6.40
   0   9   0   65.89    7.40
  -1  -9   0   31.90    6.00
  -1  -9   0   23.90    5.80
   1   9   0   42.50    4.80
   1   9   0   30.90    3.60
   1   9   0   16.50    4.80
   1   9   0   24.10    4.90
  -2  -9   0    5.00    2.50
   2   9   0    5.50    2.00
   2   9   0    5.50    2.40
   2   9   0    1.50    1.80
   2   9   0    3.40    2.90
  -3  -9   0    7.50    2.80
  -3  -9   0    8.20    3.70
   3   9   0   14.20    4.40
   3   9   0   11.20    2.90
   3   9   0    7.40    3.40
   3   9   0   10.80    3.10
  -4  -9   0  111.99   10.50
  -4  -9   0   97.39    8.50
  -4  -9   0  112.79    7.80
   4   9   0   95.19    9.70
   4   9   0  110.79   11.30
  -5  -9   0   14.10    3.60
  -5  -9   0   13.40    3.90
   5   9   0    3.80    3.30
   5   9   0    8.90    5.40
  -6  -9   0    1.90    2.60
  -6  -9   0    3.40    3.70
   6   9   0    2.20    3.30
   6   9   0    8.70    4.00
  -7  -9   0   -4.30    2.60
  -7  -9   0   -4.70    2.60
   7   9   0    8.10    5.00
   7   9   0    1.40    4.50
   7 -10   0   83.09   10.10
   7 -10   0   61.99    7.60
   7 -10   0   74.19    8.10
  -7  10   0   80.19    8.50
   6 -10   0    3.90    2.80
   6 -10   0    9.90    5.20
   6 -10   0    5.40    2.90
  -6  10   0    4.60    2.60
  -6  10   0   10.20    3.60
   5 -10   0   30.40    6.90
   5 -10   0   34.70    7.40
   5 -10   0   38.70    7.10
  -5  10   0   46.90    6.10
  -5  10   0   23.00    5.40
   4 -10   0    1.50    1.90
   4 -10   0    0.30    1.70
   4 -10   0    0.80    2.50
  -4  10   0    2.10    2.40
  -4  10   0   -2.00    1.60
   3 -10   0   -0.80    1.30
   3 -10   0    1.30    1.70
   3 -10   0    2.30    3.00
  -3  10   0    0.30    2.20
  -3  10   0    4.00    2.30
   2 -10   0    5.10    3.00
   2 -10   0    1.70    2.90
  -2  10   0    3.10    2.40
  -2  10   0    4.80    2.40
   1 -10   0   42.90    7.10
   1 -10   0   36.40    8.00
  -1  10   0   51.29    6.00
  -1  10   0   39.30    5.00
   0 -10   0   32.20    6.20
   0 -10   0   37.00    7.90
   0  10   0   34.10    4.30
   0  10   0   35.40    6.10
   0  10   0   29.60    6.70
  -1 -10   0  116.09   12.40
   1  10   0  120.29   11.20
   1  10   0  124.39    7.70
   1  10   0  117.29   11.60
   2  10   0  154.48    8.00
   2  10   0  153.18   10.30
   2  10   0  166.78   11.50
   2  10   0  151.98   12.90
  -3 -10   0   32.80   10.00
   3  10   0   13.00    4.80
   3  10   0   18.60    4.10
   3  10   0   13.50    2.90
   3  10   0   11.30    4.00
  -4 -10   0   61.29    8.80
  -4 -10   0   67.49    6.50
   4  10   0   59.09    8.10
   4  10   0   66.69    9.40
  -5 -10   0   21.90    4.90
  -5 -10   0   17.00    4.00
  -5 -10   0   15.40    5.50
   5  10   0   17.10    5.20
   5  10   0   14.60    4.90
  -6 -10   0    1.80    3.00
  -6 -10   0    1.20    3.50
   6  10   0    1.30    4.20
   6  10   0    3.70    3.20
   6 -11   0   12.50    3.80
   6 -11   0    7.00    5.40
  -6  11   0   14.00    6.50
  -6  11   0   12.50    4.50
   5 -11   0    8.90    3.90
   5 -11   0    4.90    4.70
   5 -11   0    8.50    2.90
  -5  11   0    9.10    2.90
   4 -11   0   15.10    3.10
   4 -11   0   14.10    4.40
   4 -11   0   11.70    4.10
  -4  11   0   15.20    4.20
  -4  11   0    9.10    3.60
   3 -11   0   23.30    2.90
   3 -11   0   13.50    4.80
   3 -11   0   28.30    6.20
  -3  11   0   17.60    4.50
  -3  11   0   15.50    4.20
   2 -11   0    4.10    3.00
   2 -11   0   -0.10    3.20
  -2  11   0   -0.40    1.90
  -2  11   0   10.40    3.30
   1 -11   0    2.10    2.10
   1 -11   0   -0.20    2.80
  -1  11   0    1.00    1.50
  -1  11   0   -1.20    1.90
   0 -11   0   -6.00    2.80
   0  11   0   -0.60    1.80
   0  11   0    1.00    3.20
   0  11   0    2.40    2.00
  -1 -11   0    6.50    4.00
  -1 -11   0    6.30    3.00
   1  11   0    3.60    2.10
   1  11   0   -0.40    2.40
   1  11   0    9.30    3.50
  -2 -11   0   10.10    5.10
  -2 -11   0   12.30    3.80
   2  11   0   12.30    4.10
   2  11   0   10.80    3.00
   2  11   0    5.50    4.90
  -3 -11   0   -0.60    2.60
  -3 -11   0   10.00    2.90
   3  11   0   -3.60    4.70
   3  11   0   -0.10    2.40
   3  11   0    5.40    3.10
   3  11   0    4.30    3.70
  -4 -11   0   15.30    4.80
  -4 -11   0   17.10    3.90
   4  11   0   23.90    6.00
   4  11   0   17.10    4.50
   4 -12   0    0.90    3.80
   4 -12   0   -2.50    3.90
   4 -12   0   -2.70    1.50
  -4  12   0    3.20    2.50
   3 -12   0   -3.60    3.10
   3 -12   0    3.70    3.30
  -3  12   0    2.00    2.90
  -3  12   0    5.30    3.10
   2 -12   0   -0.20    3.50
   2 -12   0    4.30    3.10
  -2  12   0    4.90    2.60
  -2  12   0    4.00    2.70
   1 -12   0    4.50    3.40
   1 -12   0    7.10    5.30
  -1  12   0    0.70    3.60
  -1  12   0   -0.70    2.20
  -1  12   0    2.10    2.50
   0 -12   0    4.00    4.20
   0 -12   0    4.70    2.90
   0  12   0    5.70    3.30
   0  12   0   -1.10    3.00
   0  12   0    2.80    2.30
  -1 -12   0    2.80    3.20
  -1 -12   0   -1.50    2.10
   1  12   0   -3.00    2.00
   1  12   0    4.50    2.90
   1  12   0   -0.40    3.80
  -2 -12   0    7.00    4.50
  -2 -12   0    5.50    2.70
   2  12   0    0.40    4.00
   2  12   0   -0.80    3.00
   2  12   0    6.60    3.00
   3  12  -1    6.40    2.50
   3  12  -1   -1.90    2.90
   3  12  -1    4.70    4.10
  -3 -12   1    4.70    2.50
   2  12  -1   -0.90    1.70
   2  12  -1   -1.20    3.60
   2  12  -1   -1.20    2.20
  -2 -12   1    2.30    2.80
  -2 -12   1    5.60    4.40
   1  12  -1   -1.50    3.40
   1  12  -1    2.10    2.50
   1  12  -1   -1.60    1.80
  -1 -12   1    1.80    2.40
  -1 -12   1   -1.30    3.20
   0  12  -1   15.10    4.70
   0  12  -1    6.90    2.80
   0  12  -1    0.50    3.30
   0 -12   1    8.40    3.60
   0 -12   1    2.90    3.30
  -1  12  -1   -1.30    2.00
  -1  12  -1    4.30    3.10
   1 -12   1    5.20    3.30
   1 -12   1   -3.40    3.10
  -2  12  -1    0.00    1.70
  -2  12  -1    2.50    2.20
   2 -12   1    3.30    2.40
   2 -12   1    1.20    3.20
  -3  12  -1   -4.20    1.70
  -3  12  -1   -2.90    1.50
   3 -12   1   -0.80    2.30
   3 -12   1   -1.10    3.00
  -4  12  -1    7.30    3.40
  -4  12  -1    4.10    3.10
   4 -12   1   11.50    5.60
   4 -12   1   10.70    2.90
   4 -12   1    7.80    3.70
   5  11  -1    4.60    4.00
   5  11  -1    6.40    7.80
  -5 -11   1    7.40    4.40
  -5 -11   1    9.60    4.00
   4  11  -1   20.80    5.00
   4  11  -1   13.20    4.00
   4  11  -1   14.40    6.00
   4  11  -1   10.00    3.30
  -4 -11   1   13.90    3.70
  -4 -11   1   10.50    4.00
   3  11  -1    3.10    1.70
   3  11  -1    5.90    4.90
   3  11  -1    0.10    2.40
   3  11  -1    2.10    3.40
  -3 -11   1    1.80    2.00
  -3 -11   1   -0.80    2.80
   2  11  -1   15.90    3.50
   2  11  -1    9.10    4.20
   2  11  -1    9.80    3.00
  -2 -11   1   19.00    4.40
  -2 -11   1   11.00    4.40
   1  11  -1    2.30    3.70
   1  11  -1    2.20    1.70
   1  11  -1    6.80    3.40
  -1 -11   1    1.80    2.10
  -1 -11   1    2.40    3.30
   0  11  -1   36.30    5.60
   0  11  -1   28.20    5.40
   0  11  -1   24.10    6.70
   0 -11   1   33.50    8.90
   0 -11   1   33.10    6.20
  -1  11  -1   38.60    5.20
  -1  11  -1   33.20    6.70
   1 -11   1   28.90    6.50
   1 -11   1   29.60    7.10
  -2  11  -1   11.80    3.20
   2 -11   1    7.30    4.20
   2 -11   1    7.30    3.60
  -3  11  -1    1.90    1.80
  -3  11  -1   -2.80    1.80
   3 -11   1    0.70    1.80
   3 -11   1    3.00    2.90
   3 -11   1    0.00    1.20
  -4  11  -1    0.10    1.90
   4 -11   1   -3.70    1.80
  -5  11  -1   11.90    3.60
  -5  11  -1   14.20    4.10
   5 -11   1   12.60    3.30
   5 -11   1   14.30    4.00
   5 -11   1   13.20    5.10
  -6  11  -1    4.00    2.80
   6  10  -1    0.80    3.10
   6  10  -1    6.30    4.40
  -6 -10   1   -2.00    2.00
  -6 -10   1    6.40    2.90
   5  10  -1   10.10    4.10
   5  10  -1   16.40    5.40
  -5 -10   1   18.60    4.40
  -5 -10   1   19.80    4.00
  -5 -10   1    8.80    4.20
   4  10  -1   22.20    4.30
   4  10  -1   27.90    4.20
   4  10  -1   14.10    4.20
   4  10  -1   22.20    6.30
  -4 -10   1   22.90    5.20
  -4 -10   1   22.60    4.50
  -4 -10   1   17.40    4.70
   3  10  -1   15.10    5.40
   3  10  -1    5.50    2.30
   3  10  -1    0.50    2.30
  -3 -10   1    5.10    3.70
  -3 -10   1   10.40    4.40
   2  10  -1   25.60    6.20
   2  10  -1   41.50    5.40
  -2 -10   1   40.60    8.20
   1  10  -1    6.20    2.60
   1  10  -1    6.10    3.00
   1  10  -1    2.40    2.70
   0  10  -1  161.68   13.20
   0  10  -1  173.08    9.40
   0  10  -1  150.98   10.10
   0 -10   1  149.29   11.20
   0 -10   1  156.48   15.10
  -1  10  -1   86.49    6.80
  -1  10  -1   85.09    7.60
   1 -10   1   76.09    7.90
   1 -10   1   88.89   10.90
  -2  10  -1   47.10    5.30
  -2  10  -1   32.10    5.70
   2 -10   1   45.00    7.50
   2 -10   1   42.90    8.30
  -3  10  -1   37.80    6.20
  -3  10  -1   28.00    5.50
   3 -10   1   19.00    5.90
   3 -10   1   40.70    7.30
   3 -10   1   31.80    3.90
  -4  10  -1    0.10    1.60
  -4  10  -1   -2.40    2.00
   4 -10   1   -0.40    2.30
   4 -10   1   -0.20    1.40
   4 -10   1    0.30    1.70
  -5  10  -1   -2.30    3.60
  -5  10  -1    2.60    2.20
   5 -10   1   -3.00    1.40
   5 -10   1    0.90    3.00
   5 -10   1   -1.90    1.70
  -6  10  -1    3.10    2.40
  -6  10  -1    2.40    2.40
   6 -10   1    3.40    3.50
   6 -10   1    5.20    2.80
   6 -10   1    4.50    2.70
  -7  10  -1   15.50    3.80
   7 -10   1   12.50    4.40
   7 -10   1   13.40    3.90
   7 -10   1    0.70    4.80
   7 -10   1    5.80    3.10
   7   9  -1    0.80    3.90
  -7  -9   1    1.10    2.50
   6   9  -1    1.70    3.10
   6   9  -1   -3.60    2.40
  -6  -9   1    2.60    2.50
  -6  -9   1    3.50    3.10
   5   9  -1   -0.60    2.90
   5   9  -1    0.90    2.80
  -5  -9   1    2.50    2.10
  -5  -9   1    3.00    1.80
  -5  -9   1    1.20    3.00
   4   9  -1    0.90    2.00
   4   9  -1    5.80    4.00
   4   9  -1    0.10    2.30
   4   9  -1   -3.60    2.40
  -4  -9   1   -2.50    2.10
  -4  -9   1    0.30    1.90
  -4  -9   1   -2.20    1.90
   3   9  -1    7.20    4.30
   3   9  -1   18.30    4.30
   3   9  -1   14.30    4.10
   3   9  -1   20.90    3.50
  -3  -9   1   20.00    4.10
  -3  -9   1   16.20    4.90
   2   9  -1    5.80    2.50
   2   9  -1    5.00    2.20
   2   9  -1    4.90    1.80
   2   9  -1    1.20    2.80
  -2  -9   1    4.30    3.10
  -2  -9   1    1.40    1.60
   1   9  -1    1.30    1.20
   1   9  -1    4.10    2.80
   1   9  -1    1.60    1.70
   1   9  -1    2.00    2.30
  -1  -9   1    1.40    1.90
  -1  -9   1   -2.20    2.10
   0   9  -1   62.09    6.20
   0   9  -1   57.69    6.10
   0  -9   1   54.49    6.20
   0  -9   1   39.30    7.50
  -1   9  -1    6.50    2.40
  -1   9  -1    4.90    2.40
   1  -9   1    5.20    3.10
   1  -9   1    3.40    2.30
  -2   9  -1   92.79    7.40
  -2   9  -1  105.69    7.50
   2  -9   1  102.69    8.80
   2  -9   1   99.39   10.80
   2  -9   1   98.09    5.20
  -3   9  -1   43.00    7.60
  -3   9  -1   47.10    5.60
   3  -9   1   37.70    8.10
   3  -9   1   52.29    4.70
   3  -9   1   47.40    6.10
  -4   9  -1   14.10    3.80
  -4   9  -1    8.20    3.30
   4  -9   1   12.20    6.70
   4  -9   1   10.80    4.20
  -5   9  -1   11.90    3.70
   5  -9   1    9.80    3.80
   5  -9   1   12.00    4.50
   5  -9   1   12.20    3.60
  -6   9  -1   24.40    5.50
   6  -9   1   20.00    5.00
   6  -9   1   18.40    5.30
   6  -9   1   19.40    4.50
  -7   9  -1    9.00    3.30
   7  -9   1    6.90    5.20
   7  -9   1   16.40    4.70
   7  -9   1    8.10    3.20
   7  -9   1    7.90    4.00
  -8   9  -1    3.80    2.80
   8  -9   1    1.90    3.00
   8  -9   1    6.10    3.10
   8  -9   1    2.00    2.40
   8  -9   1   -2.80    3.40
   8  -9   1   -3.60    2.70
   8   8  -1   -1.50    2.30
  -8  -8   1   -1.90    2.40
   7   8  -1    2.80    3.30
   7   8  -1   -6.30    2.60
  -7  -8   1   -0.20    2.50
  -7  -8   1   -0.30    1.80
   6   8  -1    2.30    4.20
   6   8  -1    6.50    3.30
   6   8  -1    2.60    3.00
  -6  -8   1    9.20    3.00
  -6  -8   1    8.30    2.70
  -6  -8   1   11.00    2.50
   5   8  -1   -1.10    2.20
   5   8  -1    1.30    2.20
   5   8  -1   -4.30    2.40
  -5  -8   1   -0.30    2.30
  -5  -8   1    2.60    2.30
   4   8  -1    7.00    3.10
   4   8  -1    7.90    3.80
   4   8  -1    6.90    2.10
   4   8  -1   11.00    2.70
   4   8  -1    8.40    3.20
  -4  -8   1   13.30    4.30
  -4  -8   1    9.70    2.80
  -4  -8   1    9.10    2.90
   3   8  -1    2.30    2.40
   3   8  -1    4.70    3.30
   3   8  -1    3.90    1.60
   3   8  -1   -0.50    2.70
   3   8  -1    2.90    2.00
  -3  -8   1    6.50    2.10
  -3  -8   1    3.10    2.80
  -3  -8   1    9.50    3.20
   2   8  -1   26.60    4.60
   2   8  -1   27.00    6.10
   2   8  -1   26.80    3.10
   2   8  -1   21.10    4.00
   2   8  -1   19.60    4.50
  -2  -8   1   24.80    4.50
  -2  -8   1   20.70    5.10
  -2  -8   1   37.90    4.10
  -2  -8   1   29.50    4.00
   1   8  -1   24.20    5.50
   1   8  -1   21.40    5.10
   1   8  -1   21.10    3.40
   1   8  -1   18.50    7.10
   1   8  -1   22.10    3.90
  -1  -8   1   25.20    4.50
  -1  -8   1   23.80    4.40
  -1  -8   1   20.50    5.20
  -1  -8   1   19.20    4.10
   0   8  -1  209.78   12.10
   0   8  -1  201.88    9.40
   0   8  -1  180.58   16.20
   0   8  -1  204.48   10.50
   0  -8   1  188.28   13.70
   0  -8   1  186.58   10.90
  -1   8  -1  310.87   13.30
  -1   8  -1  293.07   15.10
  -1   8  -1  306.07   12.50
   1  -8   1  303.07   21.40
  -2   8  -1   10.30    2.80
  -2   8  -1   11.70    3.60
   2  -8   1   16.20    3.80
   2  -8   1   10.70    3.80
  -3   8  -1    0.50    1.50
  -3   8  -1    5.90    2.70
   3  -8   1    4.70    3.00
   3  -8   1    3.70    2.00
   3  -8   1    2.00    1.60
  -4   8  -1  185.58   10.90
   4  -8   1  198.08   10.90
   4  -8   1  189.68   13.80
   4  -8   1  184.68   11.50
  -5   8  -1    1.20    3.10
   5  -8   1    3.00    2.10
   5  -8   1    2.40    2.70
   5  -8   1    1.90    2.10
  -6   8  -1  116.49    9.30
   6  -8   1  102.79    9.30
   6  -8   1  107.59   10.60
   6  -8   1  113.69    9.10
   6  -8   1  108.99   11.90
  -7   8  -1   26.20    5.70
   7  -8   1   23.10    5.60
   7  -8   1   26.10    6.40
   7  -8   1   30.30    6.40
   7  -8   1   24.80    5.30
  -8   8  -1    8.50    2.60
   8  -8   1    1.00    3.10
   8  -8   1    3.70    2.30
   8  -8   1    1.00    3.40
   8  -8   1    5.50    3.10
   8  -8   1    4.40    2.70
   8   7  -1   10.30    3.00
   8   7  -1    6.90    4.50
  -8  -7   1    9.80    3.20
   7   7  -1    9.90    4.10
   7   7  -1    6.10    3.00
   7   7  -1   10.10    2.60
  -7  -7   1   13.40    2.80
  -7  -7   1    5.70    3.20
   6   7  -1    0.90    2.10
   6   7  -1    3.40    3.30
   6   7  -1    1.90    3.50
  -6  -7   1    3.80    1.90
  -6  -7   1   -0.70    1.10
  -6  -7   1    1.00    1.70
   5   7  -1   -2.00    1.40
   5   7  -1    2.00    2.20
   5   7  -1    2.50    2.70
  -5  -7   1    1.00    1.90
  -5  -7   1    0.80    2.00
  -5  -7   1   -0.40    1.40
  -5  -7   1   -0.90    1.10
   4   7  -1    6.70    3.10
   4   7  -1    6.30    2.50
   4   7  -1    7.50    2.40
   4   7  -1   10.30    2.30
   4   7  -1   12.30    3.60
  -4  -7   1    9.40    2.80
  -4  -7   1   11.00    2.20
  -4  -7   1   12.00    3.00
  -4  -7   1   10.20    3.20
   3   7  -1   13.00    3.10
   3   7  -1    6.80    3.00
   3   7  -1    9.30    3.00
   3   7  -1   14.70    4.40
   3   7  -1    6.40    1.70
  -3  -7   1   10.70    3.60
  -3  -7   1    7.40    2.60
  -3  -7   1   11.90    2.90
   2   7  -1   12.00    3.60
   2   7  -1    7.70    2.50
   2   7  -1    8.20    2.10
   2   7  -1    5.30    3.10
   2   7  -1   11.50    2.90
  -2  -7   1    6.00    2.30
  -2  -7   1    8.80    2.70
  -2  -7   1    8.80    3.30
  -2  -7   1   11.00    2.80
   1   7  -1   73.69    6.20
   1   7  -1   83.19    7.90
   1   7  -1   68.09    7.70
   1   7  -1   83.19    5.10
   1   7  -1   72.49    5.80
  -1  -7   1   73.49    6.00
  -1  -7   1   77.79    8.00
  -1  -7   1   69.69    5.80
   0   7  -1  280.97   11.90
   0   7  -1  275.87   18.70
   0   7  -1  295.67   13.70
   0   7  -1  330.77   11.60
   0  -7   1  294.07   12.90
   0  -7   1  296.77   13.10
   0  -7   1  293.27   16.00
  -1   7  -1   50.09    4.60
  -1   7  -1   51.29    4.50
  -1   7  -1   47.50    6.70
   1  -7   1   52.69    3.10
   1  -7   1   50.29    4.60
   1  -7   1   45.60    5.00
   1  -7   1   50.99    6.60
  -2   7  -1   37.70    4.80
  -2   7  -1   27.80    6.10
  -2   7  -1   22.40    3.70
  -2   7  -1   27.40    4.40
   2  -7   1   25.00    5.40
   2  -7   1   35.00    4.60
   2  -7   1   31.30    3.10
   2  -7   1   29.10    4.60
  -3   7  -1  116.89    7.70
  -3   7  -1  119.59   11.00
  -3   7  -1  114.49    9.20
   3  -7   1  130.39    7.70
   3  -7   1  117.39    8.50
   3  -7   1  121.29    8.30
   3  -7   1  122.39   10.40
  -4   7  -1    4.60    2.00
   4  -7   1    3.90    2.10
   4  -7   1    4.70    2.60
   4  -7   1    0.00    1.80
  -5   7  -1   32.80    5.70
   5  -7   1   33.10    5.80
   5  -7   1   21.90    4.80
   5  -7   1   26.20    6.30
  -6   7  -1   28.20    5.10
   6  -7   1   41.00    5.30
   6  -7   1   29.50    8.20
   6  -7   1   28.30    5.90
   6  -7   1   37.80    6.80
  -7   7  -1   17.30    4.80
   7  -7   1   17.30    4.20
   7  -7   1   23.00    4.20
   7  -7   1   16.10    4.40
   7  -7   1   22.30    6.40
  -8   7  -1    0.00    1.60
   8  -7   1   -1.70    2.10
   8  -7   1   -4.80    2.30
   8  -7   1   -0.60    1.90
   8  -7   1   -1.90    1.70
   8  -7   1    1.40    2.00
  -9   7  -1   25.50    5.60
   9  -7   1   31.10    4.60
   9  -7   1   26.50    7.00
   9  -7   1   22.70    6.20
   9   6  -1    2.80    3.00
   9   6  -1   -3.10    2.70
  -9  -6   1    2.40    2.40
   8   6  -1    6.30    2.50
   8   6  -1   16.30    5.60
  -8  -6   1    9.80    2.80
   7   6  -1    1.20    1.80
   7   6  -1   -2.10    2.10
  -7  -6   1   -0.60    1.60
  -7  -6   1   -0.10    1.40
   6   6  -1    8.50    4.20
   6   6  -1    6.30    1.90
   6   6  -1    3.20    2.30
   6   6  -1    4.40    2.80
  -6  -6   1    8.70    2.30
  -6  -6   1    5.10    2.00
  -6  -6   1    9.00    2.60
   5   6  -1    5.40    2.50
   5   6  -1    5.10    2.60
   5   6  -1    0.40    1.20
   5   6  -1    3.60    2.10
  -5  -6   1    1.30    1.70
  -5  -6   1    2.00    1.40
  -5  -6   1   -0.80    1.90
  -5  -6   1    0.70    1.30
   4   6  -1   81.09    5.10
   4   6  -1   75.19    6.90
   4   6  -1   84.09    3.90
   4   6  -1   82.59    7.40
   4   6  -1   92.99    5.00
   4   6  -1   78.19    7.90
  -4  -6   1   81.19    5.00
  -4  -6   1   83.19    7.00
  -4  -6   1   82.99    5.60
  -4  -6   1   89.09    6.70
  -4  -6   1   91.09    5.90
   3   6  -1   42.60    5.60
   3   6  -1   46.40    3.50
   3   6  -1   45.70    4.90
   3   6  -1   43.90    5.70
   3   6  -1   39.90    4.10
  -3  -6   1   45.30    5.40
  -3  -6   1   45.90    4.20
  -3  -6   1   44.00    3.60
  -3  -6   1   51.09    5.10
   2   6  -1  229.78    8.30
   2   6  -1  240.48   10.50
   2   6  -1  232.08   12.50
   2   6  -1  218.58   12.60
   2   6  -1  235.28   10.70
  -2  -6   1  226.38    8.90
  -2  -6   1  224.58   10.30
  -2  -6   1  219.88   10.30
  -2  -6   1  229.48   18.80
   1   6  -1  185.28   11.80
   1   6  -1  198.18    9.90
   1   6  -1  219.18   11.90
   1   6  -1  199.68    7.90
   1   6  -1  201.48   11.00
  -1  -6   1  196.88    9.30
  -1  -6   1  205.18    8.60
  -1  -6   1  205.38    9.60
  -1  -6   1  185.88   11.50
   0   6  -1 1852.71   45.20
   0   6  -1 1971.00   47.40
   0   6  -1 1989.60   44.80
   0   6  -1 1957.10   52.29
   0  -6   1 1943.41   46.00
   0  -6   1 1968.80   44.50
   0  -6   1 1963.40   51.09
  -1   6  -1  177.98   10.00
  -1   6  -1  180.08    8.50
  -1   6  -1  171.28    8.00
  -1   6  -1  162.38   11.40
   1  -6   1  169.88   11.20
   1  -6   1  180.48    8.70
   1  -6   1  175.58    6.50
   1  -6   1  171.78    9.20
  -2   6  -1   50.89    4.50
  -2   6  -1   45.00    5.20
  -2   6  -1   53.69    6.50
  -2   6  -1   55.79    4.60
   2  -6   1   58.39    6.50
   2  -6   1   45.40    4.00
   2  -6   1   57.29    5.40
   2  -6   1   53.69    4.80
  -3   6  -1  182.68    9.30
  -3   6  -1  181.98   12.50
  -3   6  -1  152.88   12.00
   3  -6   1  192.98    9.80
   3  -6   1  189.88   12.10
   3  -6   1  181.18   10.00
   3  -6   1  186.38    9.50
  -4   6  -1  264.87   15.60
  -4   6  -1  235.18   13.30
  -4   6  -1  263.77   12.10
   4  -6   1  282.27   15.00
   4  -6   1  248.18   12.00
   4  -6   1  261.17   12.70
   4  -6   1  261.87   12.50
  -5   6  -1 1638.74   49.40
  -5   6  -1 1634.24   43.70
   5  -6   1 1727.33   47.40
   5  -6   1 1732.13   45.90
   5  -6   1 1678.63   43.20
  -6   6  -1   14.90    4.80
  -6   6  -1    8.20    2.40
   6  -6   1    8.60    2.60
   6  -6   1   13.70    4.50
   6  -6   1   10.40    3.50
   6  -6   1   11.80    3.80
   6  -6   1    9.10    3.00
  -7   6  -1   21.50    4.40
   7  -6   1   18.10    3.60
   7  -6   1   16.80    3.80
   7  -6   1   18.40    4.00
   7  -6   1   14.30    4.20
   7  -6   1   22.50    5.70
  -8   6  -1   45.10    6.10
   8  -6   1   42.00    4.90
   8  -6   1   37.60    7.10
   8  -6   1   37.30    4.40
   8  -6   1   49.60    6.10
   8  -6   1   46.70    8.30
  -9   6  -1   -1.30    1.70
   9  -6   1    3.80    3.20
   9  -6   1    4.40    2.80
   9  -6   1   -0.70    2.60
   9   5  -1    1.10    2.50
   9   5  -1    2.10    3.80
   8   5  -1    3.30    3.60
   8   5  -1    9.20    3.30
  -8  -5   1    4.20    2.20
  -8  -5   1    5.30    2.00
   7   5  -1    6.70    2.50
   7   5  -1   10.40    5.70
  -7  -5   1   13.40    4.50
  -7  -5   1   16.90    3.20
  -7  -5   1   12.80    4.30
  -7  -5   1   12.20    2.70
   6   5  -1   22.10    5.50
   6   5  -1   21.40    6.30
   6   5  -1   14.60    2.70
  -6  -5   1   14.30    2.90
  -6  -5   1   17.90    3.70
  -6  -5   1   13.00    3.70
  -6  -5   1   18.40    2.50
  -6  -5   1   18.50    2.90
   5   5  -1   33.20    3.40
   5   5  -1   32.60    5.60
   5   5  -1   22.50    3.80
   5   5  -1   28.20    5.90
  -5  -5   1   29.40    3.10
  -5  -5   1   27.10    3.10
  -5  -5   1   28.90    3.60
  -5  -5   1   33.40    6.20
  -5  -5   1   21.20    3.90
  -5  -5   1   28.40    2.90
  -5  -5   1   27.10    6.00
   4   5  -1   17.20    2.60
   4   5  -1   16.90    4.50
   4   5  -1   16.40    2.10
   4   5  -1   17.00    3.50
   4   5  -1   21.00    4.10
   4   5  -1   17.50    2.20
  -4  -5   1   19.40    2.60
  -4  -5   1   25.50    2.70
  -4  -5   1   19.50    3.70
  -4  -5   1   21.20    4.50
  -4  -5   1   18.90    3.20
   3   5  -1  224.88   10.70
   3   5  -1  223.38    8.10
   3   5  -1  224.28   12.00
   3   5  -1  198.48   10.80
   3   5  -1  217.08    8.80
  -3  -5   1  225.48    8.80
  -3  -5   1  221.38   10.90
  -3  -5   1  218.68    7.90
  -3  -5   1  220.28   10.00
   2   5  -1   48.40    4.00
   2   5  -1   43.70    5.70
   2   5  -1   45.80    4.20
   2   5  -1   49.40    3.20
   2   5  -1   40.60    5.00
  -2  -5   1   48.40    4.30
  -2  -5   1   47.20    3.90
  -2  -5   1   46.30    4.90
  -2  -5   1   46.30    3.40
   1   5  -1   44.40    4.70
   1   5  -1   37.60    3.80
   1   5  -1   42.80    3.80
   1   5  -1   39.60    5.00
   1   5  -1   39.50    3.00
  -1  -5   1   41.30    3.70
  -1  -5   1   41.30    3.40
  -1  -5   1   50.89    5.40
  -1  -5   1   35.90    3.60
   0   5  -1  768.82   20.40
   0   5  -1  776.62   19.70
   0   5  -1  767.02   25.50
   0   5  -1  788.62   22.50
   0  -5   1  754.92   20.20
   0  -5   1  772.72   21.60
   0  -5   1  775.82   24.90
  -1   5  -1 1556.94   36.00
  -1   5  -1 1552.14   39.20
  -1   5  -1 1621.74   36.70
  -1   5  -1 1580.44   42.80
   1  -5   1 1625.24   42.30
   1  -5   1 1562.04   34.30
   1  -5   1 1643.74   38.50
   1  -5   1 1588.64   37.00
  -2   5  -1   52.19    5.00
  -2   5  -1   55.89    6.10
  -2   5  -1   56.69    5.60
   2  -5   1   48.60    4.10
   2  -5   1   49.40    4.80
   2  -5   1   46.00    5.60
   2  -5   1   59.39    4.70
  -3   5  -1 1000.80   32.70
  -3   5  -1 1111.69   31.10
  -3   5  -1 1111.49   28.40
   3  -5   1 1053.59   31.90
   3  -5   1 1076.79   28.50
   3  -5   1 1046.00   28.90
   3  -5   1 1047.80   28.80
  -4   5  -1   81.19    6.00
  -4   5  -1   79.19    7.00
  -4   5  -1   72.39    7.50
   4  -5   1   66.19    5.40
   4  -5   1   83.59    6.30
   4  -5   1   69.49    6.40
   4  -5   1   61.69    6.40
  -5   5  -1  472.25   20.60
  -5   5  -1  459.85   19.30
  -5   5  -1  477.75   17.40
   5  -5   1  499.25   17.40
   5  -5   1  472.45   21.20
   5  -5   1  483.25   19.60
   5  -5   1  455.65   16.70
   5  -5   1  485.15   19.20
  -6   5  -1  176.58   12.50
  -6   5  -1  158.38    9.80
   6  -5   1  168.98    9.40
   6  -5   1  159.98    7.90
   6  -5   1  152.18    8.90
   6  -5   1  175.28   12.70
   6  -5   1  155.28   10.40
  -7   5  -1   40.40    5.30
  -7   5  -1   39.40    6.70
   7  -5   1   28.90    6.40
   7  -5   1   39.80    7.60
   7  -5   1   44.00    5.80
   7  -5   1   39.10    4.40
   7  -5   1   39.70    4.30
   7  -5   1   47.80    4.80
  -8   5  -1   19.10    5.10
  -8   5  -1   24.10    5.40
   8  -5   1   18.80    5.20
   8  -5   1   23.70    3.50
   8  -5   1   22.10    5.20
   8  -5   1   29.90    4.60
   8  -5   1   22.10    4.10
  -9   5  -1    1.00    2.30
  -9   5  -1    0.00    3.10
   9  -5   1    2.00    2.90
   9  -5   1   -2.20    1.40
   9  -5   1   -1.10    2.10
   9  -5   1    1.60    2.70
 -10   5  -1    6.80    3.30
  10  -5   1    9.00    4.60
  10  -5   1    6.40    4.50
  10   4  -1    3.30    3.90
  10   4  -1    2.10    3.50
 -10  -4   1   -0.10    2.30
   9   4  -1   -0.60    2.10
   9   4  -1    4.80    3.40
  -9  -4   1    2.10    1.50
  -9  -4   1    8.80    2.90
   8   4  -1    2.70    3.00
   8   4  -1    4.80    2.20
  -8  -4   1    3.50    2.00
  -8  -4   1    0.00    2.00
   7   4  -1   12.80    3.40
   7   4  -1   14.60    4.60
  -7  -4   1   13.90    2.70
  -7  -4   1    9.50    2.70
  -7  -4   1   14.70    3.90
   6   4  -1    3.00    2.10
  -6  -4   1    1.70    1.20
  -6  -4   1    2.30    2.10
  -6  -4   1   -0.30    1.00
   5   4  -1   47.90    3.90
   5   4  -1   53.39    4.70
   5   4  -1   55.79    6.40
  -5  -4   1   60.69    6.10
  -5  -4   1   52.89    3.80
  -5  -4   1   58.19    4.00
  -5  -4   1   52.39    6.10
  -5  -4   1   56.99    5.10
  -5  -4   1   49.80    3.60
  -5  -4   1   52.89    3.90
   4   4  -1   26.60    2.40
   4   4  -1   23.60    4.20
   4   4  -1   23.30    2.90
   4   4  -1   30.40    3.20
   4   4  -1   27.60    2.20
   4   4  -1   22.80    4.50
  -4  -4   1   27.30    2.50
  -4  -4   1   23.10    3.80
  -4  -4   1   30.60    3.30
  -4  -4   1   27.50    2.70
  -4  -4   1   17.60    3.90
  -4  -4   1   27.60    2.80
   3   4  -1  381.86   10.90
   3   4  -1  383.36   11.20
   3   4  -1  378.16   11.50
   3   4  -1  385.26   15.60
   3   4  -1  366.46   13.70
   3   4  -1  392.26   14.20
  -3  -4   1  380.76   10.80
  -3  -4   1  390.46   13.80
  -3  -4   1  385.96   12.10
  -3  -4   1  390.06   15.40
  -3  -4   1  390.86   11.60
   2   4  -1  234.88   10.70
   2   4  -1  234.38    8.70
   2   4  -1  240.48    9.40
   2   4  -1  228.88    7.40
  -2  -4   1  234.18    8.40
  -2  -4   1  213.58    7.30
  -2  -4   1  224.48   10.30
  -2  -4   1  217.48    8.80
   1   4  -1  341.07   10.80
   1   4  -1  298.67   10.80
   1   4  -1  319.77   13.40
   1   4  -1  319.47    9.30
   1   4  -1  326.27   12.60
  -1  -4   1  325.97   13.00
  -1  -4   1  317.57   10.60
  -1  -4   1  312.77   11.80
  -1  -4   1  326.17    9.70
   0   4  -1  199.88   10.30
   0   4  -1  205.18    8.70
   0   4  -1  207.18    7.30
   0   4  -1  212.28    7.70
   0  -4   1  218.28   10.30
   0  -4   1  196.68    7.50
   0  -4   1  207.68    8.40
   0  -4   1  202.38    7.80
  -1   4  -1  388.96   13.50
  -1   4  -1  386.16   15.50
  -1   4  -1  377.36   11.90
  -1   4  -1  403.66   12.00
  -1   4  -1  402.56   11.90
   1  -4   1  393.46   12.20
   1  -4   1  386.96   11.10
   1  -4   1  388.46   15.00
   1  -4   1  386.06   12.90
  -2   4  -1  844.32   21.90
  -2   4  -1  775.32   23.00
  -2   4  -1  916.61   26.80
  -2   4  -1  860.11   23.90
   2  -4   1  895.11   22.60
   2  -4   1  827.82   25.10
   2  -4   1  819.52   22.00
   2  -4   1  821.32   22.70
  -3   4  -1 1827.72   43.50
  -3   4  -1 1739.63   44.30
  -3   4  -1 1738.83   40.70
  -3   4  -1 1791.62   45.70
   3  -4   1 1788.32   41.50
   3  -4   1 1830.92   42.90
   3  -4   1 1786.82   41.00
   3  -4   1 1701.53   43.70
  -4   4  -1  193.08   11.60
  -4   4  -1  192.58   10.50
  -4   4  -1  222.28   11.00
  -4   4  -1  197.78   11.40
   4  -4   1  206.88    9.40
   4  -4   1  199.08   13.90
   4  -4   1  201.78   10.70
  -5   4  -1  103.99    9.40
  -5   4  -1  117.09    8.30
  -5   4  -1  127.19    7.60
  -5   4  -1  110.69    8.60
   5  -4   1  114.19    6.80
   5  -4   1  109.19    7.90
   5  -4   1  118.19    6.00
   5  -4   1  120.29    9.40
   5  -4   1  111.59    8.70
   5  -4   1  124.09    8.10
  -6   4  -1    2.90    2.00
  -6   4  -1    0.60    1.80
  -6   4  -1    1.30    1.40
   6  -4   1    0.20    1.10
   6  -4   1   -0.50    1.00
   6  -4   1    0.20    1.40
   6  -4   1   -1.10    0.80
   6  -4   1    2.50    2.10
   6  -4   1    0.70    1.40
  -7   4  -1   72.29    6.50
  -7   4  -1   78.69    7.90
   7  -4   1   63.89    5.10
   7  -4   1   60.39    7.50
   7  -4   1   62.09    4.90
   7  -4   1   69.89    5.30
   7  -4   1   72.79    8.30
  -8   4  -1   10.50    3.60
  -8   4  -1   12.20    3.60
   8  -4   1    6.70    2.40
   8  -4   1    6.10    3.00
   8  -4   1   12.40    4.80
  -9   4  -1   11.40    3.20
  -9   4  -1   14.50    3.20
   9  -4   1    7.50    3.70
   9  -4   1    7.30    3.90
 -10   4  -1   18.30    4.30
  10  -4   1   14.70    5.20
  10  -4   1    6.40    3.20
  10   3  -1   -0.20    2.70
  10   3  -1   -4.10    2.80
 -10  -3   1   -1.10    2.30
   9   3  -1    5.80    3.00
   9   3  -1    1.40    2.50
  -9  -3   1    1.30    1.60
  -9  -3   1   -1.80    2.20
  -9  -3   1    1.00    1.90
   8   3  -1    0.20    2.00
   8   3  -1    0.80    2.10
  -8  -3   1    2.80    1.70
  -8  -3   1    4.00    2.20
   7   3  -1    6.90    3.00
   7   3  -1    7.70    2.50
   7   3  -1    1.40    2.00
  -7  -3   1    7.90    3.10
  -7  -3   1    2.20    1.50
   6   3  -1  158.08   11.10
   6   3  -1  148.19    7.80
   6   3  -1  163.18    9.90
  -6  -3   1  151.58    7.40
  -6  -3   1  151.48    9.50
  -6  -3   1  161.18    7.70
  -6  -3   1  140.59    9.60
  -6  -3   1  160.48    7.10
  -6  -3   1  149.88   10.60
   5   3  -1  402.96   15.30
   5   3  -1  411.96   17.50
  -5  -3   1  420.86   17.30
  -5  -3   1  393.36   12.20
  -5  -3   1  406.86   15.70
  -5  -3   1  412.46   17.30
  -5  -3   1  402.36   12.70
  -5  -3   1  433.06   12.30
   4   3  -1  214.98    7.20
   4   3  -1  216.98    7.90
   4   3  -1  215.08    6.70
   4   3  -1  211.58    9.40
  -4  -3   1  217.08    9.80
  -4  -3   1  217.98    9.90
  -4  -3   1  206.38   10.80
  -4  -3   1  222.28    7.50
  -4  -3   1  225.28    7.50
  -4  -3   1  227.28    7.90
   3   3  -1 1093.09   29.60
   3   3  -1 1116.99   28.50
   3   3  -1 1085.29   26.40
   3   3  -1 1097.69   24.70
   3   3  -1 1060.09   24.20
   3   3  -1 1069.19   25.90
  -3  -3   1 1097.49   24.60
  -3  -3   1 1103.09   24.30
  -3  -3   1 1083.89   27.20
  -3  -3   1 1107.99   24.70
  -3  -3   1 1145.79   26.40
  -3  -3   1 1083.09   29.20
   2   3  -1   64.19    4.90
   2   3  -1   68.99    3.70
   2   3  -1   64.29    3.20
   2   3  -1   69.59    3.40
   2   3  -1   66.39    4.30
   2   3  -1   67.19    4.60
  -2  -3   1   63.89    3.50
  -2  -3   1   65.99    3.20
  -2  -3   1   68.89    5.00
  -2  -3   1   67.99    4.50
   1   3  -1   34.30    3.50
   1   3  -1   34.00    2.30
   1   3  -1   35.20    2.80
   1   3  -1   38.00    2.80
   1   3  -1   35.10    3.40
  -1  -3   1   36.60    3.40
  -1  -3   1   37.20    2.80
  -1  -3   1   38.20    2.70
  -1  -3   1   32.10    2.30
   0   3  -1  169.88    6.00
   0   3  -1  179.68    6.00
   0   3  -1  161.78    6.80
   0   3  -1  160.98    8.00
   0  -3   1  177.88    6.20
   0  -3   1  180.08    8.20
   0  -3   1  165.98    6.60
   0  -3   1  190.48    6.30
  -1   3  -1 2101.89   46.10
  -1   3  -1 2175.38   45.50
  -1   3  -1 2263.17   50.09
   1  -3   1 2196.58   46.60
   1  -3   1 2205.18   45.30
   1  -3   1 2142.89   45.80
   1  -3   1 2250.57   49.20
  -2   3  -1  585.14   17.00
  -2   3  -1  545.05   19.60
  -2   3  -1  530.95   16.80
  -2   3  -1  550.44   15.10
   2  -3   1  551.84   17.30
   2  -3   1  588.84   16.40
   2  -3   1  538.35   15.50
   2  -3   1  539.85   15.20
  -3   3  -1 2127.99   51.59
  -3   3  -1 2161.58   51.09
  -3   3  -1 2149.28   49.30
  -3   3  -1 2233.08   47.90
   3  -3   1 2229.78   47.90
   3  -3   1 2222.48   50.39
   3  -3   1 2162.98   47.50
   3  -3   1 2223.28   49.90
  -4   3  -1  220.58   12.20
  -4   3  -1  228.18   11.20
  -4   3  -1  233.28    9.70
  -4   3  -1  250.27   11.00
   4  -3   1  244.58   11.80
   4  -3   1  247.38   10.50
   4  -3   1  238.58   12.00
   4  -3   1  251.17    8.50
   4  -3   1  238.08    9.20
   4  -3   1  236.98    9.40
  -5   3  -1   25.00    5.40
  -5   3  -1   24.40    4.50
  -5   3  -1   24.60    4.10
  -5   3  -1   26.10    4.10
   5  -3   1   21.60    3.60
   5  -3   1   21.90    2.80
   5  -3   1   24.20    2.70
   5  -3   1   19.20    4.40
   5  -3   1   25.50    2.70
   5  -3   1   26.10    4.90
  -6   3  -1   21.10    3.80
  -6   3  -1   29.40    3.70
  -6   3  -1   29.10    5.90
  -6   3  -1   30.50    5.70
  -6   3  -1   32.10    5.50
   6  -3   1   25.90    3.20
   6  -3   1   30.20    3.20
   6  -3   1   32.80    3.10
   6  -3   1   32.50    5.80
   6  -3   1   21.30    4.90
  -7   3  -1   46.40    4.90
  -7   3  -1   45.20    5.60
  -7   3  -1   50.09    5.70
   7  -3   1   39.90    7.30
   7  -3   1   45.60    3.60
   7  -3   1   34.80    3.90
   7  -3   1   37.80    3.20
   7  -3   1   42.90    6.30
  -8   3  -1  136.09    9.50
  -8   3  -1  128.09    8.90
   8  -3   1  118.99   14.40
   8  -3   1  147.29   11.50
   8  -3   1  134.09    5.70
  -9   3  -1    6.40    3.10
  -9   3  -1    4.00    2.10
   9  -3   1    3.20    3.10
   9  -3   1    5.10    2.80
 -10   3  -1    0.90    2.40
  10  -3   1    3.80    3.40
  10  -3   1   -3.80    2.20
  10   2  -1   -1.60    2.70
  10   2  -1    1.20    3.20
 -10  -2   1    1.70    2.50
   9   2  -1    2.50    2.90
   9   2  -1    0.90    2.70
   9   2  -1   -1.70    5.10
  -9  -2   1   -2.00    2.10
  -9  -2   1    0.60    1.70
  -9  -2   1    1.60    2.10
   8   2  -1    7.20    3.50
   8   2  -1    8.60    2.90
   8   2  -1    8.80    3.90
  -8  -2   1    6.60    2.10
  -8  -2   1    8.30    2.20
  -8  -2   1    5.90    2.30
   7   2  -1  226.28   14.00
   7   2  -1  230.08   10.80
   7   2  -1  262.07   14.10
  -7  -2   1  232.88   10.20
  -7  -2   1  220.68   10.30
  -7  -2   1  235.18   11.10
   6   2  -1  185.98   11.60
   6   2  -1  191.88   11.20
   6   2  -1  176.58    8.50
  -6  -2   1  191.98    9.80
  -6  -2   1  183.28   10.50
  -6  -2   1  184.98    7.90
  -6  -2   1  185.88   11.50
  -6  -2   1  179.68    8.60
   5   2  -1   11.70    3.10
   5   2  -1    7.00    2.50
   5   2  -1   14.20    2.60
  -5  -2   1   12.30    4.00
  -5  -2   1   14.40    2.40
  -5  -2   1   11.80    2.30
  -5  -2   1   11.90    2.90
  -5  -2   1   16.30    2.70
  -5  -2   1    6.40    2.60
   4   2  -1  563.94   18.90
   4   2  -1  540.55   14.80
   4   2  -1  542.85   12.80
   4   2  -1  547.15   13.90
   4   2  -1  539.95   17.70
  -4  -2   1  579.34   14.50
  -4  -2   1  551.84   15.10
  -4  -2   1  525.55   18.40
  -4  -2   1  535.45   17.40
  -4  -2   1  567.34   14.10
  -4  -2   1  566.94   18.10
   3   2  -1  425.06   11.40
   3   2  -1  416.96   10.50
   3   2  -1  405.76   11.10
   3   2  -1  441.86   13.70
   3   2  -1  408.86   14.40
   3   2  -1  426.06   11.00
  -3  -2   1  445.16   11.70
  -3  -2   1  431.76   10.80
  -3  -2   1  428.06   13.60
  -3  -2   1  412.46   14.40
  -3  -2   1  425.46   10.60
  -3  -2   1  435.56   10.90
   2   2  -1  232.48    6.90
   2   2  -1  216.88    6.60
   2   2  -1  222.58    7.60
   2   2  -1  217.68    8.80
   2   2  -1  233.68    8.40
   2   2  -1  234.68    7.70
  -2  -2   1  234.78    6.40
  -2  -2   1  220.98    7.20
  -2  -2   1  231.48    6.60
  -2  -2   1  219.28    8.70
  -2  -2   1  230.28    7.90
  -2  -2   1  224.98    6.60
   1   2  -1    1.60    0.90
   1   2  -1    1.30    0.80
   1   2  -1    1.10    0.60
   1   2  -1    0.50    0.80
   1   2  -1    3.40    1.00
  -1  -2   1    1.10    0.90
  -1  -2   1    1.90    0.70
  -1  -2   1    0.00    0.60
  -1  -2   1   -0.20    0.50
  -1   2  -1 1393.36   29.50
  -1   2  -1 1414.06   30.50
  -1   2  -1 1336.07   31.70
  -1   2  -1 1400.86   30.30
   1  -2   1 1365.66   29.80
   1  -2   1 1422.16   29.60
   1  -2   1 1446.96   30.00
   1  -2   1 1373.86   31.50
  -2   2  -1 2532.65   52.09
  -2   2  -1 2462.05   50.59
  -2   2  -1 2479.85   52.59
  -2   2  -1 2392.06   49.50
   2  -2   1 2341.07   49.40
   2  -2   1 2454.75   51.59
   2  -2   1 2218.68   50.69
   2  -2   1 2352.46   49.50
  -3   2  -1  815.42   21.30
  -3   2  -1  765.32   19.40
  -3   2  -1  714.83   22.60
  -3   2  -1  796.82   20.60
   3  -2   1  722.63   18.70
   3  -2   1  768.62   22.00
   3  -2   1  755.32   20.00
   3  -2   1  817.32   22.50
   3  -2   1  768.72   18.20
   3  -2   1  790.02   18.80
  -4   2  -1   76.99    5.40
  -4   2  -1   69.89    6.50
  -4   2  -1   66.59    4.90
  -4   2  -1   72.39    4.60
   4  -2   1   73.39    4.10
   4  -2   1   74.39    6.10
   4  -2   1   71.89    4.10
   4  -2   1   69.69    4.50
   4  -2   1   68.79    5.70
   4  -2   1   68.89    4.00
  -5   2  -1   49.50    6.10
  -5   2  -1   54.99    4.50
  -5   2  -1   61.59    6.10
  -5   2  -1   57.39    5.00
   5  -2   1   55.49    3.40
   5  -2   1   52.89    3.50
   5  -2   1   58.69    4.10
   5  -2   1   63.69    6.20
  -6   2  -1   14.30    3.10
  -6   2  -1   17.00    3.60
  -6   2  -1   16.40    3.20
  -6   2  -1   12.40    3.90
  -6   2  -1   18.10    4.80
   6  -2   1   13.50    3.60
   6  -2   1   15.40    3.00
   6  -2   1   13.00    4.00
   6  -2   1   13.10    2.00
   6  -2   1   14.10    1.90
  -7   2  -1   10.70    2.90
  -7   2  -1   10.60    2.80
  -7   2  -1   12.70    3.40
   7  -2   1    9.70    3.60
   7  -2   1   11.70    2.70
   7  -2   1   16.00    4.50
  -8   2  -1   26.40    4.40
  -8   2  -1   28.20    5.10
  -8   2  -1   25.60    4.50
   8  -2   1   18.60    4.90
   8  -2   1   27.40    6.60
  -9   2  -1    6.30    2.60
   9  -2   1    9.10    3.70
   9  -2   1    1.00    2.40
 -10   2  -1    1.30    2.30
  10  -2   1   -3.60    2.50
  10  -2   1    1.50    3.00
  11   1  -1   -3.80    2.90
 -11  -1   1   -1.60    3.10
  10   1  -1    3.00    3.70
  10   1  -1    8.80    3.40
 -10  -1   1    5.10    3.40
   9   1  -1    8.30    3.90
   9   1  -1    0.80    2.10
  -9  -1   1   -1.10    1.80
  -9  -1   1    4.70    2.90
   8   1  -1   12.30    3.50
   8   1  -1    3.50    3.50
  -8  -1   1   10.40    2.10
  -8  -1   1    3.50    3.80
  -8  -1   1   10.00    2.80
   7   1  -1  103.39   10.80
   7   1  -1  104.79    7.00
   7   1  -1  108.79    9.20
  -7  -1   1   96.19    6.80
  -7  -1   1   91.39    5.40
  -7  -1   1  103.69    8.10
   6   1  -1   20.50    3.40
   6   1  -1   20.70    4.40
   6   1  -1   17.50    4.00
  -6  -1   1   21.00    5.20
  -6  -1   1   18.20    3.20
  -6  -1   1   16.80    3.70
  -6  -1   1   22.10    3.20
  -6  -1   1   20.10    2.70
   5   1  -1 1120.69   31.70
   5   1  -1 1116.19   23.50
   5   1  -1 1087.69   31.70
   5   1  -1 1166.08   27.50
   5   1  -1 1117.69   25.10
  -5  -1   1 1136.89   27.30
  -5  -1   1 1120.39   31.80
  -5  -1   1 1167.78   26.60
  -5  -1   1 1078.79   30.80
  -5  -1   1 1009.40   27.40
   4   1  -1 1396.06   35.50
   4   1  -1 1434.86   29.10
   4   1  -1 1445.06   31.40
   4   1  -1 1410.26   36.00
   4   1  -1 1440.16   30.90
  -4  -1   1 1324.47   35.20
  -4  -1   1 1431.16   35.30
  -4  -1   1 1445.96   32.70
  -4  -1   1 1361.06   32.20
  -4  -1   1 1412.36   30.80
   3   1  -1   27.40    3.20
   3   1  -1   39.00    2.40
   3   1  -1   30.90    2.40
   3   1  -1   32.50    3.40
   3   1  -1   34.10    1.90
  -3  -1   1   35.20    2.30
  -3  -1   1   29.90    2.50
  -3  -1   1   34.20    4.10
  -3  -1   1   30.80    3.40
   2   1  -1  824.42   18.80
   2   1  -1  807.82   17.60
   2   1  -1  788.82   20.30
   2   1  -1  877.91   20.70
  -2  -1   1  857.81   18.80
  -2  -1   1  807.42   20.10
  -2  -1   1  861.41   17.90
  -2  -1   1  866.71   17.40
  -2  -1   1  837.92   20.50
   1   1  -1  183.28    5.20
   1   1  -1  194.28    6.00
   1   1  -1  182.48    4.90
   1   1  -1  179.48    5.60
   1   1  -1  184.68    5.10
  -1  -1   1  198.48    5.70
  -1  -1   1  180.18    5.50
  -1  -1   1  188.98    4.90
  -1  -1   1  185.68    5.00
  -1  -1   1  190.68    5.90
   0   1  -1   11.00    0.80
   0   1  -1   12.80    0.70
   0   1  -1   12.80    1.20
   0  -1   1   10.50    1.10
   0  -1   1   10.20    1.00
   0  -1   1   12.00    1.10
  -1   1  -1  115.09    4.70
  -1   1  -1  136.29    4.80
  -1   1  -1  118.09    4.00
  -1   1  -1  121.89    4.00
   1  -1   1  141.49    4.70
   1  -1   1  117.69    3.80
   1  -1   1  119.39    4.60
   1  -1   1  128.29    5.10
   1  -1   1  120.99    3.90
  -2   1  -1 4662.43   93.69
  -2   1  -1 4764.92   96.99
  -2   1  -1 4974.70   94.69
   2  -1   1 4839.22   96.09
   2  -1   1 4787.82   96.29
  -3   1  -1  509.75   12.20
  -3   1  -1  459.55   15.20
  -3   1  -1  469.85   13.20
  -3   1  -1  471.95   16.30
  -3   1  -1  488.65   12.60
  -3   1  -1  496.95   13.40
   3  -1   1  471.05   12.90
   3  -1   1  466.55   15.40
   3  -1   1  497.95   11.70
   3  -1   1  481.95   11.50
   3  -1   1  477.95   14.90
  -4   1  -1   67.59    6.10
  -4   1  -1   76.09    4.20
  -4   1  -1   67.89    4.30
  -4   1  -1   65.99    5.70
  -4   1  -1   67.69    3.60
  -4   1  -1   67.49    4.40
   4  -1   1   79.09    6.10
   4  -1   1   63.59    2.90
   4  -1   1   61.09    4.80
   4  -1   1   70.19    4.30
   4  -1   1   69.89    3.10
  -5   1  -1 1893.11   43.90
  -5   1  -1 1945.91   42.20
  -5   1  -1 1873.21   50.39
  -5   1  -1 1858.21   42.40
  -5   1  -1 1915.41   48.30
   5  -1   1 1942.81   48.30
   5  -1   1 1977.70   46.20
   5  -1   1 1861.01   43.10
  -6   1  -1   12.20    3.40
  -6   1  -1   24.90    4.50
  -6   1  -1   22.70    4.00
  -6   1  -1   22.80    3.10
  -6   1  -1   21.90    2.90
  -6   1  -1   28.50    5.60
   6  -1   1   20.20    4.50
   6  -1   1   23.80    4.20
   6  -1   1   22.80    3.10
  -7   1  -1   -3.70    1.50
  -7   1  -1   -2.10    1.20
   7  -1   1    1.80    1.70
   7  -1   1   -0.60    1.60
  -8   1  -1   42.90    5.40
   8  -1   1   50.89    6.20
   8  -1   1   36.60    6.60
  -9   1  -1   13.70    3.50
   9  -1   1   16.70    4.30
   9  -1   1    9.80    3.40
 -10   1  -1    5.90    3.70
  10  -1   1    9.60    4.60
  10  -1   1   10.50    3.80
  11   0  -1    0.90    3.50
  11   0  -1    0.00    3.40
 -11   0   1   -3.80    2.30
  10   0  -1    3.40    2.80
 -10   0   1    0.30    2.10
   9   0  -1   -2.80    2.40
   9   0  -1   -1.00    2.20
  -9   0   1   -0.30    1.30
   8   0  -1    2.20    1.90
   8   0  -1   -1.60    1.80
  -8   0   1   -3.30    1.90
  -8   0   1   -0.10    1.20
   7   0  -1  132.39    8.10
   7   0  -1  159.58   11.60
  -7   0   1  139.39    7.80
  -7   0   1  132.39    8.60
  -7   0   1  152.28   13.30
  -7   0   1  149.19   12.10
   6   0  -1  330.27   10.60
   6   0  -1  345.77    9.40
   6   0  -1  329.97   16.20
   6   0  -1  319.67   12.90
  -6   0   1  359.86   16.60
  -6   0   1  337.67   13.50
  -6   0   1  355.76   12.50
   5   0  -1   41.20    5.90
   5   0  -1   38.30    2.60
   5   0  -1   36.70    3.70
   5   0  -1   41.30    3.30
  -5   0   1   40.50    3.90
  -5   0   1   37.40    3.20
  -5   0   1   38.90    4.70
   4   0  -1   15.90    3.20
   4   0  -1   15.50    2.00
   4   0  -1   16.90    1.60
   4   0  -1   17.60    3.60
   4   0  -1   18.80    2.40
  -4   0   1   15.90    2.00
  -4   0   1   14.00    2.90
  -4   0   1   17.70    2.90
   3   0  -1 1987.10   42.60
   3   0  -1 1897.61   40.50
   3   0  -1 1924.91   38.80
   3   0  -1 1877.61   40.50
   3   0  -1 1918.41   44.20
  -3   0   1 1912.61   41.20
  -3   0   1 1871.41   39.70
  -3   0   1 1897.01   42.60
   2   0  -1 1513.95   32.70
   2   0  -1 1509.45   30.90
   2   0  -1 1585.34   32.20
  -2   0   1 1487.35   31.20
  -2   0   1 1530.95   32.30
  -2   0   1 1463.35   32.60
   1   0  -1  115.49    3.70
   1   0  -1  118.39    4.00
  -1   0   1  108.79    3.50
  -1   0   1  118.49    3.30
  -1   0   1  117.59    4.00
  -1   0  -1  114.09    4.20
  -1   0  -1  108.49    4.00
  -1   0  -1  113.39    3.80
  -1   0  -1  117.39    4.30
  -1   0  -1  105.09    4.10
   1   0   1  105.09    3.90
   1   0   1  111.29    4.20
   1   0   1  105.19    4.20
   1   0   1  107.89    4.20
   1   0   1  112.19    4.00
  -2   0  -1 1598.94   36.30
  -2   0  -1 1692.43   35.60
  -2   0  -1 1666.13   34.80
  -2   0  -1 1636.14   32.50
  -2   0  -1 1619.44   36.60
  -2   0  -1 1712.93   35.70
   2   0   1 1694.13   35.60
   2   0   1 1657.33   36.30
   2   0   1 1655.93   36.10
   2   0   1 1563.54   35.30
  -3   0  -1 1996.10   44.00
  -3   0  -1 1963.00   42.40
  -3   0  -1 2046.50   45.10
  -3   0  -1 2029.90   40.30
  -3   0  -1 1984.50   40.80
  -3   0  -1 1993.80   45.50
  -3   0  -1 2001.10   41.10
  -3   0  -1 1979.80   49.40
   3   0   1 2009.80   45.10
   3   0   1 1980.40   43.80
   3   0   1 2037.10   45.40
   3   0   1 2072.69   44.10
  -4   0  -1   21.10    2.10
  -4   0  -1   24.70    3.90
  -4   0  -1   23.40    2.50
  -4   0  -1   22.20    3.60
  -4   0  -1   20.70    3.70
  -4   0  -1   18.40    1.90
  -4   0  -1   19.50    3.90
  -4   0  -1   17.20    2.10
   4   0   1   20.70    3.60
   4   0   1   23.50    3.50
   4   0   1   20.40    2.80
   4   0   1   20.70    2.80
  -5   0  -1 1134.59   25.70
  -5   0  -1 1120.09   34.20
  -5   0  -1 1124.49   27.00
  -5   0  -1 1150.38   27.80
  -5   0  -1 1071.19   32.30
  -5   0  -1 1135.59   30.80
  -5   0  -1 1129.19   26.20
  -5   0  -1 1132.29   31.10
   5   0   1 1161.18   30.20
   5   0   1 1121.49   29.70
   5   0   1 1119.19   31.80
  -6   0  -1    1.40    1.20
  -6   0  -1    2.60    2.00
  -6   0  -1   -1.00    1.30
  -6   0  -1   -2.50    1.20
  -6   0  -1   -1.70    1.10
   6   0   1    1.00    1.30
  -7   0  -1    6.50    1.90
  -7   0  -1    4.80    2.00
  -7   0  -1    5.80    1.60
   7   0   1    1.20    3.60
   7   0   1    6.70    2.80
  -8   0  -1   -1.30    1.40
  -8   0  -1   -0.20    1.30
  -8   0  -1    0.00    1.30
   8   0   1   -1.80    2.00
   8   0   1    1.20    2.30
  -9   0  -1   16.90    3.70
  -9   0  -1   13.60    3.60
   9   0   1   11.80    4.40
   9   0   1   16.20    5.00
  10   0   1   -2.90    2.90
  10   0   1    1.10    2.70
  11  -1  -1   -1.30    3.80
 -11   1   1    5.10    2.80
  10  -1  -1    7.10    2.50
  10  -1  -1    0.50    2.10
   9  -1  -1    0.60    2.20
   9  -1  -1    4.70    2.60
   8  -1  -1    0.40    2.60
   8  -1  -1    0.20    1.00
   8  -1  -1   -2.40    2.10
  -8   1   1   -2.00    1.00
  -8   1   1   -0.20    1.70
   7  -1  -1   36.50    4.60
   7  -1  -1   27.60    5.70
   7  -1  -1   32.40    3.10
  -7   1   1   23.40    5.50
  -7   1   1   28.40    4.70
  -7   1   1   26.10    4.60
   6  -1  -1    3.90    1.80
   6  -1  -1    2.90    1.30
   6  -1  -1    6.30    2.70
  -6   1   1    4.00    1.80
  -6   1   1    2.90    1.70
  -6   1   1    0.70    1.60
   5  -1  -1    2.00    1.70
   5  -1  -1    1.40    0.80
   5  -1  -1    1.50    1.30
   5  -1  -1    2.50    1.20
   5  -1  -1    2.20    1.10
  -5   1   1    0.70    1.00
  -5   1   1    1.80    1.20
  -5   1   1    2.70    1.70
  -5   1   1    3.00    1.50
   4  -1  -1  127.89    5.30
   4  -1  -1  119.09    8.00
   4  -1  -1  118.19    5.40
   4  -1  -1  121.39    6.20
   4  -1  -1  123.69    7.00
  -4   1   1  122.79    7.30
  -4   1   1  127.69    5.80
  -4   1   1  124.19    6.00
  -4   1   1  111.59    6.40
   3  -1  -1 1154.28   26.80
   3  -1  -1 1142.09   25.40
   3  -1  -1 1069.79   25.30
   3  -1  -1 1059.09   29.10
  -3   1   1 1177.88   27.60
  -3   1   1 1147.99   26.00
  -3   1   1 1129.89   27.20
  -3   1   1 1139.29   25.90
   2  -1  -1 3211.18   64.09
   2  -1  -1 3081.19   64.29
   2  -1  -1 3155.98   63.29
  -2   1   1 3222.18   64.69
  -2   1   1 3170.68   63.99
  -2   1   1 3183.18   63.49
   1  -1  -1   68.49    3.60
   1  -1  -1   72.39    3.10
   1  -1  -1   70.19    3.40
  -1   1   1   72.99    3.70
  -1   1   1   66.29    3.30
   0  -1  -1    0.40    0.30
   0  -1  -1    0.50    0.40
   0  -1  -1    0.00    0.40
   0  -1  -1    0.50    0.50
   0  -1  -1    0.50    0.20
   0   1   1    0.30    0.40
   0   1   1    0.40    0.30
   0   1   1    0.40    0.40
   0   1   1    0.20    0.30
   0   1   1    0.20    0.20
  -1  -1  -1 4993.50   98.09
   1   1   1 4838.22   98.09
  -2  -1  -1 3427.96   69.69
  -2  -1  -1 3321.97   71.59
  -2  -1  -1 3533.95   69.09
  -2  -1  -1 3555.54   70.69
   2   1   1 3544.15   69.69
   2   1   1 3506.95   70.59
   2   1   1 3509.25   72.39
   2   1   1 3428.36   71.39
   2   1   1 3352.06   70.19
  -3  -1  -1   61.59    4.10
  -3  -1  -1   63.09    4.60
  -3  -1  -1   65.49    5.00
  -3  -1  -1   55.49    4.70
  -3  -1  -1   64.19    3.50
  -3  -1  -1   58.19    4.20
   3   1   1   58.19    4.70
   3   1   1   69.49    5.10
   3   1   1   69.19    4.60
   3   1   1   66.59    4.40
  -4  -1  -1 1296.97   35.60
  -4  -1  -1 1349.66   36.30
  -4  -1  -1 1346.07   34.00
  -4  -1  -1 1430.56   30.30
  -4  -1  -1 1377.66   33.70
  -4  -1  -1 1408.56   28.60
  -4  -1  -1 1432.56   30.30
   4   1   1 1390.16   34.50
   4   1   1 1390.06   33.60
   4   1   1 1337.97   35.60
  -5  -1  -1  405.56   17.80
  -5  -1  -1  432.96   13.20
  -5  -1  -1  420.16   17.60
  -5  -1  -1  443.36   15.60
  -5  -1  -1  440.26   16.30
  -5  -1  -1  457.55   12.10
  -5  -1  -1  446.86   15.20
   5   1   1  468.25   18.10
   5   1   1  452.05   16.80
   5   1   1  461.15   16.00
  -6  -1  -1   70.49    7.20
  -6  -1  -1   61.49    8.20
  -6  -1  -1   66.59    4.20
  -6  -1  -1   77.69    6.60
  -6  -1  -1   62.49    4.70
  -6  -1  -1   71.69    6.20
  -6  -1  -1   68.09    5.10
   6   1   1   63.89    6.50
   6   1   1   72.39    6.30
   6   1   1   61.09    6.80
  -7  -1  -1   11.90    2.50
  -7  -1  -1    7.40    2.00
  -7  -1  -1    5.70    1.90
   7   1   1    6.50    2.50
   7   1   1   10.50    3.70
   7   1   1    2.50    1.70
  -8  -1  -1   -1.20    1.70
  -8  -1  -1    1.40    1.80
   8   1   1    0.40    1.80
   8   1   1   -0.50    1.70
  -9  -1  -1   -1.20    1.90
  -9  -1  -1   -0.70    1.80
  -9  -1  -1   -3.30    1.60
   9   1   1    0.20    2.30
   9   1   1    1.40    2.30
 -10  -1  -1    3.70    1.80
  10   1   1   13.20    5.30
  10   1   1   -2.30    2.60
  11  -2  -1    8.90    4.00
  11  -2  -1    9.90    4.50
 -11   2   1   12.20    3.70
  10  -2  -1   -0.60    2.70
  10  -2  -1   -2.20    2.10
 -10   2   1   -5.10    3.10
   9  -2  -1   15.00    4.50
   9  -2  -1   20.40    5.80
  -9   2   1   18.50    3.60
   8  -2  -1   16.60    5.10
   8  -2  -1   21.90    3.40
   8  -2  -1   13.00    4.00
   8  -2  -1   21.80    3.10
  -8   2   1   20.00    4.10
  -8   2   1   24.70    5.90
   7  -2  -1  104.99    5.90
   7  -2  -1  121.09    9.20
   7  -2  -1  122.09    6.90
  -7   2   1  121.89    7.20
  -7   2   1  112.19    9.50
   6  -2  -1   84.09    7.10
   6  -2  -1   76.79    5.00
   6  -2  -1   80.09    5.00
   6  -2  -1   81.99    8.20
   6  -2  -1   83.89    5.80
  -6   2   1   82.79    6.00
  -6   2   1   75.09    6.30
   5  -2  -1   19.00    3.00
   5  -2  -1   20.20    4.30
   5  -2  -1   21.50    3.50
   5  -2  -1   22.40    2.90
  -5   2   1   25.00    4.50
  -5   2   1   18.80    3.10
  -5   2   1   19.20    3.50
   4  -2  -1   91.99    7.20
   4  -2  -1   90.89    5.10
   4  -2  -1   77.89    5.40
   4  -2  -1   92.79    5.70
  -4   2   1   82.39    5.30
  -4   2   1   89.09    5.80
  -4   2   1   80.29    5.90
   3  -2  -1  172.28    9.10
   3  -2  -1  179.08    7.30
   3  -2  -1  194.28    8.50
   3  -2  -1  191.98    8.30
  -3   2   1  192.88    7.80
  -3   2   1  191.58    8.60
  -3   2   1  201.38   10.10
   2  -2  -1 4920.81   97.39
   2  -2  -1 4599.54   95.99
  -2   2   1 4818.02   97.29
  -2   2   1 4777.22   96.39
   1  -2  -1 1733.03   35.60
   1  -2  -1 1581.54   38.00
   1  -2  -1 1724.73   36.70
  -1   2   1 1684.43   35.40
  -1   2   1 1824.32   38.60
  -1   2   1 1569.04   36.40
   0  -2  -1   37.10    2.60
   0  -2  -1   33.00    2.00
   0  -2  -1   34.90    3.20
   0  -2  -1   33.70    2.40
   0   2   1   37.80    2.50
   0   2   1   37.70    2.50
   0   2   1   33.40    1.90
   0   2   1   33.20    3.10
  -1  -2  -1  393.66    9.10
  -1  -2  -1  410.56   10.30
  -1  -2  -1  418.06   11.30
  -1  -2  -1  424.66   12.80
  -1  -2  -1  411.56   12.10
  -1  -2  -1  403.96    9.60
   1   2   1  411.46   12.20
   1   2   1  414.86    9.60
   1   2   1  393.06   11.30
   1   2   1  393.66    9.50
   1   2   1  423.76   12.70
   1   2   1  402.56    8.70
  -2  -2  -1   88.19    5.20
  -2  -2  -1   89.39    5.00
  -2  -2  -1   93.39    3.00
  -2  -2  -1   91.99    3.40
  -2  -2  -1   92.69    6.30
  -2  -2  -1   95.59    5.20
  -2  -2  -1   89.59    4.60
  -2  -2  -1   97.09    5.60
   2   2   1   93.19    4.10
   2   2   1   94.49    5.60
   2   2   1   91.59    5.00
   2   2   1   92.49    4.90
  -3  -2  -1  243.08    6.70
  -3  -2  -1  235.58    6.20
  -3  -2  -1  230.08    9.70
  -3  -2  -1  234.58    9.30
  -3  -2  -1  236.68    8.80
  -3  -2  -1  216.98   10.10
  -3  -2  -1  228.78    8.80
   3   2   1  237.18    8.70
   3   2   1  229.38    8.20
   3   2   1  223.38    9.80
   3   2   1  227.58    9.40
   3   2   1  235.28   10.50
  -4  -2  -1   59.19    2.80
  -4  -2  -1   53.69    5.20
  -4  -2  -1   58.39    4.90
  -4  -2  -1   60.29    3.30
  -4  -2  -1   55.29    4.00
  -4  -2  -1   63.49    5.60
  -4  -2  -1   60.79    5.40
   4   2   1   66.29    6.80
   4   2   1   62.39    4.80
   4   2   1   50.69    4.50
   4   2   1   53.49    7.90
  -5  -2  -1    2.30    0.90
  -5  -2  -1    0.70    1.30
  -5  -2  -1    2.20    1.10
  -5  -2  -1    0.40    1.50
  -5  -2  -1    2.00    1.60
  -5  -2  -1    4.80    2.40
  -5  -2  -1    2.20    0.90
  -5  -2  -1    0.90    1.30
   5   2   1    1.70    1.70
   5   2   1   -0.10    1.10
  -6  -2  -1   14.00    4.10
  -6  -2  -1   14.90    4.10
  -6  -2  -1   16.60    2.10
  -6  -2  -1   14.10    3.40
  -6  -2  -1   14.80    2.40
  -6  -2  -1   12.30    3.40
  -6  -2  -1   16.70    3.90
   6   2   1   16.90    3.60
   6   2   1   19.20    4.00
   6   2   1   19.50    5.00
  -7  -2  -1    2.90    1.90
  -7  -2  -1    6.00    2.00
  -7  -2  -1    2.00    1.90
  -7  -2  -1    6.20    1.70
   7   2   1    3.50    2.40
   7   2   1    4.90    2.90
   7   2   1    5.60    3.00
  -8  -2  -1    0.40    1.50
   8   2   1    2.60    2.10
   8   2   1   -0.80    1.70
   8   2   1   -0.90    2.20
  -9  -2  -1   -1.70    2.10
  -9  -2  -1   -3.00    1.70
  -9  -2  -1   -0.10    1.70
   9   2   1   -0.10    2.20
   9   2   1    0.30    3.10
 -10  -2  -1    1.40    2.50
  10   2   1   -4.10    3.40
  10   2   1   -0.90    2.50
  11  -3  -1    8.90    7.40
  11  -3  -1   -3.60    3.90
 -11   3   1   -2.60    2.10
  10  -3  -1   11.60    4.40
  10  -3  -1   15.10    4.50
 -10   3   1    9.30    3.00
   9  -3  -1   25.70    4.00
   9  -3  -1   17.40    2.80
   9  -3  -1   28.60    6.60
   9  -3  -1   17.00    3.90
  -9   3   1   24.40    5.20
   8  -3  -1   63.89    5.40
   8  -3  -1   61.99    8.60
   8  -3  -1   52.19    4.50
  -8   3   1   69.49    6.90
  -8   3   1   54.19    6.20
   7  -3  -1   31.80    4.00
   7  -3  -1   36.50    7.00
   7  -3  -1   35.90    4.50
   7  -3  -1   36.10    6.30
   7  -3  -1   34.20    3.80
  -7   3   1   36.60    4.90
  -7   3   1   31.00    5.30
  -7   3   1   36.10    5.30
   6  -3  -1  532.15   17.60
   6  -3  -1  530.65   20.30
   6  -3  -1  528.75   21.00
   6  -3  -1  511.65   22.10
   6  -3  -1  506.55   16.60
  -6   3   1  506.05   20.10
  -6   3   1  505.75   19.70
  -6   3   1  549.25   18.60
  -6   3   1  531.15   19.10
   5  -3  -1    0.60    1.40
   5  -3  -1    0.60    0.70
   5  -3  -1    0.70    1.20
   5  -3  -1    3.30    1.60
   5  -3  -1    2.60    1.60
  -5   3   1    1.70    1.30
  -5   3   1    0.10    1.30
  -5   3   1    4.00    1.90
   4  -3  -1 1362.36   33.20
   4  -3  -1 1359.66   37.50
   4  -3  -1 1371.56   35.30
   4  -3  -1 1414.26   34.90
  -4   3   1 1423.66   36.10
  -4   3   1 1328.37   33.50
  -4   3   1 1378.06   36.10
   3  -3  -1    7.50    2.40
   3  -3  -1    7.00    2.10
  -3   3   1    8.00    2.40
  -3   3   1   10.10    2.20
  -3   3   1    6.90    2.10
   2  -3  -1 1875.01   41.70
   2  -3  -1 1965.60   45.60
   2  -3  -1 1801.72   43.10
   2  -3  -1 1929.31   43.40
  -2   3   1 1833.02   48.50
  -2   3   1 1925.51   43.60
  -2   3   1 1985.00   41.90
   1  -3  -1  231.78    9.00
   1  -3  -1  224.78   10.30
   1  -3  -1  223.08    8.00
  -1   3   1  233.58   10.40
  -1   3   1  222.48    7.70
  -1   3   1  218.88    8.80
   0  -3  -1    5.00    1.70
   0  -3  -1    8.50    1.40
   0  -3  -1    5.70    1.40
   0  -3  -1    4.90    1.30
   0   3   1    6.50    1.50
   0   3   1    6.50    1.50
   0   3   1    7.50    1.40
   0   3   1    8.60    2.20
  -1  -3  -1  263.87   11.00
  -1  -3  -1  249.78    7.20
  -1  -3  -1  244.08    8.40
  -1  -3  -1  259.97    6.60
   1   3   1  255.57    9.90
   1   3   1  244.48    6.60
   1   3   1  268.27    9.10
   1   3   1  254.07   10.70
   1   3   1  245.98    8.00
  -2  -3  -1   55.99    4.40
  -2  -3  -1   59.59    4.80
  -2  -3  -1   54.79    5.50
  -2  -3  -1   53.49    4.60
  -2  -3  -1   52.69    3.20
  -2  -3  -1   59.19    2.60
  -2  -3  -1   52.59    3.40
  -2  -3  -1   56.49    4.10
   2   3   1   58.79    3.00
   2   3   1   62.59    4.30
   2   3   1   62.89    5.00
   2   3   1   58.99    4.50
  -3  -3  -1    0.20    1.20
  -3  -3  -1   -0.50    0.70
  -3  -3  -1    0.30    1.10
  -3  -3  -1    1.40    1.10
  -3  -3  -1    0.10    0.80
  -3  -3  -1   -0.10    0.80
  -3  -3  -1   -0.20    0.50
  -3  -3  -1   -0.50    0.50
   3   3   1   -0.60    0.70
   3   3   1    0.90    0.70
   3   3   1    1.00    1.10
   3   3   1    0.40    1.00
  -4  -3  -1   43.50    4.00
  -4  -3  -1   43.70    4.10
  -4  -3  -1   38.80    4.30
  -4  -3  -1   45.30    4.40
  -4  -3  -1   44.40    5.10
  -4  -3  -1   42.90    2.70
  -4  -3  -1   44.40    2.70
  -4  -3  -1   42.20    5.40
   4   3   1   42.20    3.70
   4   3   1   40.80    4.80
   4   3   1   44.00    5.10
   4   3   1   36.30    3.50
  -5  -3  -1    0.70    0.80
  -5  -3  -1    2.60    2.00
  -5  -3  -1   -0.40    1.40
  -5  -3  -1   -0.70    1.20
  -5  -3  -1    1.80    1.40
  -5  -3  -1    0.20    0.60
  -5  -3  -1   -0.90    0.90
  -5  -3  -1    1.10    1.10
   5   3   1   -1.30    1.10
   5   3   1    0.90    1.30
   5   3   1    1.40    1.70
  -6  -3  -1   48.50    6.20
  -6  -3  -1   51.59    4.90
  -6  -3  -1   68.19    6.80
  -6  -3  -1   64.99    3.80
  -6  -3  -1   51.39    4.00
   6   3   1   54.39    5.40
   6   3   1   66.19    6.00
  -7  -3  -1    7.30    2.90
  -7  -3  -1   14.00    3.20
  -7  -3  -1    9.10    1.90
  -7  -3  -1   10.90    2.70
   7   3   1   13.50    4.70
   7   3   1   13.10    3.40
   7   3   1   17.60    3.90
  -8  -3  -1    4.70    1.90
  -8  -3  -1    2.80    3.50
   8   3   1   -1.00    2.20
   8   3   1    4.00    3.30
   8   3   1    4.80    2.00
  -9  -3  -1   10.40    3.00
  -9  -3  -1   13.00    3.00
   9   3   1   10.40    3.60
   9   3   1   16.40    5.80
   9   3   1   11.40    3.90
 -10  -3  -1    5.30    2.10
  10   3   1   -2.10    3.30
  10  -4  -1   13.50    5.40
  10  -4  -1   24.20    3.80
  10  -4  -1   22.60    6.00
  10  -4  -1   20.00    3.40
 -10   4   1   22.00    4.90
 -10   4   1   12.10    3.50
   9  -4  -1    1.40    2.70
   9  -4  -1    4.20    2.20
   9  -4  -1    4.80    3.80
   9  -4  -1    9.00    2.60
  -9   4   1    5.70    2.70
  -9   4   1    4.80    4.20
   8  -4  -1    0.20    3.20
   8  -4  -1    1.30    1.90
   8  -4  -1    1.50    2.20
   8  -4  -1    5.00    3.10
   8  -4  -1    1.50    2.00
  -8   4   1    4.70    2.60
  -8   4   1    8.30    2.70
   7  -4  -1 1145.99   38.80
   7  -4  -1 1205.48   33.00
   7  -4  -1 1130.89   31.10
   7  -4  -1 1220.18   33.00
   7  -4  -1 1209.58   40.40
  -7   4   1 1139.19   34.60
  -7   4   1 1060.69   36.90
   6  -4  -1  148.89    9.20
   6  -4  -1  169.58    9.00
   6  -4  -1  175.08   12.30
   6  -4  -1  171.98   15.40
   6  -4  -1  152.88    6.10
  -6   4   1  157.98    9.60
  -6   4   1  148.39   10.40
  -6   4   1  170.48   10.70
   5  -4  -1  116.69    9.40
   5  -4  -1  112.69    7.10
   5  -4  -1  116.09    8.40
   5  -4  -1  109.39    7.60
  -5   4   1  101.79    8.00
  -5   4   1  112.09    8.80
  -5   4   1  104.39    7.30
   4  -4  -1 1270.17   37.20
   4  -4  -1 1258.27   32.40
   4  -4  -1 1266.17   35.90
   4  -4  -1 1289.87   35.50
  -4   4   1 1212.98   34.70
  -4   4   1 1293.17   36.50
  -4   4   1 1308.67   32.90
   3  -4  -1  691.03   21.80
   3  -4  -1  672.93   21.10
   3  -4  -1  696.13   20.10
   3  -4  -1  694.23   23.20
  -3   4   1  666.03   19.60
  -3   4   1  602.24   22.30
  -3   4   1  694.13   21.90
   2  -4  -1 6854.91  135.99
   2  -4  -1 6971.80  141.79
   2  -4  -1 6641.44  137.69
   2  -4  -1 6585.14  136.79
  -2   4   1 6737.13  138.29
  -2   4   1 6950.90  135.39
  -2   4   1 7005.20  141.99
   1  -4  -1  138.49    6.60
   1  -4  -1  141.99    7.50
   1  -4  -1  134.89    8.80
  -1   4   1  147.19    7.00
  -1   4   1  143.59    7.60
  -1   4   1  143.39    6.20
  -1   4   1  138.19    8.80
   0  -4  -1  562.54   15.40
   0  -4  -1  580.34   16.80
   0  -4  -1  594.94   20.20
   0  -4  -1  561.04   16.90
   0   4   1  575.54   16.40
   0   4   1  552.74   19.50
   0   4   1  597.74   17.10
   0   4   1  558.64   14.50
  -1  -4  -1   61.89    4.40
  -1  -4  -1   55.69    4.10
  -1  -4  -1   60.19    5.60
  -1  -4  -1   60.29    3.90
   1   4   1   62.39    5.20
   1   4   1   61.29    4.10
   1   4   1   62.29    4.40
   1   4   1   60.09    3.00
   1   4   1   54.59    5.30
  -2  -4  -1    2.70    1.20
  -2  -4  -1    0.30    1.10
  -2  -4  -1    1.40    1.00
  -2  -4  -1    0.30    0.60
  -2  -4  -1    1.50    0.80
  -2  -4  -1    0.70    1.00
   2   4   1    2.80    1.60
   2   4   1    1.70    0.70
   2   4   1    1.40    0.90
   2   4   1    2.00    0.90
   2   4   1    1.00    1.20
  -3  -4  -1    1.50    0.60
  -3  -4  -1    0.20    0.70
  -3  -4  -1    2.30    1.40
  -3  -4  -1    0.20    0.70
  -3  -4  -1    0.40    1.50
  -3  -4  -1   -0.60    0.80
  -3  -4  -1    0.30    0.90
  -3  -4  -1   -0.70    1.10
   3   4   1    0.50    1.30
   3   4   1   -0.40    1.00
   3   4   1   -0.40    0.70
   3   4   1    2.50    1.70
  -4  -4  -1  356.86   14.20
  -4  -4  -1  355.36   10.50
  -4  -4  -1  349.37   13.30
  -4  -4  -1  340.47   14.20
  -4  -4  -1  347.77   13.90
  -4  -4  -1  349.17   17.00
  -4  -4  -1  340.27   15.50
   4   4   1  331.37   13.00
   4   4   1  358.06   15.20
   4   4   1  360.76   11.60
   4   4   1  349.67   16.10
  -5  -4  -1  116.79    9.70
  -5  -4  -1  126.59    5.50
  -5  -4  -1  109.79    8.20
  -5  -4  -1  121.69    7.30
  -5  -4  -1  121.19    8.20
  -5  -4  -1  121.69    5.30
  -5  -4  -1  136.79    9.70
  -5  -4  -1  125.69    7.50
   5   4   1  134.09    9.70
   5   4   1  117.99    9.70
   5   4   1  139.09    7.20
  -6  -4  -1    0.80    1.60
  -6  -4  -1   -1.50    0.90
  -6  -4  -1   -3.00    1.30
  -6  -4  -1   -1.00    0.90
   6   4   1   -0.30    2.00
   6   4   1    1.50    1.50
  -7  -4  -1   -0.80    1.00
  -7  -4  -1    1.50    1.80
  -7  -4  -1    3.30    2.40
   7   4   1    1.40    2.50
   7   4   1   -1.30    1.80
  -8  -4  -1    5.50    2.20
  -8  -4  -1    0.70    2.00
  -8  -4  -1    5.20    2.80
  -8  -4  -1   12.60    3.60
   8   4   1    6.30    3.00
   8   4   1    5.30    3.80
   9   4   1   14.60    3.80
   9   4   1   11.80    4.50
  10  -5  -1   27.10    4.30
  10  -5  -1   23.10    6.90
  10  -5  -1   36.00    7.80
 -10   5   1   25.60    5.40
   9  -5  -1   17.10    4.10
   9  -5  -1   17.50    4.30
   9  -5  -1   11.70    4.20
   9  -5  -1   14.50    3.90
   9  -5  -1   21.10    4.90
  -9   5   1   22.70    4.80
  -9   5   1   16.20    4.50
   8  -5  -1   32.80    6.70
   8  -5  -1   29.30    4.50
   8  -5  -1   24.30    6.30
   8  -5  -1   30.30    5.40
   8  -5  -1   33.80    7.20
  -8   5   1   29.70    5.60
  -8   5   1   44.10    6.30
   7  -5  -1  409.46   17.20
   7  -5  -1  370.96   15.80
   7  -5  -1  433.46   21.60
   7  -5  -1  434.46   21.70
   7  -5  -1  422.66   18.20
  -7   5   1  398.06   17.50
   6  -5  -1  257.77   12.50
   6  -5  -1  269.97   14.40
   6  -5  -1  275.07   15.80
   6  -5  -1  268.57   13.60
  -6   5   1  253.07   14.80
  -6   5   1  276.17   13.90
   5  -5  -1  122.59    9.50
   5  -5  -1  138.29    9.30
   5  -5  -1  169.88   10.80
   5  -5  -1  160.78   10.90
  -5   5   1  159.98   10.60
  -5   5   1  136.09   10.50
  -5   5   1  142.29    8.90
   4  -5  -1  285.87   13.30
   4  -5  -1  276.67   12.20
   4  -5  -1  281.97   14.50
   4  -5  -1  251.57   15.70
  -4   5   1  275.17   13.70
  -4   5   1  280.37   14.90
  -4   5   1  263.67   11.90
   3  -5  -1  606.34   19.50
   3  -5  -1  644.34   21.20
   3  -5  -1  600.74   23.10
   3  -5  -1  637.94   20.90
  -3   5   1  636.94   19.20
  -3   5   1  603.54   21.40
  -3   5   1  582.84   23.00
   2  -5  -1 1607.04   38.50
   2  -5  -1 1693.13   59.29
   2  -5  -1 1586.34   38.40
  -2   5   1 1500.15   40.20
  -2   5   1 1604.64   40.20
  -2   5   1 1583.24   43.80
   1  -5  -1   63.69    6.70
   1  -5  -1   66.99    4.80
   1  -5  -1   77.79    5.90
   1  -5  -1   64.99    4.40
  -1   5   1   66.49    6.70
  -1   5   1   59.39    5.40
  -1   5   1   66.99    5.10
  -1   5   1   64.89    4.30
   0  -5  -1 1252.67   36.20
   0  -5  -1 1214.48   29.50
   0  -5  -1 1269.47   31.80
   0   5   1 1231.58   28.20
   0   5   1 1246.88   30.80
   0   5   1 1193.48   31.30
   0   5   1 1241.08   35.70
  -1  -5  -1   27.70    5.10
  -1  -5  -1   28.60    2.80
  -1  -5  -1   28.50    3.10
  -1  -5  -1   29.90    3.40
   1   5   1   35.10    2.50
   1   5   1   33.40    5.60
   1   5   1   30.20    3.50
   1   5   1   34.50    4.30
  -2  -5  -1  514.55   15.90
  -2  -5  -1  526.45   20.10
  -2  -5  -1  513.35   17.00
  -2  -5  -1  509.85   14.20
   2   5   1  514.95   19.60
   2   5   1  544.35   13.00
   2   5   1  538.55   17.50
   2   5   1  517.85   19.20
   2   5   1  509.55   14.80
  -3  -5  -1  145.89    8.70
  -3  -5  -1  139.29    6.80
  -3  -5  -1  156.68   10.00
  -3  -5  -1  154.38    7.10
  -3  -5  -1  136.19    9.20
  -3  -5  -1  132.59   10.80
  -3  -5  -1  147.69    6.00
  -3  -5  -1  133.49    8.00
   3   5   1  137.59    9.20
   3   5   1  152.48    8.90
   3   5   1  150.78   10.00
  -4  -5  -1    1.40    1.30
  -4  -5  -1   -0.10    0.70
  -4  -5  -1   -0.50    1.00
  -4  -5  -1    2.40    1.80
  -4  -5  -1    1.10    1.50
  -4  -5  -1    0.90    1.20
  -4  -5  -1   -0.10    0.90
   4   5   1   -1.30    0.70
   4   5   1   -1.80    1.00
   4   5   1   -0.80    1.40
   4   5   1    1.40    2.20
  -5  -5  -1   69.99    6.50
  -5  -5  -1   85.39    6.80
  -5  -5  -1   86.99    4.80
  -5  -5  -1   72.29    8.30
  -5  -5  -1   71.99    6.00
  -5  -5  -1   82.19    4.50
   5   5   1   74.99    8.40
   5   5   1   78.19    5.30
   5   5   1   79.39    6.40
   5   5   1   85.39    8.30
  -6  -5  -1   -1.60    1.60
  -6  -5  -1   -0.10    1.50
  -6  -5  -1    0.00    2.90
  -6  -5  -1    1.50    1.20
  -6  -5  -1    0.50    1.20
   6   5   1   -0.40    2.30
   6   5   1    1.00    1.50
   6   5   1   -0.90    1.80
  -7  -5  -1    3.70    1.80
  -7  -5  -1   -0.60    1.60
  -7  -5  -1    2.30    2.10
   7   5   1    2.00    1.80
   7   5   1   -0.70    2.40
  -8  -5  -1    1.60    2.00
  -8  -5  -1   -0.40    1.90
   8   5   1    1.20    3.10
   8   5   1    0.90    1.80
  -9  -5  -1   -1.40    3.20
  -9  -5  -1    8.80    2.50
   9   5   1    8.00    5.30
   9   5   1    8.70    3.60
  10  -6  -1    2.60    2.60
  10  -6  -1    7.80    2.90
 -10   6   1   -1.80    1.90
   9  -6  -1   -1.80    2.20
   9  -6  -1   -2.10    2.40
   9  -6  -1   -1.90    1.90
   9  -6  -1    6.90    3.20
  -9   6   1    0.30    2.30
   8  -6  -1    7.20    3.30
   8  -6  -1    6.40    3.90
   8  -6  -1    8.80    3.20
   8  -6  -1    6.20    3.30
  -8   6   1    5.80    3.30
   7  -6  -1    7.30    2.60
   7  -6  -1    9.10    3.90
   7  -6  -1   10.70    3.30
  -7   6   1   12.10    3.70
  -7   6   1    5.10    3.90
   6  -6  -1   -2.20    1.90
   6  -6  -1    1.10    2.10
  -6   6   1   -0.10    2.30
  -6   6   1    1.70    2.00
   5  -6  -1  289.67   14.40
   5  -6  -1  282.17   15.80
   5  -6  -1  286.97   15.10
   5  -6  -1  255.17   13.00
  -5   6   1  271.17   16.10
   4  -6  -1    0.30    1.40
   4  -6  -1    0.20    1.20
   4  -6  -1   -1.20    1.80
   4  -6  -1    0.10    1.40
  -4   6   1    5.30    2.00
  -4   6   1    0.80    1.80
  -4   6   1    1.20    1.30
   3  -6  -1  613.94   21.80
   3  -6  -1  574.34   24.30
   3  -6  -1  614.54   20.80
   3  -6  -1  647.34   25.10
  -3   6   1  636.74   20.00
  -3   6   1  609.34   25.40
   2  -6  -1 1521.05   36.80
   2  -6  -1 1468.25   39.30
   2  -6  -1 1536.85   44.50
   2  -6  -1 1447.46   37.50
  -2   6   1 1436.96   36.10
  -2   6   1 1451.35   43.60
  -2   6   1 1552.04   38.30
  -2   6   1 1517.45   40.40
   1  -6  -1   51.69    5.20
   1  -6  -1   42.40    5.90
   1  -6  -1   43.90    3.70
   1  -6  -1   44.40    4.30
  -1   6   1   46.00    6.00
  -1   6   1   48.10    5.10
  -1   6   1   49.30    4.80
  -1   6   1   44.70    4.00
   0  -6  -1  216.58    9.50
   0  -6  -1  216.58   10.70
   0  -6  -1  233.28   13.90
   0   6   1  224.98    8.70
   0   6   1  228.58   13.40
   0   6   1  236.08   10.60
   0   6   1  224.78   10.90
  -1  -6  -1   -0.30    1.80
  -1  -6  -1    2.80    1.70
  -1  -6  -1    1.60    1.50
  -1  -6  -1    1.80    1.20
   1   6   1    5.90    2.30
   1   6   1    1.70    1.10
   1   6   1    4.40    1.80
   1   6   1    0.20    1.20
   1   6   1    1.50    1.00
  -2  -6  -1   37.20    3.30
  -2  -6  -1   31.60    3.50
  -2  -6  -1   32.80    5.80
   2   6   1   31.90    2.50
   2   6   1   36.00    5.10
   2   6   1   32.10    4.70
   2   6   1   34.60    4.20
  -3  -6  -1    5.00    2.10
  -3  -6  -1    2.10    1.10
  -3  -6  -1    4.80    2.00
  -3  -6  -1    4.60    2.70
  -3  -6  -1    3.00    2.50
  -3  -6  -1    5.60    2.10
   3   6   1    3.10    2.00
   3   6   1    4.70    2.80
   3   6   1    3.30    1.60
  -4  -6  -1   12.30    2.60
  -4  -6  -1   19.00    2.30
  -4  -6  -1   18.70    5.70
  -4  -6  -1    4.90    2.50
  -4  -6  -1   11.50    3.00
   4   6   1   13.00    3.80
   4   6   1   11.00    3.60
  -5  -6  -1   75.69    4.60
  -5  -6  -1   72.59    6.00
   5   6   1   63.39    7.70
   5   6   1   71.09    8.40
   5   6   1   66.19    6.10
   5   6   1   74.99    5.00
  -6  -6  -1   15.90    3.00
  -6  -6  -1   14.40    3.30
  -6  -6  -1   13.20    3.10
  -6  -6  -1   15.50    2.70
   6   6   1   14.10    5.80
   6   6   1   16.50    4.90
   6   6   1   12.50    2.90
  -7  -6  -1    3.20    1.70
  -7  -6  -1    1.40    2.20
   7   6   1   -0.50    2.10
   7   6   1    2.30    2.70
  -8  -6  -1    0.50    1.80
  -8  -6  -1    3.70    2.30
  -8  -6  -1   -1.00    1.70
   8   6   1    1.90    4.10
   8   6   1    5.10    2.80
   9   6   1    6.60    7.90
   9  -7  -1    0.90    2.50
   9  -7  -1    3.90    3.50
   9  -7  -1   -2.00    2.90
   9  -7  -1    4.60    2.20
  -9   7   1    0.90    2.70
   8  -7  -1   65.89   11.40
   8  -7  -1   58.19    8.00
   8  -7  -1   72.39    8.30
   8  -7  -1   57.59    4.70
   8  -7  -1   58.19    9.70
  -8   7   1   60.19    7.20
   7  -7  -1   21.00    5.00
   7  -7  -1   26.60    6.10
   7  -7  -1   26.60    5.60
  -7   7   1   18.70    4.60
   6  -7  -1  101.69    9.60
   6  -7  -1   99.19   10.10
   6  -7  -1   96.29    8.60
  -6   7   1  108.49    8.60
   5  -7  -1  144.39   10.40
   5  -7  -1  139.49   10.40
   5  -7  -1  114.59   11.30
  -5   7   1  154.48    9.90
   4  -7  -1   97.59    8.10
   4  -7  -1   92.49    8.80
   4  -7  -1   92.89    9.70
  -4   7   1  110.39    7.90
   3  -7  -1   96.09    9.80
   3  -7  -1   99.69    7.60
   3  -7  -1   96.89    7.10
   3  -7  -1   89.39    7.90
  -3   7   1  108.39    7.30
  -3   7   1   91.19    9.70
  -3   7   1   96.79    8.50
  -3   7   1   99.39    7.60
   2  -7  -1   81.99    7.20
   2  -7  -1   84.29    9.30
   2  -7  -1   81.49    6.50
   2  -7  -1   84.89    5.90
  -2   7   1   72.69    8.30
  -2   7   1   86.49    6.90
  -2   7   1   76.89    7.20
  -2   7   1   80.19    5.90
   1  -7  -1   17.10    4.20
   1  -7  -1   22.80    4.30
   1  -7  -1   14.00    2.40
   1  -7  -1   16.60    4.80
  -1   7   1   18.80    3.30
  -1   7   1   15.00    3.30
  -1   7   1   14.50    4.70
  -1   7   1   22.50    4.50
   0  -7  -1    6.20    2.40
   0  -7  -1    5.80    2.90
   0  -7  -1   14.50    3.60
   0   7   1    9.60    2.50
   0   7   1    9.40    2.80
   0   7   1    9.50    2.50
   0   7   1   10.30    2.50
  -1  -7  -1   12.50    4.00
  -1  -7  -1   14.70    3.40
  -1  -7  -1   14.50    3.50
  -1  -7  -1   20.90    3.50
   1   7   1   18.40    4.70
   1   7   1   24.10    4.90
   1   7   1   17.30    3.80
   1   7   1   18.30    3.80
   1   7   1   18.80    2.40
  -2  -7  -1    0.60    1.30
  -2  -7  -1   -0.70    1.10
  -2  -7  -1    0.10    1.30
  -2  -7  -1   -0.50    1.20
   2   7   1   -2.30    1.40
   2   7   1   -0.30    1.40
   2   7   1   -2.30    1.30
   2   7   1    0.10    0.90
   2   7   1   -1.30    1.30
  -3  -7  -1   13.60    3.80
  -3  -7  -1   11.70    4.00
  -3  -7  -1   12.80    2.90
  -3  -7  -1   12.10    2.70
   3   7   1   12.50    2.50
   3   7   1   13.60    3.80
   3   7   1   11.30    3.80
   3   7   1   11.90    2.00
  -4  -7  -1   42.10    4.30
  -4  -7  -1   44.20    4.10
  -4  -7  -1   35.60    5.20
  -4  -7  -1   44.40    7.40
   4   7   1   41.70    5.90
   4   7   1   38.20    6.70
   4   7   1   34.10    6.70
  -5  -7  -1   19.60    3.20
  -5  -7  -1   25.10    4.70
  -5  -7  -1   26.30    4.40
  -5  -7  -1   18.80    4.70
   5   7   1   23.20    4.90
   5   7   1   15.70    5.20
  -6  -7  -1   -3.10    1.60
  -6  -7  -1   -0.70    1.40
  -6  -7  -1    1.10    1.90
  -6  -7  -1    0.10    2.10
   6   7   1   -1.30    2.10
   6   7   1   -0.30    1.90
   6   7   1   -0.80    2.50
  -7  -7  -1   -0.80    1.50
  -7  -7  -1   -2.80    1.90
  -7  -7  -1   -0.50    1.80
  -7  -7  -1    6.20    2.40
   7   7   1    1.40    3.20
   7   7   1   -0.90    1.80
   8   7   1    0.10    4.20
   9  -8  -1   -4.30    3.10
   9  -8  -1    3.30    2.20
   9  -8  -1   -0.80    3.10
   9  -8  -1    0.90    2.50
  -9   8   1   -1.70    2.30
   8  -8  -1    9.30    4.50
   8  -8  -1   16.20    6.40
   8  -8  -1    9.10    3.70
   8  -8  -1    5.90    3.30
  -8   8   1    1.70    2.60
   7  -8  -1   36.30    7.70
   7  -8  -1   47.00    7.90
   7  -8  -1   41.80    7.70
  -7   8   1   38.40    6.50
   6  -8  -1   55.69    9.30
   6  -8  -1   68.49    7.90
   6  -8  -1   70.79    7.90
  -6   8   1   57.49    6.70
   5  -8  -1   47.80    8.40
   5  -8  -1   62.89    7.00
   5  -8  -1   51.79    8.30
  -5   8   1   67.29   12.40
   4  -8  -1   -1.30    2.30
   4  -8  -1    2.80    1.60
   4  -8  -1   -0.60    1.70
  -4   8   1    1.90    1.80
   3  -8  -1   30.50    4.00
   3  -8  -1   30.80    6.70
   3  -8  -1   27.90    5.40
  -3   8   1   28.90    5.00
  -3   8   1   34.80    4.30
   2  -8  -1    1.90    1.20
   2  -8  -1    2.30    2.20
   2  -8  -1    0.50    2.20
  -2   8   1    0.50    1.40
  -2   8   1   -0.70    1.50
   1  -8  -1   25.80    6.30
  -1   8   1   23.50    4.90
  -1   8   1   18.20    3.50
  -1   8   1   23.70    4.40
   0  -8  -1   21.70    4.50
   0   8   1   16.60    4.50
   0   8   1   14.90    3.60
   0   8   1   20.70    5.50
   0   8   1   26.60    3.30
  -1  -8  -1    8.40    2.40
  -1  -8  -1    9.80    3.30
  -1  -8  -1    8.80    4.60
   1   8   1    5.10    2.60
   1   8   1    6.40    3.10
   1   8   1    6.30    2.20
   1   8   1    4.90    1.60
  -2  -8  -1   37.20    7.30
  -2  -8  -1   26.30    4.80
  -2  -8  -1   35.10    3.80
   2   8   1   19.30    4.30
   2   8   1   31.10    3.20
   2   8   1   25.60    5.20
   2   8   1   27.80    4.40
  -3  -8  -1    2.20    1.50
  -3  -8  -1    6.40    2.40
  -3  -8  -1    0.10    2.40
   3   8   1   -0.70    1.60
   3   8   1    1.70    2.40
   3   8   1    1.50    1.80
   3   8   1    0.90    1.20
  -4  -8  -1   22.40    3.80
  -4  -8  -1   13.70    4.40
  -4  -8  -1   20.90    3.70
   4   8   1   18.90    4.40
   4   8   1   15.10    5.20
  -5  -8  -1    0.40    2.90
  -5  -8  -1    1.30    2.00
  -5  -8  -1   -0.70    1.30
   5   8   1   -1.00    2.10
   5   8   1   -3.90    2.10
  -6  -8  -1   -2.30    2.60
  -6  -8  -1    5.90    2.60
   6   8   1   -0.60    3.10
   6   8   1   -5.00    2.00
   6   8   1   -1.40    2.70
  -7  -8  -1    1.70    2.60
  -7  -8  -1    2.00    2.40
  -7  -8  -1    0.20    3.30
   7   8   1    4.90    2.70
   7   8   1    8.50    3.70
   8  -9  -1   37.70    8.30
   8  -9  -1   31.30    6.70
   8  -9  -1   28.60    5.90
   8  -9  -1   20.50    5.60
  -8   9   1   31.20    6.60
   7  -9  -1   11.00    3.40
   7  -9  -1    8.60    3.60
   7  -9  -1    4.70    3.90
  -7   9   1   10.10    3.70
   6  -9  -1    5.60    3.80
   6  -9  -1    1.80    2.50
   6  -9  -1    2.10    3.20
  -6   9   1    7.10    2.90
   5  -9  -1    0.50    2.80
   5  -9  -1    2.70    2.20
   5  -9  -1    0.70    2.10
  -5   9   1    2.00    1.80
  -5   9   1   -0.20    1.80
   4  -9  -1   38.50    8.60
   4  -9  -1   47.40    5.30
   4  -9  -1   48.80    8.10
  -4   9   1   45.30    7.30
  -4   9   1   41.10    5.20
   3  -9  -1  251.17   18.70
   3  -9  -1  297.67   12.50
   3  -9  -1  255.77   18.50
  -3   9   1  277.07   13.30
  -3   9   1  279.97   14.40
   2  -9  -1   94.89    8.60
   2  -9  -1   86.59    5.30
   2  -9  -1   81.49   10.00
  -2   9   1   73.39    7.20
  -2   9   1   83.89    6.80
   1  -9  -1   35.00    6.20
   1  -9  -1   24.90    6.60
  -1   9   1   22.60    4.50
  -1   9   1   36.50    4.30
   0  -9  -1    3.70    3.10
   0  -9  -1    7.00    2.70
   0   9   1    7.70    2.90
   0   9   1   14.00    3.90
   0   9   1    8.00    2.30
   0   9   1    5.20    2.90
  -1  -9  -1   56.69    9.80
  -1  -9  -1   51.59    6.00
   1   9   1   61.79    4.80
   1   9   1   53.99    7.40
   1   9   1   69.29    7.20
  -2  -9  -1   53.99    9.50
  -2  -9  -1   54.39    5.80
   2   9   1   56.39    7.60
   2   9   1   49.10    4.10
   2   9   1   38.30    6.40
   2   9   1   53.89    5.60
  -3  -9  -1   16.00    5.40
  -3  -9  -1   27.50    5.10
   3   9   1   19.30    4.70
   3   9   1   17.10    3.00
   3   9   1   17.40    5.30
   3   9   1   21.80    3.60
  -4  -9  -1    1.20    1.80
  -4  -9  -1    1.00    2.30
   4   9   1    2.70    3.00
   4   9   1   -4.20    2.10
  -5  -9  -1    1.40    1.80
  -5  -9  -1    3.80    2.80
  -5  -9  -1    0.70    2.80
   5   9   1    1.90    3.20
   5   9   1   -0.60    2.90
  -6  -9  -1   -3.10    3.00
  -6  -9  -1    0.40    2.40
  -6  -9  -1    2.50    4.00
   6   9   1   -1.60    4.50
   6   9   1    6.80    4.60
   7 -10  -1   21.30    6.00
   7 -10  -1   27.30    5.90
   7 -10  -1   37.30    7.40
  -7  10   1   31.80    6.40
   6 -10  -1   13.30    4.10
   6 -10  -1    6.40    4.30
   6 -10  -1    5.30    3.20
  -6  10   1    3.60    3.10
  -6  10   1   10.20    3.50
   5 -10  -1    0.50    2.60
   5 -10  -1   -1.80    1.80
  -5  10   1    3.30    2.40
  -5  10   1   -4.00    2.00
   4 -10  -1    5.20    3.80
   4 -10  -1   12.00    3.20
   4 -10  -1    9.20    3.80
  -4  10   1   16.20    4.40
  -4  10   1   10.20    3.60
   3 -10  -1    5.40    2.00
   3 -10  -1    6.50    3.30
   3 -10  -1    3.90    3.70
  -3  10   1    5.70    2.50
   2 -10  -1  181.68   12.50
   2 -10  -1  178.98   15.80
  -2  10   1  180.28   11.80
   1 -10  -1    2.90    2.60
   1 -10  -1    7.80    3.90
  -1  10   1    9.90    3.20
  -1  10   1   14.50    3.40
   0 -10  -1   15.40    5.90
   0 -10  -1    7.70    3.50
   0  10   1   12.60    3.00
   0  10   1    3.40    3.30
  -1 -10  -1   80.09   10.60
   1  10   1   89.39    9.90
   1  10   1   96.79    8.80
   1  10   1   94.59    6.40
   1  10   1  100.59    8.30
  -2 -10  -1    2.90    2.60
   2  10   1    3.70    2.80
   2  10   1    0.70    2.60
   2  10   1    2.40    3.40
   2  10   1    0.80    1.90
  -3 -10  -1   80.69    9.60
   3  10   1   67.59    5.10
   3  10   1   94.99   10.50
   3  10   1   68.59    6.70
   3  10   1   72.89    8.80
  -4 -10  -1    4.30    3.50
  -4 -10  -1    2.80    2.20
   4  10   1    0.10    2.70
   4  10   1    0.40    2.50
  -5 -10  -1   -2.50    3.90
  -5 -10  -1    0.20    2.50
   5  10   1    0.70    4.50
   5  10   1    0.40    3.30
   6 -11  -1   17.90    8.20
   5 -11  -1   -4.20    4.10
   5 -11  -1   -1.50    2.50
   5 -11  -1    1.90    2.00
  -5  11   1    2.00    2.70
  -5  11   1    2.50    2.00
   4 -11  -1    1.40    1.30
   4 -11  -1    3.60    3.60
   4 -11  -1   -2.50    1.60
  -4  11   1    2.70    2.60
  -4  11   1   -2.00    1.80
   3 -11  -1   -3.30    3.50
   3 -11  -1    0.80    2.70
   3 -11  -1    0.80    1.40
  -3  11   1   -0.10    1.80
  -3  11   1    3.00    1.60
   2 -11  -1   23.70    7.30
   2 -11  -1   18.40    4.70
  -2  11   1   13.50    4.50
  -2  11   1   20.00    3.80
   1 -11  -1    3.30    3.10
   1 -11  -1    2.90    3.00
  -1  11   1   -2.10    2.60
  -1  11   1    4.30    2.70
  -1  11   1   -2.90    1.80
   0 -11  -1   -4.10    3.00
   0 -11  -1   -1.60    2.00
   0  11   1   -3.40    2.00
   0  11   1   -1.60    1.80
   0  11   1    4.50    3.00
  -1 -11  -1   17.70    5.00
  -1 -11  -1   29.90    7.40
   1  11   1   22.50    5.30
   1  11   1   21.80    4.90
   1  11   1   23.70    4.00
  -2 -11  -1    1.30    2.10
  -2 -11  -1   -1.00    3.40
   2  11   1    0.50    2.00
   2  11   1   13.10    4.90
   2  11   1    0.10    3.20
   2  11   1    3.20    2.20
  -3 -11  -1    1.10    2.10
  -3 -11  -1    1.60    3.90
   3  11   1   -1.50    3.00
   3  11   1    2.20    2.80
  -4 -11  -1    3.10    3.80
  -4 -11  -1   -1.60    2.00
   4  11   1    7.00    4.20
   4  11   1    8.10    3.60
   3 -12  -1   27.30    8.20
   3 -12  -1   37.10    7.70
  -3  12   1   27.30    5.30
  -3  12   1   33.00    5.90
   2 -12  -1    2.50    3.80
   2 -12  -1    1.40    3.20
  -2  12   1    4.20    2.10
  -2  12   1    5.50    2.90
   1 -12  -1   -1.20    3.10
   1 -12  -1    0.80    2.10
  -1  12   1    1.20    3.00
  -1  12   1   -2.90    1.90
  -1  12   1   -0.10    2.60
   0 -12  -1    0.90    3.70
   0 -12  -1   -1.20    1.80
   0  12   1   -1.60    1.70
   0  12   1   -1.10    2.90
   0  12   1    1.50    2.30
  -1 -12  -1    5.30    2.80
  -1 -12  -1   -3.10    3.90
   1  12   1   -1.10    1.90
   1  12   1   -1.90    2.50
   1  12   1   -6.60    2.80
  -2 -12  -1   17.40    4.70
   2  12   1   20.50    5.00
   2  12   1   26.10    5.80
   3  12  -2    2.00    4.70
   3  12  -2   -5.90    2.50
   3  12  -2   -0.30    2.40
  -3 -12   2   -0.50    2.90
   2  12  -2   -4.90    3.10
   2  12  -2    4.30    2.40
   2  12  -2   -0.20    2.00
  -2 -12   2   -4.70    2.60
  -2 -12   2    2.00    2.50
   1  12  -2    5.50    2.70
   1  12  -2    0.20    2.60
   1  12  -2    1.40    3.20
  -1 -12   2    2.50    2.70
  -1 -12   2   -0.60    3.30
   0  12  -2    3.80    2.70
   0  12  -2    3.20    2.40
   0  12  -2    3.30    2.50
   0 -12   2   10.70    3.80
   0 -12   2   -3.50    3.20
  -1  12  -2    0.10    2.10
  -1  12  -2   -0.90    2.10
   1 -12   2    0.30    2.30
  -2  12  -2   -0.50    2.10
  -2  12  -2   -0.70    2.10
   2 -12   2   -1.00    3.00
   2 -12   2   -2.00    2.50
  -3  12  -2   -3.70    1.80
  -3  12  -2    2.10    2.30
   3 -12   2   -2.80    2.50
   3 -12   2   -1.70    3.40
  -4  12  -2    0.40    2.10
   4 -12   2   -0.60    3.00
   4 -12   2   -2.00    1.60
   4 -12   2   -3.50    2.00
   5  11  -2   -3.00    3.30
   5  11  -2    5.60    4.10
  -5 -11   2    7.30    3.50
  -5 -11   2    0.00    3.60
   4  11  -2    8.70    3.90
   4  11  -2    7.10    4.30
   4  11  -2   14.00    5.10
  -4 -11   2    5.10    3.60
  -4 -11   2    5.80    3.00
   3  11  -2   17.10    5.20
   3  11  -2   11.00    3.50
   3  11  -2    8.60    3.50
  -3 -11   2   14.60    5.70
  -3 -11   2   15.90    4.20
   2  11  -2    5.40    3.20
   2  11  -2    6.70    3.80
   2  11  -2    9.80    2.80
  -2 -11   2    9.70    4.10
  -2 -11   2   15.20    4.30
   1  11  -2   13.90    4.10
   1  11  -2   15.40    4.30
   1  11  -2   12.90    4.60
  -1 -11   2   10.10    3.80
  -1 -11   2    6.20    3.40
   0  11  -2    2.30    3.10
   0  11  -2   -1.30    2.00
   0  11  -2    2.10    1.90
   0 -11   2   -2.40    2.70
   0 -11   2   -0.70    2.20
  -1  11  -2    6.10    2.60
  -1  11  -2   13.80    3.60
   1 -11   2   10.20    3.80
   1 -11   2    3.80    3.80
  -2  11  -2   -2.10    1.60
  -2  11  -2    1.00    1.90
   2 -11   2    3.80    2.50
   2 -11   2    1.80    2.70
  -3  11  -2   15.80    3.80
  -3  11  -2   11.40    3.40
   3 -11   2   13.40    4.00
   3 -11   2    9.80    4.50
  -4  11  -2   17.80    4.40
   4 -11   2   17.80    3.70
   4 -11   2   24.70    5.70
   4 -11   2   17.10    5.80
  -5  11  -2   21.80    5.10
  -5  11  -2   16.70    4.50
   5 -11   2   18.10    6.60
   5 -11   2   24.40    5.10
   5 -11   2   18.90    6.00
   5 -11   2   21.20    4.10
   6  10  -2   17.30    6.90
   6  10  -2   13.60    4.70
  -6 -10   2   30.60    5.40
  -6 -10   2   16.30    4.30
   5  10  -2    1.00    3.80
   5  10  -2    1.40    3.70
   5  10  -2    1.20    2.60
  -5 -10   2    9.60    3.00
  -5 -10   2    1.50    2.50
  -5 -10   2   -4.10    1.80
   4  10  -2    9.30    4.10
   4  10  -2    1.80    2.40
   4  10  -2   -0.60    2.00
   4  10  -2    3.50    3.60
  -4 -10   2    3.90    2.10
  -4 -10   2    1.70    3.10
   3  10  -2   11.40    2.80
   3  10  -2   20.20    5.70
   3  10  -2   17.90    5.30
   3  10  -2   13.50    4.00
  -3 -10   2    7.30    3.80
  -3 -10   2   11.90    3.50
   2  10  -2   15.10    5.30
   2  10  -2   16.50    4.20
   2  10  -2   16.40    3.60
  -2 -10   2   20.10    5.30
  -2 -10   2   16.80    5.40
   1  10  -2   23.10    4.90
   1  10  -2   21.90    4.20
   1  10  -2   38.10    8.40
  -1 -10   2   25.10    5.70
  -1 -10   2   15.10    5.80
   0  10  -2   56.49    6.10
   0  10  -2   52.19    5.50
   0 -10   2   52.69    6.40
   0 -10   2   44.90   11.30
  -1  10  -2    0.10    1.70
  -1  10  -2    5.10    2.50
   1 -10   2    2.90    2.40
   1 -10   2    2.30    2.90
  -2  10  -2    3.90    1.80
  -2  10  -2    2.80    1.90
   2 -10   2    5.80    3.40
   2 -10   2    0.80    1.20
   2 -10   2    4.70    2.60
  -3  10  -2   11.50    3.50
  -3  10  -2    3.60    2.60
   3 -10   2    9.70    2.90
   3 -10   2   10.20    4.60
   3 -10   2    4.40    3.00
  -4  10  -2    0.20    1.90
  -4  10  -2   -1.70    1.80
   4 -10   2    2.90    1.60
   4 -10   2    6.30    3.30
   4 -10   2    0.90    2.20
  -5  10  -2    7.40    3.10
  -5  10  -2   15.30    4.30
   5 -10   2    7.40    2.70
   5 -10   2   13.90    3.50
   5 -10   2   11.90    4.50
  -6  10  -2    3.30    2.20
  -6  10  -2    0.70    2.30
   6 -10   2   -1.20    3.60
   6 -10   2   -3.60    3.00
   6 -10   2    4.10    1.90
  -7  10  -2   25.50    5.80
   7 -10   2   25.70    6.70
   7 -10   2   20.60    5.20
   7 -10   2   17.00    4.50
   7 -10   2   28.30    9.80
   7   9  -2   -6.80    4.20
   7   9  -2   -5.20    3.60
  -7  -9   2   -3.00    1.60
  -7  -9   2   -1.40    2.20
   6   9  -2   10.30    4.70
   6   9  -2    8.10    4.10
   6   9  -2   11.60    4.40
  -6  -9   2   10.90    3.40
  -6  -9   2   16.90    5.80
   5   9  -2    2.10    1.80
   5   9  -2   -2.70    2.30
   5   9  -2   -2.90    3.20
   5   9  -2    1.60    2.90
  -5  -9   2   -3.60    1.60
  -5  -9   2   -0.80    1.90
  -5  -9   2   -3.60    1.90
   4   9  -2    4.70    2.10
   4   9  -2    3.00    3.20
   4   9  -2    5.30    3.00
   4   9  -2    7.60    3.60
  -4  -9   2    2.40    3.30
  -4  -9   2    2.70    1.80
   3   9  -2    3.00    1.80
   3   9  -2    3.20    2.40
  -3  -9   2    7.20    2.50
  -3  -9   2    2.20    2.20
   2   9  -2   -0.60    1.50
   2   9  -2   -0.30    2.10
   2   9  -2   -0.70    1.20
   2   9  -2    0.40    2.30
  -2  -9   2    0.80    2.10
  -2  -9   2    1.00    2.10
   1   9  -2   28.10    4.70
   1   9  -2   19.70    5.10
   1   9  -2   27.20    6.00
   1   9  -2   19.70    4.20
  -1  -9   2   25.80    5.10
  -1  -9   2   28.60    5.90
   0   9  -2  273.77   11.70
   0   9  -2  267.67   12.80
   0  -9   2  254.57   13.30
   0  -9   2  276.77   17.40
  -1   9  -2   21.20    4.20
  -1   9  -2   16.90    3.60
   1  -9   2   20.80    4.60
   1  -9   2   24.20    6.20
  -2   9  -2  127.69    8.30
  -2   9  -2  128.89    8.60
   2  -9   2  131.99    9.80
   2  -9   2  147.89   12.70
   2  -9   2  127.49    6.20
  -3   9  -2    3.30    2.10
  -3   9  -2    3.50    2.10
   3  -9   2    2.60    3.00
   3  -9   2    2.60    2.60
   3  -9   2    5.70    2.50
  -4   9  -2   41.20    5.50
  -4   9  -2   58.39    6.50
   4  -9   2   52.39    5.10
   4  -9   2   42.60    7.80
  -5   9  -2    8.10    2.90
   5  -9   2    5.50    2.50
   5  -9   2    5.70    3.10
   5  -9   2    2.10    2.60
  -6   9  -2   35.80    6.60
   6  -9   2   25.50    6.60
   6  -9   2   35.30    8.70
   6  -9   2   34.00    6.10
   6  -9   2   35.10    5.00
  -7   9  -2    2.70    2.70
   7  -9   2   -7.00    2.80
   7  -9   2    0.10    2.10
   7  -9   2    0.10    2.30
   7  -9   2   -0.10    2.50
   8   8  -2    0.30    2.30
   8   8  -2   -0.20    3.70
  -8  -8   2   -5.40    2.40
   7   8  -2    2.80    2.90
   7   8  -2    7.10    4.10
  -7  -8   2    8.00    3.10
  -7  -8   2    6.40    2.40
   6   8  -2   11.10    2.70
   6   8  -2    9.70    4.70
   6   8  -2    2.60    3.10
  -6  -8   2    4.70    3.00
  -6  -8   2    8.00    1.90
   5   8  -2    3.30    3.30
   5   8  -2    2.10    1.70
   5   8  -2    1.30    2.30
   5   8  -2   -0.40    1.90
  -5  -8   2    1.90    1.30
  -5  -8   2    0.20    1.90
  -5  -8   2    2.00    2.00
   4   8  -2   -0.50    2.30
   4   8  -2    0.90    1.90
   4   8  -2    1.30    2.20
   4   8  -2   -0.50    1.50
   4   8  -2   -0.90    1.90
  -4  -8   2   -1.70    1.60
  -4  -8   2    2.60    2.40
   3   8  -2    0.00    1.00
   3   8  -2    2.60    2.40
   3   8  -2   -0.30    2.10
   3   8  -2   -0.60    2.10
   3   8  -2   -1.60    3.00
  -3  -8   2    0.80    1.50
  -3  -8   2   -2.10    1.70
   2   8  -2  108.89    8.20
   2   8  -2  113.39    6.40
   2   8  -2  115.99   10.10
   2   8  -2  105.09    7.70
   2   8  -2  101.89    9.80
  -2  -8   2  107.99    7.50
  -2  -8   2  115.79   10.10
  -2  -8   2  101.29    7.30
   1   8  -2   59.29    7.80
   1   8  -2   61.49    5.70
   1   8  -2   68.89    5.20
   1   8  -2   58.89    6.30
  -1  -8   2   58.99    7.60
  -1  -8   2   73.29    6.30
  -1  -8   2   53.29    5.40
   0   8  -2  227.78   16.00
   0   8  -2  243.78   10.70
   0   8  -2  254.57   11.60
   0  -8   2  237.38   12.20
   0  -8   2  261.37   15.80
  -1   8  -2   47.10    6.00
  -1   8  -2   44.60    4.80
  -1   8  -2   56.69    5.00
   1  -8   2   53.59   12.00
  -2   8  -2   11.60    3.00
  -2   8  -2   16.10    3.30
   2  -8   2   18.50    2.40
   2  -8   2    9.50    3.50
   2  -8   2   12.30    3.60
  -3   8  -2    0.10    1.30
  -3   8  -2    1.80    1.70
   3  -8   2   -1.40    1.30
   3  -8   2    2.30    2.50
  -4   8  -2   20.20    4.40
   4  -8   2   17.20    5.00
   4  -8   2   18.70    4.70
   4  -8   2   21.60    4.30
   5  -8   2  354.36   22.60
   5  -8   2  359.86   19.30
   5  -8   2  330.67   16.10
   5  -8   2  379.56   16.70
  -6   8  -2  113.89    9.10
   6  -8   2  119.09    9.50
   6  -8   2  112.19   11.60
   6  -8   2  117.69   12.10
   6  -8   2  118.89    9.20
  -7   8  -2   35.20    6.30
   7  -8   2   40.30    7.30
   7  -8   2   24.50    7.60
   7  -8   2   28.60    6.10
   7  -8   2   24.70    6.00
   7  -8   2   34.70    5.70
  -8   8  -2   15.10    4.40
   8  -8   2   16.00    3.50
   8  -8   2   18.90    6.40
   8  -8   2   12.20    3.50
   8  -8   2   12.90    4.30
   8  -8   2   17.70    5.40
   9   7  -2   -9.80    4.00
   9   7  -2   -1.80    2.70
  -9  -7   2   -1.00    3.50
   8   7  -2   13.50    2.90
   8   7  -2    6.30    4.30
  -8  -7   2   18.00    3.80
   7   7  -2   -3.20    2.70
   7   7  -2   -1.20    2.40
   7   7  -2   -1.50    2.00
  -7  -7   2    1.30    1.50
  -7  -7   2    1.90    1.70
   6   7  -2    0.50    1.30
   6   7  -2    2.50    3.00
   6   7  -2    1.20    4.70
  -6  -7   2    4.10    1.70
  -6  -7   2    0.40    1.50
   5   7  -2    4.90    2.20
   5   7  -2    2.90    2.60
   5   7  -2    2.40    2.20
   5   7  -2    5.70    1.90
   5   7  -2    4.00    2.70
  -5  -7   2    7.70    2.60
  -5  -7   2    2.10    1.80
  -5  -7   2    3.00    1.80
  -5  -7   2   -0.70    1.70
   4   7  -2    0.50    1.50
   4   7  -2    2.00    2.10
   4   7  -2   -2.00    1.90
   4   7  -2    0.20    1.80
   4   7  -2    0.80    1.30
  -4  -7   2    1.60    1.80
  -4  -7   2    0.80    1.70
  -4  -7   2   -0.60    1.50
  -4  -7   2    0.60    1.40
   3   7  -2    1.30    1.60
   3   7  -2    0.20    1.50
   3   7  -2   -2.30    1.10
   3   7  -2    1.50    1.50
   3   7  -2   -1.30    1.30
  -3  -7   2   -2.30    0.90
  -3  -7   2    5.80    2.10
  -3  -7   2    0.40    1.60
  -3  -7   2    0.20    1.40
   2   7  -2   11.10    2.80
   2   7  -2   11.30    2.60
   2   7  -2   10.50    2.40
   2   7  -2   12.80    4.10
   2   7  -2   11.80    3.60
  -2  -7   2   12.60    3.40
  -2  -7   2   23.30    4.20
  -2  -7   2    9.70    3.20
  -2  -7   2   10.40    2.60
   1   7  -2    3.20    1.40
   1   7  -2    4.70    2.00
   1   7  -2    7.90    1.90
   1   7  -2    5.60    2.20
   1   7  -2    7.00    2.90
  -1  -7   2    2.10    2.20
  -1  -7   2    3.60    2.00
  -1  -7   2    4.20    1.70
  -1  -7   2    5.30    2.10
   0   7  -2  111.59    6.90
   0   7  -2  105.39    6.20
   0   7  -2  105.69    7.80
   0  -7   2  121.89    7.20
   0  -7   2  105.49    9.20
   0  -7   2  112.19    7.60
  -1   7  -2   29.00    5.10
  -1   7  -2   44.90    4.80
  -1   7  -2   27.50    3.50
  -1   7  -2   38.80    7.00
   1  -7   2   24.10    4.20
   1  -7   2   29.50    2.50
   1  -7   2   39.40    4.30
   1  -7   2   35.60    6.40
  -2   7  -2   -3.70    1.60
  -2   7  -2   -0.10    1.00
  -2   7  -2    0.50    1.70
   2  -7   2    1.20    1.50
   2  -7   2   -0.60    1.20
   2  -7   2    1.10    1.50
   2  -7   2    0.00    0.90
  -3   7  -2  127.49    8.00
  -3   7  -2  115.59    9.90
  -3   7  -2  113.69   10.60
   3  -7   2  124.89    7.40
   3  -7   2  127.49    8.40
   3  -7   2  104.89    9.60
   3  -7   2  123.29    8.30
  -4   7  -2   39.60    4.70
   4  -7   2   34.40    6.70
   4  -7   2   38.00    6.00
   4  -7   2   34.30    5.50
   4  -7   2   36.10    4.60
  -5   7  -2  988.20   29.60
   5  -7   2  984.60   30.50
   5  -7   2  962.20   32.40
   5  -7   2  937.41   32.90
   5  -7   2  957.90   35.70
  -6   7  -2   11.70    3.80
   6  -7   2    5.60    4.10
   6  -7   2   15.10    4.20
   6  -7   2   12.40    3.00
   6  -7   2   14.60    4.20
  -7   7  -2   26.40    5.40
   7  -7   2   22.20    5.40
   7  -7   2   18.10    4.70
   7  -7   2   26.30    6.50
   7  -7   2   24.70    4.70
   7  -7   2   17.00    4.00
  -8   7  -2    5.40    2.80
   8  -7   2    4.80    4.00
   8  -7   2    4.00    2.10
   8  -7   2    2.70    3.10
   8  -7   2    1.60    1.90
   8  -7   2    1.60    2.70
  -9   7  -2   21.60    5.20
   9  -7   2   30.90    7.40
   9  -7   2   22.20    6.10
   9  -7   2   24.30    6.90
   9  -7   2   35.40    4.70
   9   6  -2    4.30    3.70
   9   6  -2   10.10    3.00
  -9  -6   2    0.30    1.90
   8   6  -2    3.60    3.00
   8   6  -2    7.70    4.20
  -8  -6   2    2.20    2.30
   7   6  -2   49.90    5.10
   7   6  -2   59.49    8.50
  -7  -6   2   57.69    4.80
  -7  -6   2   56.09    4.90
   6   6  -2   82.09    8.90
   6   6  -2   60.49    5.60
   6   6  -2   65.49    5.30
  -6  -6   2   58.79    4.90
  -6  -6   2   66.09    4.80
   5   6  -2    9.70    2.10
   5   6  -2   10.20    2.70
   5   6  -2   11.40    2.10
   5   6  -2    6.70    2.60
   5   6  -2    4.30    2.60
  -5  -6   2   10.10    2.50
  -5  -6   2   10.70    2.70
  -5  -6   2    5.40    1.80
  -5  -6   2   11.60    2.50
   4   6  -2   20.50    3.20
   4   6  -2   14.50    4.40
   4   6  -2   16.30    3.60
   4   6  -2   21.60    3.70
   4   6  -2   12.70    3.20
  -4  -6   2   18.30    3.90
  -4  -6   2   13.90    3.40
  -4  -6   2   19.90    2.70
  -4  -6   2   17.70    3.00
  -4  -6   2   22.60    3.70
   3   6  -2    3.40    1.50
   3   6  -2    0.60    1.30
   3   6  -2    1.50    1.10
   3   6  -2   -2.30    1.30
  -3  -6   2    1.20    1.00
  -3  -6   2    0.50    0.90
  -3  -6   2    0.40    0.90
  -3  -6   2    1.30    1.40
   2   6  -2    3.20    1.30
   2   6  -2    4.60    2.00
   2   6  -2    4.70    2.00
   2   6  -2    2.90    1.80
   2   6  -2    4.10    1.50
  -2  -6   2    4.20    1.90
  -2  -6   2    3.90    1.70
  -2  -6   2    5.50    1.60
  -2  -6   2    3.50    1.60
   1   6  -2  176.68   11.30
   1   6  -2  177.78    9.40
   1   6  -2  175.98    8.40
  -1  -6   2  178.18   11.20
  -1  -6   2  173.18    8.70
  -1  -6   2  177.78    8.00
  -1  -6   2  176.98    8.40
   0   6  -2   58.99    4.40
   0   6  -2   54.09    5.20
   0   6  -2   53.29    6.50
   0   6  -2   68.89    4.70
   0  -6   2   61.89    6.50
   0  -6   2   64.29    5.20
   0  -6   2   66.19    4.90
  -1   6  -2    3.10    2.10
  -1   6  -2    3.90    1.50
  -1   6  -2    2.90    1.30
  -1   6  -2    6.60    2.10
   1  -6   2    2.60    2.20
   1  -6   2    2.50    0.90
   1  -6   2    2.00    1.40
   1  -6   2    5.00    1.80
  -2   6  -2  519.45   16.10
  -2   6  -2  466.55   18.40
  -2   6  -2  483.95   16.00
   2  -6   2  502.25   20.30
   2  -6   2  477.95   16.70
   2  -6   2  493.75   15.00
   2  -6   2  507.25   17.40
  -3   6  -2  683.23   30.10
  -3   6  -2  599.94   22.00
  -3   6  -2  633.24   20.10
  -3   6  -2  631.94   22.90
   3  -6   2  675.03   20.30
   3  -6   2  638.24   20.70
   3  -6   2  657.03   24.20
   3  -6   2  654.33   20.90
  -4   6  -2    4.10    1.80
  -4   6  -2    1.50    1.60
  -4   6  -2    2.10    2.30
   4  -6   2   -0.30    1.30
   4  -6   2    1.10    1.60
   4  -6   2    0.40    1.90
  -5   6  -2 1330.87   43.50
  -5   6  -2 1384.26   39.40
   5  -6   2 1459.55   41.40
   5  -6   2 1469.85   40.20
   5  -6   2 1490.75   44.90
   5  -6   2 1403.86   37.00
  -6   6  -2   40.30    5.10
  -6   6  -2   30.80    6.40
   6  -6   2   39.50    5.60
   6  -6   2   30.40    6.00
   6  -6   2   34.70    4.40
   6  -6   2   40.80    7.80
   6  -6   2   30.70    4.00
   6  -6   2   33.20    4.40
  -7   6  -2    1.50    1.80
   7  -6   2    4.80    2.10
   7  -6   2    1.50    2.30
   7  -6   2    2.30    1.70
   7  -6   2   -0.10    1.80
   7  -6   2   -1.30    2.30
   7  -6   2   -3.30    1.70
  -8   6  -2   12.50    4.00
   8  -6   2   15.20    3.60
   8  -6   2   10.40    5.00
   8  -6   2   20.10    5.30
   8  -6   2   13.00    3.50
   8  -6   2   14.80    4.60
  -9   6  -2   -2.80    1.60
   9  -6   2    6.80    3.60
   9  -6   2   -2.40    1.60
   9  -6   2    1.00    3.10
   9  -6   2   -0.40    2.90
  10   5  -2    0.60    3.00
  10   5  -2    2.80    3.20
 -10  -5   2    5.10    2.90
   9   5  -2    4.80    3.50
   9   5  -2    8.30    3.40
  -9  -5   2    3.10    2.30
   8   5  -2   17.90    4.60
   8   5  -2   23.10    6.10
  -8  -5   2   22.00    4.10
  -8  -5   2   14.80    5.20
   7   5  -2   -1.00    2.40
   7   5  -2    0.00    1.90
  -7  -5   2    1.40    1.70
  -7  -5   2    0.90    2.90
  -7  -5   2    3.30    1.90
   6   5  -2    0.90    1.80
   6   5  -2    2.30    2.30
  -6  -5   2    1.80    2.60
  -6  -5   2    4.30    1.80
  -6  -5   2    6.10    2.00
  -6  -5   2    4.40    1.60
   5   5  -2   39.90    3.30
   5   5  -2   32.60    6.40
   5   5  -2   34.70    3.40
   5   5  -2   33.90    5.80
   5   5  -2   38.90    3.90
   5   5  -2   43.10    5.80
  -5  -5   2   39.50    3.40
  -5  -5   2   43.00    3.90
  -5  -5   2   40.10    5.50
  -5  -5   2   40.80    4.40
  -5  -5   2   40.00    3.90
   4   5  -2   30.00    3.70
   4   5  -2   32.00    4.40
   4   5  -2   36.00    5.20
   4   5  -2   35.60    3.30
   4   5  -2   36.50    3.50
   4   5  -2   33.60    3.10
  -4  -5   2   37.30    4.00
  -4  -5   2   33.20    3.30
  -4  -5   2   35.00    3.20
  -4  -5   2   36.30    4.10
  -4  -5   2   35.80    3.10
   3   5  -2   15.50    2.60
   3   5  -2   15.10    3.60
   3   5  -2   16.70    3.00
   3   5  -2   11.70    3.30
   3   5  -2   12.30    3.10
  -3  -5   2   14.70    2.70
  -3  -5   2   10.50    2.40
  -3  -5   2   19.60    2.90
  -3  -5   2   13.90    3.20
   2   5  -2   90.49    5.70
   2   5  -2   82.09    6.90
   2   5  -2   91.79    4.80
   2   5  -2   85.79    5.60
  -2  -5   2   78.99    4.70
  -2  -5   2   84.09    5.20
  -2  -5   2   85.39    5.40
  -2  -5   2   90.19    6.70
   1   5  -2   -0.40    1.40
   1   5  -2    1.00    1.00
   1   5  -2    1.00    1.00
   1   5  -2    1.40    1.30
  -1  -5   2    2.30    1.20
  -1  -5   2    0.10    1.00
  -1  -5   2    0.50    0.90
  -1  -5   2    0.70    0.90
   0   5  -2   39.20    4.00
   0   5  -2   40.10    3.30
   0   5  -2   32.60    4.60
   0   5  -2   36.50    3.20
   0   5  -2   38.40    2.70
   0  -5   2   35.80    3.60
   0  -5   2   39.10    3.50
   0  -5   2   37.10    4.60
  -1   5  -2  218.68   10.30
  -1   5  -2  204.88    8.60
  -1   5  -2  219.98    8.40
  -1   5  -2  224.98   12.40
  -1   5  -2  214.88    8.60
   1  -5   2  201.28    8.80
   1  -5   2  224.98    9.60
   1  -5   2  214.98    7.30
   1  -5   2  210.28   11.40
  -2   5  -2   35.20    5.80
  -2   5  -2   25.10    3.40
  -2   5  -2   32.80    3.70
   2  -5   2   27.20    2.90
   2  -5   2   22.90    6.30
   2  -5   2   26.20    3.40
   2  -5   2   23.70    3.00
  -3   5  -2  266.07   13.00
  -3   5  -2  286.27   11.30
  -3   5  -2  286.47   13.00
  -3   5  -2  277.37   14.50
   3  -5   2  286.17   13.80
   3  -5   2  292.27   11.90
   3  -5   2  266.67   11.20
   3  -5   2  255.97   11.10
  -4   5  -2    1.60    1.80
  -4   5  -2    1.70    1.20
  -4   5  -2   -0.10    1.00
  -4   5  -2   -1.50    1.00
   4  -5   2    0.10    0.90
   4  -5   2   -1.00    0.80
   4  -5   2    0.90    1.80
   4  -5   2    0.60    1.20
   4  -5   2   -0.10    1.40
  -5   5  -2  483.45   21.80
  -5   5  -2  485.95   21.20
  -5   5  -2  484.35   17.40
  -5   5  -2  501.15   19.80
   5  -5   2  502.75   16.80
   5  -5   2  485.45   21.30
   5  -5   2  487.05   19.40
   5  -5   2  478.15   16.80
   5  -5   2  464.85   18.70
  -6   5  -2  192.58   14.50
  -6   5  -2  213.08   11.20
   6  -5   2  196.98   12.70
   6  -5   2  202.48   10.10
   6  -5   2  211.78    9.70
   6  -5   2  205.88   11.50
   6  -5   2  207.08   13.90
   6  -5   2  214.58    9.90
  -7   5  -2   35.10    6.00
  -7   5  -2   30.40    6.20
   7  -5   2   31.10    6.40
   7  -5   2   32.00    3.80
   7  -5   2   30.50    4.00
   7  -5   2   29.90    5.90
   7  -5   2   27.70    3.60
  -8   5  -2   13.00    3.90
  -8   5  -2   12.60    3.60
   8  -5   2   10.60    2.60
   8  -5   2   18.50    5.50
   8  -5   2   14.90    2.70
   8  -5   2   15.90    4.90
   8  -5   2   15.70    3.10
  -9   5  -2   -1.30    1.50
   9  -5   2   -4.00    1.70
   9  -5   2   -3.40    1.80
   9  -5   2    3.90    3.20
 -10   5  -2    9.80    3.40
  10  -5   2   10.40    4.50
  10  -5   2   12.90    5.60
  10   4  -2    2.10    3.00
  10   4  -2    4.10    4.00
   9   4  -2    0.50    2.60
   9   4  -2    4.60    3.90
  -9  -4   2    6.50    3.20
   8   4  -2    7.00    6.00
   8   4  -2    1.40    2.90
  -8  -4   2   -0.40    1.20
  -8  -4   2    3.80    2.60
  -8  -4   2    0.80    1.90
   7   4  -2    0.50    2.60
   7   4  -2   -0.60    1.90
  -7  -4   2    2.40    1.80
  -7  -4   2    2.80    1.80
  -7  -4   2    3.00    2.90
   6   4  -2    6.80    2.40
   6   4  -2    8.20    3.40
  -6  -4   2    4.40    1.70
  -6  -4   2    7.40    2.80
  -6  -4   2    8.00    2.50
   5   4  -2   52.79    3.80
   5   4  -2   51.89    6.20
   5   4  -2   47.90    3.40
   5   4  -2   51.79    4.90
   5   4  -2   42.40    3.80
  -5  -4   2   55.49    4.00
  -5  -4   2   49.90    8.80
  -5  -4   2   45.50    5.70
  -5  -4   2   53.19    4.00
  -5  -4   2   54.49    3.60
   4   4  -2   38.90    3.10
   4   4  -2   39.60    4.90
   4   4  -2   38.60    3.90
   4   4  -2   30.50    3.40
   4   4  -2   38.60    3.40
   4   4  -2   45.20    4.90
  -4  -4   2   37.20    3.00
  -4  -4   2   38.00    3.30
  -4  -4   2   37.20    3.40
  -4  -4   2   34.30    4.50
  -4  -4   2   39.50    4.00
   3   4  -2   17.10    2.30
   3   4  -2   18.30    2.20
   3   4  -2   16.50    3.00
   3   4  -2   14.40    3.40
   3   4  -2   12.30    2.60
   3   4  -2   16.50    2.40
  -3  -4   2   15.00    1.90
  -3  -4   2   15.50    2.90
  -3  -4   2   17.70    2.90
  -3  -4   2   13.30    3.30
  -3  -4   2   18.90    2.40
   2   4  -2  386.26   14.40
   2   4  -2  390.16   12.60
   2   4  -2  371.46   14.20
   2   4  -2  389.76   11.10
  -2  -4   2  393.66   13.80
  -2  -4   2  362.06   10.90
  -2  -4   2  396.46   12.30
  -2  -4   2  404.86   12.00
   1   4  -2 1290.87   34.10
   1   4  -2 1296.97   30.70
   1   4  -2 1357.46   29.60
   1   4  -2 1270.47   28.60
  -1  -4   2 1326.77   29.40
  -1  -4   2 1290.37   30.00
  -1  -4   2 1270.57   28.90
  -1  -4   2 1315.17   33.00
   0   4  -2  105.89    4.20
   0   4  -2  106.79    4.80
   0   4  -2  100.49    7.00
   0   4  -2   98.19    4.80
   0   4  -2  100.39    5.70
   0  -4   2   97.59    6.60
   0  -4   2  102.59    4.90
   0  -4   2   99.89    5.00
   0  -4   2  103.59    3.60
   0  -4   2  106.19    5.60
  -1   4  -2   19.60    2.10
  -1   4  -2   16.90    3.00
  -1   4  -2   17.20    2.30
  -1   4  -2   19.30    2.20
  -1   4  -2   13.00    3.10
   1  -4   2   18.40    2.20
   1  -4   2   20.90    2.00
   1  -4   2   18.00    2.40
   1  -4   2   28.50    3.60
  -2   4  -2  153.08    9.40
  -2   4  -2  158.08    7.10
  -2   4  -2  155.98    8.10
   2  -4   2  156.88    7.40
   2  -4   2  169.68    9.20
   2  -4   2  170.28    7.50
   2  -4   2  159.58    7.30
  -3   4  -2  747.23   24.50
  -3   4  -2  711.33   23.30
  -3   4  -2  707.53   20.20
  -3   4  -2  773.12   22.50
   3  -4   2  720.83   20.10
   3  -4   2  706.93   20.20
   3  -4   2  753.42   22.90
   3  -4   2  703.23   21.40
   3  -4   2  775.22   28.00
  -4   4  -2  153.08    9.00
  -4   4  -2  159.98   11.80
  -4   4  -2  138.99   10.00
  -4   4  -2  149.99    9.80
   4  -4   2  155.08   10.10
   4  -4   2  152.08    8.90
   4  -4   2  137.99    7.10
   4  -4   2  159.48    9.30
  -5   4  -2    4.00    1.60
  -5   4  -2    5.40    2.60
  -5   4  -2    4.40    1.80
  -5   4  -2    6.30    2.50
   5  -4   2    4.80    2.00
   5  -4   2    7.40    3.00
   5  -4   2    4.80    1.60
   5  -4   2    5.60    1.90
   5  -4   2    3.50    2.20
   5  -4   2    8.50    2.90
  -6   4  -2   47.40    5.80
  -6   4  -2   51.39    5.00
  -6   4  -2   43.90    5.30
   6  -4   2   46.00    4.30
   6  -4   2   48.90    6.40
   6  -4   2   62.99   10.80
   6  -4   2   47.20    4.20
   6  -4   2   48.80    4.10
  -7   4  -2   74.89    7.60
  -7   4  -2   83.59    6.90
   7  -4   2   72.39    8.60
   7  -4   2   81.99    5.10
   7  -4   2   74.99    5.10
   7  -4   2   83.99    8.50
   7  -4   2   70.69    5.90
  -8   4  -2    2.00    2.10
  -8   4  -2   -4.10    2.50
   8  -4   2    1.90    2.90
   8  -4   2    0.50    2.20
   8  -4   2   -2.10    2.10
   8  -4   2   -2.40    1.10
   8  -4   2    1.20    1.80
  -9   4  -2   16.70    3.70
   9  -4   2    4.90    3.60
   9  -4   2    6.80    3.50
 -10   4  -2    2.30    2.50
  10  -4   2   -2.30    2.70
  10  -4   2   -3.40    3.00
  10   3  -2   -2.80    3.10
  10   3  -2   -4.80    2.50
 -10  -3   2    1.30    2.40
 -10  -3   2    2.10    2.50
   9   3  -2    4.80    2.40
   9   3  -2   -0.50    2.80
   9   3  -2    4.30    3.00
  -9  -3   2    2.20    2.20
  -9  -3   2    1.50    2.30
   8   3  -2    1.90    2.40
   8   3  -2    1.20    2.00
   8   3  -2   -3.40    1.80
  -8  -3   2    3.50    1.50
  -8  -3   2    5.10    2.70
  -8  -3   2    0.20    1.30
   7   3  -2    3.40    2.20
   7   3  -2    2.30    2.10
   7   3  -2    2.90    1.60
  -7  -3   2    3.50    1.60
  -7  -3   2    2.80    2.30
  -7  -3   2    4.30    1.70
   6   3  -2    6.40    2.60
   6   3  -2    6.30    2.70
  -6  -3   2    1.80    2.10
  -6  -3   2    5.60    1.90
  -6  -3   2    2.70    1.70
  -6  -3   2    3.20    2.10
  -6  -3   2    4.50    2.20
   5   3  -2   58.99    3.40
   5   3  -2   58.89    3.90
   5   3  -2   47.50    5.70
   5   3  -2   50.19    5.30
  -5  -3   2   67.29    5.70
  -5  -3   2   64.09    4.20
  -5  -3   2   52.19    5.70
  -5  -3   2   59.19    4.40
   4   3  -2   58.29    3.50
   4   3  -2   53.39    4.70
   4   3  -2   49.40    3.40
   4   3  -2   56.39    4.00
   4   3  -2   56.99    5.60
  -4  -3   2   57.89    4.80
  -4  -3   2   56.29    3.70
  -4  -3   2   53.79    3.20
  -4  -3   2   55.49    5.40
  -4  -3   2   52.89    3.70
   3   3  -2   -0.90    0.80
   3   3  -2   -0.80    0.80
   3   3  -2    0.60    1.00
   3   3  -2    1.40    1.20
   3   3  -2   -0.60    0.70
   3   3  -2    0.80    0.70
  -3  -3   2    0.50    0.90
  -3  -3   2    1.00    1.50
  -3  -3   2    0.00    0.90
  -3  -3   2    1.10    0.90
  -3  -3   2    1.80    1.00
   2   3  -2  946.71   24.30
   2   3  -2  989.30   25.40
   2   3  -2  961.50   23.60
   2   3  -2  984.70   22.10
   2   3  -2  966.60   22.50
  -2  -3   2  984.40   23.70
  -2  -3   2  957.20   22.20
  -2  -3   2  935.71   25.40
  -2  -3   2  960.00   21.50
  -2  -3   2  963.50   23.00
   0   3  -2 1452.65   30.90
   0   3  -2 1435.06   30.10
   0   3  -2 1445.16   29.70
   0   3  -2 1416.36   32.10
   0   3  -2 1470.65   34.80
   0  -3   2 1529.05   34.50
   0  -3   2 1450.35   29.40
   0  -3   2 1435.96   31.00
   0  -3   2 1394.16   31.50
   0  -3   2 1460.45   30.40
  -1   3  -2 1033.10   23.80
  -1   3  -2 1072.29   25.20
  -1   3  -2 1024.30   24.50
  -1   3  -2 1096.69   27.70
   1  -3   2 1041.70   24.30
   1  -3   2 1090.19   23.60
   1  -3   2 1055.89   24.10
   1  -3   2  960.10   26.30
  -2   3  -2  219.88    9.90
  -2   3  -2  209.68    8.60
  -2   3  -2  216.38    7.90
  -2   3  -2  196.68    9.00
   2  -3   2  222.88    7.90
   2  -3   2  213.28    8.50
   2  -3   2  217.58    9.40
   2  -3   2  208.28    7.90
   2  -3   2  204.18    9.80
  -3   3  -2  173.68    9.40
  -3   3  -2  173.48    9.70
  -3   3  -2  195.18    8.00
  -3   3  -2  191.48    8.80
   3  -3   2  195.58    9.20
   3  -3   2  211.18   10.50
   3  -3   2  202.48    7.70
   3  -3   2  192.68    8.90
  -4   3  -2   57.79    4.30
  -4   3  -2   60.89    5.60
  -4   3  -2   57.59    6.00
  -4   3  -2   60.09    4.80
   4  -3   2   52.69    4.60
   4  -3   2   61.59    5.80
   4  -3   2   72.89    6.50
   4  -3   2   64.69    4.10
   4  -3   2   56.99    4.10
  -5   3  -2  140.49    9.00
  -5   3  -2  138.49    8.40
  -5   3  -2  155.68   13.20
  -5   3  -2  152.28    8.00
   5  -3   2  152.68    6.50
   5  -3   2  143.29    9.50
   5  -3   2  150.08    7.40
   5  -3   2  151.68    9.90
  -6   3  -2   54.69    5.60
  -6   3  -2   44.00    5.40
  -6   3  -2   66.39    8.90
  -6   3  -2   49.40    4.80
   6  -3   2   54.59    3.60
   6  -3   2   50.99    6.20
   6  -3   2   51.39    3.90
   6  -3   2   55.29    4.90
   6  -3   2   50.49    6.30
  -7   3  -2    8.00    2.20
  -7   3  -2    9.80    3.30
  -7   3  -2   11.40    3.00
   7  -3   2   15.50    4.80
   7  -3   2   10.20    2.70
   7  -3   2    8.80    4.20
  -8   3  -2    3.30    1.90
   8  -3   2    1.40    2.30
   8  -3   2    2.10    2.20
   8  -3   2   -1.20    2.40
  -9   3  -2   19.60    4.60
  -9   3  -2   18.80    4.00
   9  -3   2   17.40    4.50
   9  -3   2   12.10    4.50
 -10   3  -2    4.70    3.00
  10  -3   2    6.20    3.50
  10  -3   2    6.50    3.40
  11   2  -2   -2.50    3.40
  11   2  -2   -1.80    2.70
 -11  -2   2    6.80    3.10
  10   2  -2    0.10    2.40
  10   2  -2    1.90    3.60
 -10  -2   2    0.80    2.30
   9   2  -2   -1.60    2.90
   9   2  -2    3.80    2.40
   9   2  -2    5.20    3.10
  -9  -2   2    3.20    2.10
   8   2  -2   13.40    4.60
   8   2  -2    4.30    3.00
   8   2  -2    2.30    1.90
  -8  -2   2    4.10    2.00
  -8  -2   2    4.10    2.10
  -8  -2   2    3.50    1.90
   7   2  -2   71.39   10.10
   7   2  -2   56.29    4.80
   7   2  -2   68.09    7.60
  -7  -2   2   68.49    5.10
  -7  -2   2   62.39    5.30
  -7  -2   2   65.29    5.70
   6   2  -2    6.70    1.80
   6   2  -2    6.30    3.10
   6   2  -2    6.10    1.50
   6   2  -2    6.50    3.10
   6   2  -2    6.00    1.40
  -6  -2   2    9.00    2.60
  -6  -2   2    8.70    2.90
  -6  -2   2    7.30    2.20
  -6  -2   2    7.10    2.50
  -6  -2   2    4.50    1.90
   5   2  -2  262.87   12.80
   5   2  -2  266.07    9.60
   5   2  -2  258.57    8.00
   5   2  -2  256.67    8.70
   5   2  -2  272.57   13.00
  -5  -2   2  265.97   12.70
  -5  -2   2  284.17    9.60
  -5  -2   2  265.37   12.20
  -5  -2   2  267.97   10.30
  -5  -2   2  251.37   11.10
   4   2  -2   59.79    4.10
   4   2  -2   65.69    5.60
   4   2  -2   58.09    5.10
   4   2  -2   63.59    3.30
  -4  -2   2   70.29    5.80
  -4  -2   2   64.69    4.30
  -4  -2   2   65.79    3.80
  -4  -2   2   63.49    5.20
   3   2  -2  163.18    7.90
   3   2  -2  180.38    7.00
   3   2  -2  190.08    6.20
   3   2  -2  174.58    8.40
   3   2  -2  176.68    6.00
  -3  -2   2  173.18    8.30
  -3  -2   2  168.88    7.80
  -3  -2   2  186.68    5.40
  -3  -2   2  176.98    6.30
  -3  -2   2  184.18    6.80
   1   2  -2 9999.00  192.78
  -1   2  -2 2928.01   59.79
  -1   2  -2 2924.71   60.39
  -1   2  -2 3021.10   62.19
   1  -2   2 2992.10   62.09
   1  -2   2 2950.20   59.39
   1  -2   2 3065.39   61.49
   1  -2   2 3110.19   59.89
   1  -2   2 2879.71   59.19
  -2   2  -2 3011.70   61.89
  -2   2  -2 3080.19   65.19
  -2   2  -2 3172.58   62.69
  -2   2  -2 2820.52   64.09
   2  -2   2 3156.68   63.79
   2  -2   2 3118.29   63.99
   2  -2   2 2987.90   61.69
   2  -2   2 3044.00   61.29
   2  -2   2 3286.67   65.89
  -3   2  -2  101.39    5.00
  -3   2  -2  108.39    5.50
  -3   2  -2   87.59    5.60
  -3   2  -2  107.89    7.10
   3  -2   2  110.19    4.60
   3  -2   2  105.89    6.40
   3  -2   2   98.49    4.20
   3  -2   2   98.59    5.00
   3  -2   2   94.59    6.30
  -4   2  -2   -1.20    1.10
  -4   2  -2    1.10    0.90
  -4   2  -2    0.80    1.40
  -4   2  -2   -0.60    1.30
  -4   2  -2    1.20    0.70
   4  -2   2   -0.40    0.80
   4  -2   2   -0.80    0.60
   4  -2   2    1.00    0.60
   4  -2   2    0.60    0.80
   4  -2   2    1.50    0.70
  -5   2  -2  121.99    8.70
  -5   2  -2  113.49    6.20
  -5   2  -2   99.09    8.50
  -5   2  -2  114.29    7.10
  -5   2  -2  104.19    6.80
   5  -2   2  113.89    6.60
   5  -2   2  127.39    8.40
   5  -2   2  107.39    4.40
   5  -2   2  118.99    8.40
  -6   2  -2    9.30    2.40
  -6   2  -2    4.90    2.70
  -6   2  -2    6.80    2.40
  -6   2  -2    6.20    2.00
  -6   2  -2    1.40    2.00
   6  -2   2    7.00    2.70
   6  -2   2    5.60    2.60
   6  -2   2    8.70    2.20
  -7   2  -2   22.30    4.30
  -7   2  -2   20.80    5.00
  -7   2  -2   22.20    3.90
  -7   2  -2   19.00    3.50
   7  -2   2   22.90    4.00
   7  -2   2   20.00    4.80
   7  -2   2   24.10    5.20
  -8   2  -2   13.90    3.40
  -8   2  -2   12.90    3.10
  -8   2  -2   14.40    3.80
   8  -2   2   18.90    3.90
   8  -2   2   10.80    3.50
   8  -2   2    4.80    2.60
  -9   2  -2   54.89    5.50
   9  -2   2   61.39    7.40
   9  -2   2   67.99    8.40
 -10   2  -2   13.30    4.10
  10  -2   2   17.10    4.90
  10  -2   2    9.70    4.60
  11   1  -2   -4.40    3.10
  11   1  -2   -0.30    3.20
 -11  -1   2   -1.30    3.00
  10   1  -2   -1.70    2.50
 -10  -1   2   -0.90    1.70
   9   1  -2    0.20    2.00
   9   1  -2   -1.60    3.40
  -9  -1   2   -1.00    1.50
   8   1  -2   -1.60    2.30
   8   1  -2    0.30    1.70
  -8  -1   2   -1.70    1.40
  -8  -1   2   -1.70    1.30
   7   1  -2   84.39    8.40
   7   1  -2   78.09    4.60
   7   1  -2   90.49    6.10
   7   1  -2   80.89    7.90
   7   1  -2   81.19    4.00
  -7  -1   2   85.39    6.10
  -7  -1   2   88.49    8.30
  -7  -1   2   75.59    6.10
   6   1  -2  344.27   11.80
   6   1  -2  352.36   10.00
   6   1  -2  351.56   15.80
   6   1  -2  349.07   12.20
   6   1  -2  381.36   17.30
  -6  -1   2  378.86   16.40
  -6  -1   2  363.46   13.80
  -6  -1   2  375.46   11.50
  -6  -1   2  346.17   12.60
   5   1  -2   27.60    2.70
   5   1  -2   18.40    3.90
   5   1  -2   26.50    2.20
   5   1  -2   26.50    2.80
   5   1  -2   26.00    5.30
  -5  -1   2   19.00    2.50
  -5  -1   2   29.60    2.90
  -5  -1   2   26.70    3.20
  -5  -1   2   24.70    3.60
   4   1  -2 1735.53   41.00
   4   1  -2 1725.13   36.10
   4   1  -2 1777.32   35.90
   4   1  -2 1637.54   42.10
   4   1  -2 1756.42   38.50
  -4  -1   2 1643.94   40.80
  -4  -1   2 1716.93   37.30
   3   1  -2  449.06   11.20
   3   1  -2  441.06   13.90
   3   1  -2  436.26   10.50
   3   1  -2  460.75   13.00
  -3  -1   2  434.56   13.80
  -3  -1   2  443.36   11.80
  -3  -1   2  448.56   12.80
   0   1  -2 2374.06   46.50
   0   1  -2 2299.17   47.50
   0  -1   2 2429.06   46.50
   0  -1   2 2395.06   47.60
  -1   1  -2  356.46    8.30
  -1   1  -2  350.16    8.50
  -1   1  -2  355.86    9.80
   1  -1   2  358.66    8.40
   1  -1   2  355.66    9.70
   1  -1   2  349.57   10.40
   1  -1   2  338.17    8.00
   1  -1   2  351.86    9.50
  -2   1  -2   94.79    3.70
  -2   1  -2   90.49    3.60
  -2   1  -2   95.19    5.40
  -2   1  -2   96.89    4.30
  -2   1  -2   95.19    5.40
  -2   1  -2   98.69    4.60
   2  -1   2  101.09    5.40
   2  -1   2   94.89    5.00
   2  -1   2   95.69    4.70
   2  -1   2   94.29    2.80
   2  -1   2   96.39    3.10
  -3   1  -2  610.34   15.10
  -3   1  -2  652.03   16.70
  -3   1  -2  643.84   16.10
  -3   1  -2  616.44   18.70
  -3   1  -2  620.24   19.60
  -3   1  -2  597.64   15.30
  -3   1  -2  635.04   18.90
   3  -1   2  643.04   18.70
   3  -1   2  610.84   18.20
   3  -1   2  595.34   16.90
  -4   1  -2   83.09    4.80
  -4   1  -2   87.29    6.70
  -4   1  -2  107.09    6.50
  -4   1  -2   97.89    7.50
  -4   1  -2   96.79    5.40
  -4   1  -2   88.19    6.60
  -4   1  -2   88.39    4.90
   4  -1   2  106.29    6.80
   4  -1   2   88.19    5.70
   4  -1   2   89.19    6.40
  -5   1  -2    2.10    1.60
  -5   1  -2    1.00    1.80
  -5   1  -2    2.80    1.60
  -5   1  -2    6.90    1.80
  -5   1  -2    0.60    1.00
  -5   1  -2    3.80    1.80
  -5   1  -2    3.30    1.70
   5  -1   2    0.50    0.90
   5  -1   2    2.30    1.70
  -6   1  -2   20.80    4.50
  -6   1  -2   26.10    5.70
  -6   1  -2   21.00    4.70
  -6   1  -2   27.80    4.30
   6  -1   2   23.40    4.70
   6  -1   2   20.60    3.80
   6  -1   2   21.50    4.60
  -7   1  -2   63.49    5.40
   7  -1   2   49.50    6.20
   7  -1   2   46.30    5.40
   7  -1   2   62.09    7.10
  -8   1  -2   24.10    4.00
  -8   1  -2   28.70    5.60
   8  -1   2   32.10    8.40
   8  -1   2   21.50    5.90
  -9   1  -2   -4.10    2.70
  -9   1  -2    0.40    1.80
   9  -1   2    1.00    2.80
   9  -1   2    3.40    2.50
 -10   1  -2   16.20    3.80
  10  -1   2   13.40    4.80
  10  -1   2    7.20    3.30
  11   0  -2    2.60    3.70
  11   0  -2    1.70    3.30
 -11   0   2    0.50    2.60
  10   0  -2    0.90    2.60
  10   0  -2   -0.10    2.60
 -10   0   2   -3.80    1.40
   9   0  -2    2.00    2.10
   9   0  -2   -4.20    2.80
  -9   0   2    0.50    2.80
   8   0  -2    4.90    3.00
   8   0  -2    7.10    1.90
   8   0  -2    6.40    1.70
   8   0  -2    4.00    2.60
  -8   0   2    6.40    2.20
  -8   0   2    8.80    2.80
   7   0  -2   13.60    2.60
   7   0  -2   12.20    2.50
   7   0  -2   13.70    4.40
   7   0  -2   13.30    2.90
  -7   0   2   12.50    2.60
  -7   0   2   14.80    3.30
  -7   0   2   14.80    3.90
   6   0  -2    4.10    1.50
   6   0  -2    3.60    2.30
   6   0  -2    2.50    1.30
   6   0  -2    3.50    1.60
  -6   0   2    2.40    1.40
  -6   0   2    1.50    1.40
  -6   0   2    2.40    2.30
   5   0  -2   62.29    4.60
   5   0  -2   69.69    6.00
   5   0  -2   65.19    4.70
   5   0  -2   64.89    6.40
   5   0  -2   63.59    3.90
  -5   0   2   57.39    4.80
  -5   0   2   63.99    5.70
  -5   0   2   61.89    4.50
   4   0  -2   19.50    2.00
   4   0  -2   18.20    2.30
   4   0  -2   12.60    2.80
   4   0  -2   17.60    3.20
  -4   0   2   21.40    3.60
  -4   0   2   21.40    2.40
  -4   0   2   20.20    2.70
   3   0  -2   30.10    3.00
   3   0  -2   31.10    2.80
   3   0  -2   28.30    2.30
  -3   0   2   31.40    1.80
  -3   0   2   30.20    2.90
  -3   0   2   29.20    2.50
  -3   0   2   30.00    3.00
   2   0  -2 1746.03   37.80
   2   0  -2 1716.33   36.40
   2   0  -2 1760.12   36.90
   2   0  -2 1861.51   36.30
  -2   0   2 1762.72   37.00
  -2   0   2 1781.52   35.90
  -2   0   2 1769.92   37.70
  -2   0   2 1740.23   36.70
   1   0  -2  894.31   19.90
   1   0  -2  897.31   19.40
   1   0  -2  949.51   20.10
   1   0  -2  899.71   18.90
   1   0  -2  915.01   18.30
  -1   0   2  891.31   19.40
  -1   0   2  899.11   19.10
  -1   0   2  894.71   18.30
  -1   0   2  908.71   19.70
   0   0  -2    6.70    0.70
   0   0  -2    6.10    0.60
   0   0  -2    8.20    1.30
   0   0  -2    8.00    1.20
   0   0  -2    6.90    0.70
   0   0  -2    6.00    0.60
   0   0   2    7.80    1.40
   0   0   2    9.30    1.50
   0   0   2    6.20    0.70
   0   0   2    5.80    0.70
   0   0   2    6.40    0.50
  -2   0  -2  637.14   16.30
  -2   0  -2  557.94   16.00
  -2   0  -2  575.74   16.00
  -2   0  -2  571.94   15.40
  -2   0  -2  579.94   14.90
   2   0   2  598.64   16.30
   2   0   2  530.35   15.90
   2   0   2  581.34   15.40
   2   0   2  576.24   16.00
   2   0   2  589.14   15.40
  -3   0  -2  555.74   17.60
  -3   0  -2  569.74   17.80
  -3   0  -2  543.15   17.70
  -3   0  -2  539.65   15.60
   3   0   2  558.54   17.30
   3   0   2  566.64   17.10
   3   0   2  580.64   16.80
   3   0   2  559.94   17.00
  -4   0  -2   12.00    1.50
  -4   0  -2   12.90    2.00
  -4   0  -2    9.70    2.70
  -4   0  -2    8.00    2.20
  -4   0  -2   10.60    2.60
  -4   0  -2   15.70    2.70
  -4   0  -2   12.50    3.00
   4   0   2   12.60    2.90
   4   0   2   14.10    2.80
   4   0   2   12.60    2.90
  -5   0  -2    9.70    2.10
  -5   0  -2    5.80    1.40
  -5   0  -2    8.10    1.80
  -5   0  -2    9.50    3.20
  -5   0  -2    8.70    2.40
  -5   0  -2    5.10    2.60
  -5   0  -2    7.30    2.20
  -5   0  -2    4.90    2.00
   5   0   2    7.60    2.50
   5   0   2    8.20    2.70
   5   0   2    4.40    1.80
  -6   0  -2    6.40    1.80
  -6   0  -2    5.20    2.60
  -6   0  -2    6.90    1.70
  -6   0  -2    4.30    1.90
  -6   0  -2    5.90    1.80
  -6   0  -2    6.00    2.40
  -6   0  -2    2.70    1.90
  -6   0  -2    5.00    2.90
   6   0   2    6.50    2.40
   6   0   2    5.00    2.20
   6   0   2    8.70    2.90
  -7   0  -2    5.50    1.90
  -7   0  -2    1.60    1.80
  -7   0  -2    4.20    2.10
  -7   0  -2    3.00    2.20
   7   0   2    2.10    2.20
   7   0   2    2.60    1.90
  -8   0  -2    3.50    2.00
  -8   0  -2    3.90    2.00
  -8   0  -2    5.80    2.50
   8   0   2    3.90    2.60
   8   0   2    6.00    3.10
  -9   0  -2   10.10    3.20
   9   0   2   14.50    4.40
   9   0   2    9.00    3.90
  10   0   2   34.40    6.90
  11  -1  -2   -1.20    2.40
  11  -1  -2    8.80    4.80
 -11   1   2    1.90    2.40
  10  -1  -2   19.80    4.90
  10  -1  -2    6.70    3.20
 -10   1   2    5.60    2.80
   9  -1  -2    7.00    1.90
   9  -1  -2   10.90    4.10
   9  -1  -2    6.30    2.10
   9  -1  -2    5.00    2.70
  -9   1   2    5.40    2.50
   8  -1  -2  130.29   11.70
   8  -1  -2  117.69    6.90
   8  -1  -2  117.19    8.70
   8  -1  -2  114.19    5.70
  -8   1   2  126.69    8.50
  -8   1   2  118.19    9.10
   7  -1  -2   94.19    7.30
   7  -1  -2  102.09    9.70
   7  -1  -2   98.29    6.30
   7  -1  -2   90.79    5.20
  -7   1   2   92.99    6.90
  -7   1   2  101.09    8.70
  -7   1   2   87.29    7.20
   6  -1  -2   15.70    3.40
   6  -1  -2   15.30    3.50
   6  -1  -2   10.40    1.80
   6  -1  -2   14.60    2.50
   6  -1  -2   19.80    4.80
  -6   1   2   14.70    2.30
  -6   1   2   11.60    3.70
  -6   1   2   17.20    3.60
  -6   1   2   12.60    3.10
   5  -1  -2   29.30    2.70
   5  -1  -2   30.70    3.40
   5  -1  -2   27.10    5.20
   5  -1  -2   24.20    2.50
  -5   1   2   21.80    4.00
  -5   1   2   24.30    3.80
  -5   1   2   25.60    2.50
  -5   1   2   25.80    3.10
   4  -1  -2  149.79    7.60
   4  -1  -2  151.58    6.50
   4  -1  -2  150.78    9.30
  -4   1   2  158.68    6.60
  -4   1   2  151.48    7.90
  -4   1   2  144.59    6.90
  -4   1   2  153.08    7.90
   3  -1  -2    2.00    1.00
   3  -1  -2    0.30    0.60
   3  -1  -2    1.30    0.80
  -3   1   2   -0.60    0.50
  -3   1   2    0.80    0.70
  -3   1   2    0.90    0.70
  -3   1   2    1.30    1.00
   2  -1  -2  146.29    6.30
   2  -1  -2  150.88    4.80
   2  -1  -2  143.69    6.40
  -2   1   2  155.18    5.90
  -2   1   2  147.09    6.40
  -2   1   2  135.99    6.00
   0  -1  -2 2464.65   47.60
   0  -1  -2 2367.56   47.00
   0  -1  -2 2388.96   50.19
   0  -1  -2 2472.15   50.69
   0  -1  -2 2415.16   48.30
   0  -1  -2 2413.06   47.60
   0   1   2 2510.65   47.70
   0   1   2 2245.78   46.80
   0   1   2 2386.66   50.79
   0   1   2 2474.45   50.09
   0   1   2 2364.76   48.10
   0   1   2 2327.37   46.60
  -2  -1  -2  274.57   10.60
  -2  -1  -2  277.37    9.40
  -2  -1  -2  256.47    9.90
  -2  -1  -2  286.87    9.20
  -2  -1  -2  280.27    9.90
  -2  -1  -2  294.67    9.60
   2   1   2  284.27    9.50
   2   1   2  266.17    8.70
   2   1   2  285.67   10.30
   2   1   2  261.57   10.90
   2   1   2  268.37   10.00
  -3  -1  -2   49.70    3.90
  -3  -1  -2   46.20    3.50
  -3  -1  -2   35.00    3.80
  -3  -1  -2   40.30    4.20
  -3  -1  -2   40.30    4.00
  -3  -1  -2   46.30    4.60
   3   1   2   48.40    4.30
   3   1   2   47.30    3.70
   3   1   2   46.90    4.40
   3   1   2   47.90    4.30
   3   1   2   47.00    4.80
  -4  -1  -2  131.49    6.40
  -4  -1  -2  123.79    8.10
  -4  -1  -2  133.49    7.20
  -4  -1  -2  131.79    7.50
  -4  -1  -2  130.89    8.40
  -4  -1  -2  136.59    7.50
   4   1   2  133.59    7.80
   4   1   2  135.79    8.60
   4   1   2  135.89    8.70
   4   1   2  131.79    7.40
  -5  -1  -2   90.49    7.80
  -5  -1  -2  111.09    5.10
  -5  -1  -2   80.69    7.30
  -5  -1  -2  102.89    7.00
  -5  -1  -2   96.49    4.20
  -5  -1  -2   93.59    6.50
  -5  -1  -2   95.59    5.40
  -5  -1  -2  106.69    7.10
   5   1   2   88.69    6.80
   5   1   2  100.29    7.90
   5   1   2   96.39    6.90
   5   1   2  120.79    8.70
  -6  -1  -2   95.19    7.40
  -6  -1  -2  108.19    5.30
  -6  -1  -2  116.49    5.90
  -6  -1  -2  122.39    7.50
  -6  -1  -2  110.19    9.30
  -6  -1  -2  109.79    5.30
  -6  -1  -2  118.69    9.70
  -6  -1  -2  123.19    8.40
   6   1   2  127.19    9.50
   6   1   2  126.69    8.70
   6   1   2  139.79    9.00
  -7  -1  -2   41.10    4.40
  -7  -1  -2   39.70    3.50
  -7  -1  -2   37.50    5.20
  -7  -1  -2   38.80    4.00
   7   1   2   45.20    5.90
   7   1   2   37.50    5.30
  -8  -1  -2    6.20    2.60
  -8  -1  -2   14.70    2.80
  -8  -1  -2    4.10    2.20
   8   1   2    9.10    3.90
   8   1   2   14.50    3.80
  -9  -1  -2    6.20    2.50
  -9  -1  -2    8.10    3.20
  -9  -1  -2   13.20    3.40
   9   1   2   18.90    4.50
   9   1   2   13.00    3.90
 -10  -1  -2    4.50    2.40
  10   1   2    2.70    2.80
  10   1   2    6.30    4.00
  11  -2  -2   -6.60    2.60
  11  -2  -2   -1.40    3.20
 -11   2   2    2.20    3.10
  10  -2  -2   11.40    2.60
  10  -2  -2   16.80    5.50
  10  -2  -2   20.00    4.90
  10  -2  -2   13.40    2.40
 -10   2   2   20.30    4.80
   9  -2  -2  130.99   12.70
   9  -2  -2  115.59    6.30
   9  -2  -2  133.29    8.00
  -9   2   2  135.59    9.90
   8  -2  -2   73.89    5.00
   8  -2  -2   77.09    9.50
   8  -2  -2   75.09    6.10
   8  -2  -2   74.79    7.50
  -8   2   2   77.89    5.80
   7  -2  -2    8.90    2.00
   7  -2  -2    6.60    2.00
   7  -2  -2    3.80    2.00
   7  -2  -2    6.60    3.00
   7  -2  -2    3.70    3.40
  -7   2   2    1.40    2.50
  -7   2   2    5.00    2.10
  -7   2   2    4.70    2.40
   6  -2  -2  474.85   17.00
   6  -2  -2  475.65   15.10
   6  -2  -2  482.65   21.20
   6  -2  -2  462.95   15.30
  -6   2   2  478.65   16.10
  -6   2   2  485.85   18.60
  -6   2   2  490.05   17.10
  -6   2   2  472.65   18.80
   5  -2  -2    3.50    1.40
   5  -2  -2    0.10    1.20
   5  -2  -2    2.10    1.90
   5  -2  -2    4.10    1.60
  -5   2   2    1.70    1.40
  -5   2   2   -0.20    0.90
  -5   2   2    1.30    1.20
   4  -2  -2   65.39    5.10
   4  -2  -2   76.09    6.70
   4  -2  -2   79.19    5.60
   4  -2  -2   60.59    4.40
  -4   2   2   66.39    5.40
  -4   2   2   76.79    5.30
   3  -2  -2  905.21   24.50
   3  -2  -2  921.01   23.00
   3  -2  -2  920.11   24.70
  -3   2   2  982.30   24.90
  -3   2   2  869.41   24.30
  -3   2   2  911.91   23.30
   2  -2  -2   27.10    2.50
   2  -2  -2   19.20    2.70
   2  -2  -2   26.50    2.90
  -2   2   2   25.90    2.50
  -2   2   2   30.00    3.00
  -2   2   2   21.50    2.80
   1  -2  -2 1402.66   31.60
   1  -2  -2 1604.84   34.80
   1  -2  -2 1604.44   35.50
   1  -2  -2 1364.86   32.70
  -1   2   2 1402.06   34.50
  -1   2   2 1439.76   31.50
  -1   2   2 1483.15   32.90
   0  -2  -2  774.12   17.40
   0  -2  -2  774.42   21.80
   0  -2  -2  743.83   21.20
   0  -2  -2  776.32   18.60
   0   2   2  787.62   16.90
   0   2   2  776.42   21.10
   0   2   2  801.82   18.90
   0   2   2  816.92   18.30
   0   2   2  796.32   18.90
  -1  -2  -2 1062.29   22.60
  -1  -2  -2 1053.69   25.20
  -1  -2  -2 1024.20   21.30
  -1  -2  -2 1061.09   22.80
  -1  -2  -2 1062.99   24.50
  -1  -2  -2 1113.19   26.80
  -1  -2  -2 1070.59   28.40
  -1  -2  -2 1042.30   26.60
   1   2   2 1059.79   26.20
   1   2   2 1045.70   25.30
   1   2   2 1024.60   24.40
  -2  -2  -2   30.30    3.20
  -2  -2  -2   26.70    3.10
  -2  -2  -2   25.10    2.70
  -2  -2  -2   34.20    4.00
  -2  -2  -2   28.20    2.60
   2   2   2   25.80    3.10
   2   2   2   28.00    2.30
   2   2   2   26.40    2.80
   2   2   2   26.80    2.80
  -3  -2  -2   56.79    4.40
  -3  -2  -2   50.79    4.40
  -3  -2  -2   56.89    4.40
  -3  -2  -2   64.89    5.70
  -3  -2  -2   61.29    5.20
  -3  -2  -2   58.59    5.50
   3   2   2   63.89    5.00
   3   2   2   63.79    4.20
   3   2   2   60.19    5.00
   3   2   2   64.29    5.40
  -4  -2  -2   61.19    5.00
  -4  -2  -2   79.09    5.30
  -4  -2  -2   73.79    6.30
  -4  -2  -2   73.79    6.40
  -4  -2  -2   68.99    5.80
  -4  -2  -2   70.89    5.50
   4   2   2   63.69    5.60
   4   2   2   70.09    5.00
   4   2   2   68.89    5.90
   4   2   2   67.29    6.30
  -5  -2  -2    1.10    1.50
  -5  -2  -2    1.60    1.40
  -5  -2  -2    2.90    1.80
  -5  -2  -2   -1.10    1.60
  -5  -2  -2    3.40    1.50
  -5  -2  -2    2.60    1.70
   5   2   2    2.20    2.00
   5   2   2    1.40    1.70
   5   2   2    2.80    1.50
  -6  -2  -2    1.20    1.20
  -6  -2  -2    1.60    1.80
  -6  -2  -2   -1.80    1.40
  -6  -2  -2   -0.50    1.30
  -6  -2  -2    1.70    0.80
  -6  -2  -2   -1.50    1.20
  -6  -2  -2    0.50    1.20
   6   2   2    0.20    1.30
   6   2   2    1.60    1.80
  -7  -2  -2   18.00    3.10
  -7  -2  -2   19.60    3.00
  -7  -2  -2   12.30    3.50
  -7  -2  -2   15.90    3.60
   7   2   2   17.30    4.30
   7   2   2   13.30    4.60
   7   2   2   13.10    3.90
  -8  -2  -2   10.50    2.80
  -8  -2  -2    8.80    2.20
  -8  -2  -2    5.40    1.80
   8   2   2    4.40    2.90
   8   2   2    4.40    3.70
   8   2   2   10.40    3.60
  -9  -2  -2   37.50    5.10
  -9  -2  -2   35.50    4.30
  -9  -2  -2   40.50    7.20
   9   2   2   41.60    6.80
   9   2   2   39.10    7.10
 -10  -2  -2   -4.20    1.70
  10   2   2   -1.30    3.30
  10   2   2   -2.90    2.90
  11  -3  -2    6.10    5.20
  11  -3  -2    6.70    4.00
 -11   3   2    5.60    3.00
  10  -3  -2   11.50    3.10
  10  -3  -2   20.50    3.50
  10  -3  -2   22.20    6.80
  10  -3  -2   22.00    6.00
 -10   3   2   17.80    5.10
   9  -3  -2   49.20    5.40
   9  -3  -2   45.80    9.10
   9  -3  -2   45.10    4.50
   9  -3  -2   49.90    7.40
  -9   3   2   50.09    6.30
  -9   3   2   40.10    5.60
   8  -3  -2  307.27   12.50
   8  -3  -2  329.97   12.80
   8  -3  -2  326.77   14.40
   8  -3  -2  328.97   17.30
   8  -3  -2  302.87   18.80
  -8   3   2  356.86   16.10
  -8   3   2  330.07   14.40
   7  -3  -2  881.71   25.10
   7  -3  -2  839.42   29.50
   7  -3  -2  885.61   26.80
   7  -3  -2  833.22   24.50
   7  -3  -2  865.71   32.40
  -7   3   2  817.02   41.00
  -7   3   2  870.71   27.20
  -7   3   2  855.11   26.40
  -7   3   2  878.41   29.50
   6  -3  -2    5.10    2.90
   6  -3  -2   16.00    3.30
   6  -3  -2   13.20    3.40
   6  -3  -2   11.70    2.80
  -6   3   2   11.50    3.30
  -6   3   2   13.80    3.50
  -6   3   2   19.70    5.90
   5  -3  -2    4.80    2.50
   5  -3  -2    9.00    2.60
   5  -3  -2    6.60    3.10
   5  -3  -2    2.60    1.50
  -5   3   2    7.90    2.50
  -5   3   2    8.20    2.50
  -5   3   2    5.90    2.20
   4  -3  -2  258.57   11.70
   4  -3  -2  255.27   10.50
   4  -3  -2  254.07   13.10
   4  -3  -2  263.07   12.30
  -4   3   2  270.57   12.30
  -4   3   2  267.57   11.00
  -4   3   2  262.97   12.10
   3  -3  -2  544.45   18.60
   3  -3  -2  548.35   17.70
   3  -3  -2  520.05   16.10
  -3   3   2  541.95   16.30
  -3   3   2  524.35   18.10
  -3   3   2  488.65   17.20
   2  -3  -2 2311.17   51.09
   2  -3  -2 2184.78   52.99
   2  -3  -2 2209.38   49.10
  -2   3   2 2267.07   50.99
  -2   3   2 2304.57   52.89
  -2   3   2 2359.56   49.20
   1  -3  -2   54.19    4.10
   1  -3  -2   44.00    4.50
   1  -3  -2   45.60    3.30
  -1   3   2   39.30    3.50
  -1   3   2   48.60    3.20
  -1   3   2   50.29    3.70
   0  -3  -2  123.39    7.50
   0  -3  -2  121.49    5.00
   0  -3  -2  110.79    8.40
   0  -3  -2  119.69    5.90
   0   3   2  112.79    5.70
   0   3   2  117.79    4.40
   0   3   2  121.39    6.10
   0   3   2  129.19    8.90
   0   3   2  119.39    5.50
  -1  -3  -2  174.38    5.60
  -1  -3  -2  168.68    5.50
  -1  -3  -2  166.78    9.70
  -1  -3  -2  170.98    7.40
  -1  -3  -2  163.08    6.50
  -1  -3  -2  174.48    9.00
   1   3   2  175.58    4.60
   1   3   2  175.38    5.70
   1   3   2  164.28    8.80
   1   3   2  183.48    8.20
   1   3   2  168.88    7.40
  -2  -3  -2  268.67    9.10
  -2  -3  -2  297.57   12.20
  -2  -3  -2  275.17    8.50
  -2  -3  -2  300.77   13.60
  -2  -3  -2  289.57   13.80
  -2  -3  -2  285.87   11.50
  -2  -3  -2  265.47    7.10
  -2  -3  -2  282.07   10.50
   2   3   2  274.07   10.60
   2   3   2  295.57   11.90
   2   3   2  271.57   11.50
   2   3   2  278.77    8.60
  -3  -3  -2    4.80    2.20
  -3  -3  -2    3.20    1.80
  -3  -3  -2    3.80    1.50
  -3  -3  -2    6.10    1.80
  -3  -3  -2    5.70    1.80
  -3  -3  -2    5.30    1.10
  -3  -3  -2    5.40    0.90
  -3  -3  -2    7.10    2.10
   3   3   2    2.90    1.10
   3   3   2    4.50    2.00
   3   3   2    4.20    1.70
  -4  -3  -2    2.00    1.70
  -4  -3  -2    2.20    1.60
  -4  -3  -2    3.40    2.00
  -4  -3  -2    2.80    1.80
  -4  -3  -2    1.70    1.60
  -4  -3  -2    2.00    0.80
  -4  -3  -2    2.90    0.90
   4   3   2    1.20    1.60
   4   3   2    2.00    1.30
   4   3   2    2.30    1.90
  -5  -3  -2   24.00    2.10
  -5  -3  -2   19.10    3.60
  -5  -3  -2   17.40    3.50
  -5  -3  -2   17.30    4.00
  -5  -3  -2   22.20    1.90
  -5  -3  -2   14.60    3.70
  -5  -3  -2   20.80    4.90
  -5  -3  -2   17.90    3.30
   5   3   2   19.70    4.20
   5   3   2   17.20    3.20
   5   3   2   15.60    4.10
   5   3   2   20.10    4.80
  -6  -3  -2    9.30    1.80
  -6  -3  -2    9.80    2.90
  -6  -3  -2   11.20    2.40
  -6  -3  -2   11.10    3.60
  -6  -3  -2   10.10    2.60
  -6  -3  -2    5.50    2.20
   6   3   2   14.80    4.50
   6   3   2   11.80    3.20
   6   3   2   10.20    3.30
  -7  -3  -2    9.00    1.90
  -7  -3  -2   11.20    3.40
  -7  -3  -2    7.30    2.40
   7   3   2   13.40    4.00
   7   3   2    8.00    3.60
  -8  -3  -2    2.90    2.10
  -8  -3  -2    3.60    2.60
  -8  -3  -2    8.60    2.20
  -8  -3  -2   17.10    3.90
   8   3   2    3.30    3.20
   8   3   2    3.00    2.10
   8   3   2    6.10    2.80
  -9  -3  -2   21.70    3.90
   9   3   2   19.00    4.70
   9   3   2   24.60    6.10
  10  -4  -2   -6.30    2.50
  10  -4  -2   -2.40    2.60
  10  -4  -2    1.90    3.40
  10  -4  -2    3.90    1.50
 -10   4   2   -0.40    2.00
 -10   4   2   -2.00    2.50
   9  -4  -2  213.18   15.90
   9  -4  -2  194.58   10.20
   9  -4  -2  180.08   10.50
   9  -4  -2  180.28   13.50
   9  -4  -2  185.38    9.80
  -9   4   2  201.18   12.80
  -9   4   2  187.38   11.10
   8  -4  -2    1.60    1.90
   8  -4  -2    1.00    2.30
   8  -4  -2    1.40    2.90
   8  -4  -2    4.90    3.40
   8  -4  -2    0.10    1.80
  -8   4   2    1.00    2.00
  -8   4   2    0.00    2.00
   7  -4  -2   29.30    5.10
   7  -4  -2   34.40    5.30
   7  -4  -2   23.70    6.20
   7  -4  -2   26.90    5.10
  -7   4   2   17.60    4.70
  -7   4   2   28.50    5.10
   6  -4  -2   18.20    4.00
   6  -4  -2   12.40    3.30
   6  -4  -2   14.40    4.10
  -6   4   2   20.10    4.00
  -6   4   2   17.00    3.90
  -6   4   2   11.10    3.40
   5  -4  -2 1107.09   32.80
   5  -4  -2 1102.29   32.00
   5  -4  -2 1053.19   29.90
   5  -4  -2 1134.49   35.30
  -5   4   2 1132.99   31.00
  -5   4   2 1139.99   36.10
  -5   4   2 1105.39   33.20
   4  -4  -2 1705.13   44.50
   4  -4  -2 1619.14   42.10
   4  -4  -2 1657.93   44.30
   4  -4  -2 1641.84   40.20
  -4   4   2 1718.43   40.80
  -4   4   2 1618.54   43.70
  -4   4   2 1611.34   42.80
   3  -4  -2   49.50    5.40
   3  -4  -2   43.70    4.70
   3  -4  -2   44.60    4.90
   3  -4  -2   42.20    4.20
  -3   4   2   39.10    4.50
  -3   4   2   48.20    4.40
  -3   4   2   44.40    5.30
   2  -4  -2 1977.80   45.70
   2  -4  -2 1921.11   48.50
   2  -4  -2 1873.11   43.20
  -2   4   2 1945.81   42.90
  -2   4   2 1904.41   48.00
  -2   4   2 1794.62   44.90
   1  -4  -2   49.20    4.40
   1  -4  -2   51.09    5.60
   1  -4  -2   43.90    3.60
  -1   4   2   51.79    4.20
  -1   4   2   48.10    3.50
  -1   4   2   50.89    4.40
  -1   4   2   42.60    5.00
   0  -4  -2   28.50    4.80
   0  -4  -2   29.40    2.70
   0  -4  -2   25.60    3.10
   0  -4  -2   33.10    3.40
   0   4   2   30.70    2.40
   0   4   2   31.80    3.20
   0   4   2   26.50    3.00
   0   4   2   35.10    3.60
   0   4   2   40.00    4.80
  -1  -4  -2   28.80    2.90
  -1  -4  -2   27.60    3.20
  -1  -4  -2   33.20    2.70
  -1  -4  -2   29.70    4.30
  -1  -4  -2   23.10    4.50
  -1  -4  -2   32.80    2.10
   1   4   2   33.70    3.80
   1   4   2   32.40    4.30
   1   4   2   29.80    3.20
   1   4   2   33.00    2.80
   1   4   2   32.60    2.00
  -2  -4  -2   13.80    3.00
  -2  -4  -2   15.60    2.60
  -2  -4  -2    9.20    2.60
  -2  -4  -2   13.20    3.20
  -2  -4  -2   12.70    3.70
  -2  -4  -2   12.30    2.10
  -2  -4  -2   13.90    1.60
  -2  -4  -2   13.40    2.70
   2   4   2   15.40    3.40
   2   4   2   11.00    2.90
   2   4   2   10.90    2.80
  -3  -4  -2  434.56   16.90
  -3  -4  -2  462.85   13.20
  -3  -4  -2  496.75   20.90
  -3  -4  -2  472.05   17.80
  -3  -4  -2  461.15   16.10
  -3  -4  -2  469.15   16.90
  -3  -4  -2  456.95   11.60
  -3  -4  -2  482.85   18.00
   3   4   2  466.95   13.30
   3   4   2  461.15   16.70
   3   4   2  470.85   17.00
   3   4   2  470.55   18.20
  -4  -4  -2    9.80    4.00
  -4  -4  -2   10.50    2.80
  -4  -4  -2    8.80    2.60
  -4  -4  -2   13.10    1.80
  -4  -4  -2   14.00    2.90
  -4  -4  -2   12.60    3.20
  -4  -4  -2   12.80    4.60
  -4  -4  -2   12.40    2.00
   4   4   2   11.70    2.30
   4   4   2   14.30    4.00
   4   4   2   10.40    2.90
   4   4   2   19.70    4.10
  -5  -4  -2   69.49    5.70
  -5  -4  -2   67.79    6.50
  -5  -4  -2   75.99    8.00
  -5  -4  -2   64.89    5.80
  -5  -4  -2   65.09    3.70
   5   4   2   68.59    7.40
   5   4   2   71.39    5.40
   5   4   2   68.79    7.10
  -6  -4  -2   73.69    4.20
  -6  -4  -2   80.99    6.50
  -6  -4  -2   83.19    8.60
  -6  -4  -2   75.49    6.20
  -6  -4  -2   89.49    4.60
   6   4   2   87.39    9.00
   6   4   2   76.09    6.20
  -7  -4  -2    3.40    1.70
  -7  -4  -2    5.30    3.50
  -7  -4  -2   -0.90    1.40
  -7  -4  -2   -3.00    1.80
   7   4   2   -0.20    1.90
   7   4   2   -1.30    1.50
  -8  -4  -2   -0.70    2.20
  -8  -4  -2    2.00    1.80
   8   4   2    0.70    2.80
   8   4   2    1.00    2.40
  -9  -4  -2   11.30    2.80
  -9  -4  -2    6.90    2.80
   9   4   2   21.60    6.80
   9   4   2   16.10    4.20
  10  -5  -2    2.70    3.60
  10  -5  -2    6.50    4.10
  10  -5  -2    5.90    2.20
 -10   5   2    7.60    3.10
 -10   5   2   13.10    4.60
   9  -5  -2   74.39    7.10
   9  -5  -2   75.89    7.40
   9  -5  -2   92.09   10.60
   9  -5  -2   60.39   10.00
  -9   5   2   95.59    8.80
  -9   5   2   79.09    8.10
   8  -5  -2    1.10    1.90
   8  -5  -2    6.30    3.20
   8  -5  -2    0.60    2.20
   8  -5  -2   -1.90    2.50
  -8   5   2    4.80    4.10
  -8   5   2    4.00    2.80
   7  -5  -2  223.98   15.30
   7  -5  -2  212.08   12.70
   7  -5  -2  198.88   11.30
   7  -5  -2  209.28   15.00
  -7   5   2  208.58   12.40
   6  -5  -2   96.49    9.50
   6  -5  -2  111.79    9.20
   6  -5  -2   98.79    8.30
   6  -5  -2   93.49    7.40
  -6   5   2   93.89    8.90
   5  -5  -2  101.39    8.90
   5  -5  -2  120.89    8.00
   5  -5  -2  108.79    8.40
   5  -5  -2  126.19    9.80
  -5   5   2  104.99    8.60
  -5   5   2  118.19    9.70
  -5   5   2  102.99    7.60
   4  -5  -2  146.39   10.40
   4  -5  -2  168.08   11.40
   4  -5  -2  145.39    9.50
  -4   5   2  125.39    8.00
  -4   5   2  178.88   12.50
  -4   5   2  136.79   10.20
   3  -5  -2  141.09   10.50
   3  -5  -2  150.18    9.30
   3  -5  -2  139.29    9.00
   3  -5  -2  143.99    8.40
  -3   5   2  152.68   10.50
  -3   5   2  144.09    8.00
  -3   5   2  155.58    9.60
   2  -5  -2   45.90    5.00
   2  -5  -2   56.79    4.80
   2  -5  -2   47.40    5.90
  -2   5   2   52.49    6.00
  -2   5   2   53.29    5.30
   1  -5  -2   13.40    2.80
   1  -5  -2   12.40    3.10
  -1   5   2   12.20    3.40
  -1   5   2   15.40    3.00
  -1   5   2   12.10    2.20
  -1   5   2   13.90    3.10
   0  -5  -2   19.90    4.30
   0  -5  -2   21.00    3.50
   0  -5  -2   22.20    2.70
   0   5   2   20.70    4.00
   0   5   2   25.60    4.00
   0   5   2   27.60    3.70
   0   5   2   22.80    4.80
   0   5   2   24.50    2.40
  -1  -5  -2    9.00    2.40
  -1  -5  -2   13.70    1.50
  -1  -5  -2   17.50    4.10
  -1  -5  -2   18.10    2.80
  -1  -5  -2   15.20    2.70
   1   5   2   18.90    3.10
   1   5   2   15.40    3.90
   1   5   2   15.30    3.20
   1   5   2   15.60    3.00
   1   5   2   13.90    1.70
  -2  -5  -2  269.67   11.70
  -2  -5  -2  267.17   10.50
  -2  -5  -2  281.97   15.90
  -2  -5  -2  267.97    8.90
  -2  -5  -2  264.87   14.20
  -2  -5  -2  268.57    9.00
   2   5   2  280.77   13.30
   2   5   2  264.47   13.50
   2   5   2  284.87   12.20
  -3  -5  -2  308.27   13.20
  -3  -5  -2  316.47   11.50
  -3  -5  -2  301.07   10.90
  -3  -5  -2  316.57    9.70
  -3  -5  -2  312.77   14.10
  -3  -5  -2  321.97   15.50
  -3  -5  -2  332.87   15.70
  -3  -5  -2  323.67   18.10
   3   5   2  291.37   14.60
   3   5   2  313.27   14.50
   3   5   2  292.57   13.50
  -4  -5  -2   53.89    6.00
  -4  -5  -2   53.29    5.40
  -4  -5  -2   53.59    7.10
  -4  -5  -2   43.00    4.70
  -4  -5  -2   51.29    6.10
  -4  -5  -2   45.50    3.70
  -4  -5  -2   52.09    3.30
  -4  -5  -2   54.19    5.50
   4   5   2   51.29    6.30
   4   5   2   54.09    6.10
   4   5   2   47.20    5.30
   4   5   2   44.90    3.90
  -5  -5  -2   15.60    3.60
  -5  -5  -2   16.60    4.00
  -5  -5  -2   13.70    5.00
  -5  -5  -2   18.20    2.20
  -5  -5  -2   17.40    3.70
  -5  -5  -2   14.70    2.50
   5   5   2   12.00    3.40
   5   5   2   12.30    4.00
   5   5   2   13.50    3.40
   5   5   2    8.40    3.50
  -6  -5  -2   -2.70    1.50
  -6  -5  -2    0.30    1.10
  -6  -5  -2   -2.30    1.20
  -6  -5  -2    1.20    2.20
  -6  -5  -2   -1.10    1.20
   6   5   2   -3.40    1.80
   6   5   2    3.30    2.10
   6   5   2   -0.30    1.50
  -7  -5  -2    3.00    1.40
  -7  -5  -2    4.10    1.90
  -7  -5  -2    3.30    2.30
   7   5   2    1.40    3.40
  -8  -5  -2   -2.90    2.30
   8   5   2    4.00    2.80
   8   5   2   -0.10    2.30
  -9  -5  -2   -1.20    1.60
   9   5   2    4.80    3.20
   9   5   2   -0.30    3.50
  10  -6  -2    8.70    4.50
  10  -6  -2   15.50    5.70
  10  -6  -2   10.70    3.90
  10  -6  -2    8.80    3.80
 -10   6   2   12.30    4.30
   9  -6  -2    1.70    2.90
   9  -6  -2    5.90    2.90
   9  -6  -2   -1.10    3.70
   9  -6  -2   -0.90    2.10
  -9   6   2    1.60    2.80
   8  -6  -2   28.40    6.80
   8  -6  -2   32.50    7.20
   8  -6  -2   34.50    6.00
  -8   6   2   26.40    5.70
   7  -6  -2   26.60    5.30
   7  -6  -2   29.50    6.70
  -7   6   2   19.80    4.90
   6  -6  -2  498.25   21.90
   6  -6  -2  452.45   20.00
   6  -6  -2  429.86   29.10
  -6   6   2  454.65   18.90
  -6   6   2  436.66   21.50
   5  -6  -2    1.50    1.30
   5  -6  -2    3.30    1.60
   5  -6  -2    0.20    1.40
   5  -6  -2    1.00    2.00
  -5   6   2    0.70    2.50
  -5   6   2    1.40    2.40
   4  -6  -2   -0.10    1.60
   4  -6  -2    3.40    2.10
   4  -6  -2    2.70    3.00
   4  -6  -2    5.00    2.30
  -4   6   2    0.90    1.30
  -4   6   2    3.50    2.40
   3  -6  -2    2.10    2.00
   3  -6  -2    5.90    2.10
   3  -6  -2    5.50    2.20
   3  -6  -2   10.20    3.30
  -3   6   2    4.30    1.90
  -3   6   2    5.50    2.70
   2  -6  -2  190.78    9.80
   2  -6  -2  188.18    9.90
   2  -6  -2  204.18   13.60
   2  -6  -2  195.48   11.10
  -2   6   2  217.18   10.80
  -2   6   2  205.98    9.30
  -2   6   2  194.08   12.80
  -2   6   2  202.48   11.20
   1  -6  -2  249.48   10.90
   1  -6  -2  243.98   14.70
   1  -6  -2  242.08   12.10
  -1   6   2  253.87   11.50
  -1   6   2  236.98   11.70
  -1   6   2  244.58   14.50
  -1   6   2  235.78    9.50
   0  -6  -2   45.20    4.90
   0  -6  -2   48.70    4.30
   0  -6  -2   54.79    6.90
   0   6   2   53.59    5.00
   0   6   2   50.49    3.70
   0   6   2   54.29    5.10
   0   6   2   58.89    5.80
   0   6   2   60.39    6.50
  -1  -6  -2   14.50    2.60
  -1  -6  -2   12.70    3.00
  -1  -6  -2   13.40    3.50
  -1  -6  -2   14.70    4.00
   1   6   2   14.30    2.90
   1   6   2   15.50    3.20
   1   6   2   16.10    3.50
   1   6   2   14.80    4.00
   1   6   2   14.50    1.90
  -2  -6  -2   24.10    2.80
  -2  -6  -2   31.20    6.50
  -2  -6  -2   19.50    4.70
  -2  -6  -2   25.10    4.10
  -2  -6  -2   19.00    3.80
   2   6   2   15.40    3.50
   2   6   2   18.30    4.70
   2   6   2   19.50    1.80
   2   6   2   19.50    4.30
   2   6   2   18.60    2.80
  -3  -6  -2   88.59    5.50
  -3  -6  -2   71.19    7.10
  -3  -6  -2   94.09    5.90
  -3  -6  -2   89.29    5.00
  -3  -6  -2   79.39    9.10
  -3  -6  -2   94.89    7.40
  -3  -6  -2   96.49    8.70
   3   6   2  102.19    8.60
   3   6   2   94.29    7.60
   3   6   2   90.49    7.90
  -4  -6  -2  120.59    7.60
  -4  -6  -2  132.39    8.70
  -4  -6  -2  119.39    9.70
  -4  -6  -2  121.99    6.00
  -4  -6  -2  115.19    6.50
   4   6   2  109.39    9.20
   4   6   2  121.79   10.10
   4   6   2  114.39    8.70
  -5  -6  -2    3.80    2.00
  -5  -6  -2   -2.10    1.50
  -5  -6  -2   -2.80    1.70
  -5  -6  -2    1.70    1.10
  -5  -6  -2   -0.40    1.30
   5   6   2    2.40    2.20
   5   6   2    3.90    2.20
   5   6   2    3.80    2.70
   5   6   2    3.20    1.70
  -6  -6  -2   -2.60    1.10
  -6  -6  -2    8.00    2.30
  -6  -6  -2    1.00    1.20
  -6  -6  -2    5.20    2.90
   6   6   2    2.90    2.50
   6   6   2    1.80    3.10
   6   6   2   -2.30    1.40
  -7  -6  -2   17.70    4.20
  -7  -6  -2   27.50    3.40
  -7  -6  -2   34.60    4.90
  -7  -6  -2   20.90    3.20
   7   6   2   21.50    4.00
   7   6   2   14.70    4.60
  -8  -6  -2   -3.30    3.10
  -8  -6  -2    4.50    2.00
  -8  -6  -2   -0.40    2.20
   8   6   2   -0.20    2.80
   8   6   2   14.60    3.50
   9  -7  -2   16.00    5.90
   9  -7  -2   16.70    4.20
   9  -7  -2   26.70    6.60
   9  -7  -2   15.90    4.80
  -9   7   2   14.10    4.00
   8  -7  -2    1.70    2.50
   8  -7  -2    1.60    3.40
   8  -7  -2    0.60    2.60
   8  -7  -2   -5.10    2.10
  -8   7   2    0.90    2.20
   7  -7  -2   -2.10    2.20
   7  -7  -2   -2.60    1.90
   7  -7  -2    2.00    2.60
  -7   7   2   -0.60    1.90
   6  -7  -2    1.80    2.10
   6  -7  -2    2.70    2.00
   6  -7  -2    0.50    2.40
  -6   7   2    3.40    2.40
   5  -7  -2    3.90    2.50
   5  -7  -2    2.80    2.50
   5  -7  -2   11.20    3.80
  -5   7   2    4.80    2.50
   4  -7  -2    2.10    2.20
   4  -7  -2    1.60    2.30
   4  -7  -2    3.30    2.10
  -4   7   2    3.00    2.00
   3  -7  -2   52.39    5.10
   3  -7  -2   43.20    7.00
   3  -7  -2   47.20    8.50
  -3   7   2   49.50    5.60
  -3   7   2   44.40    4.60
  -3   7   2   51.29    7.90
  -3   7   2   44.30    8.40
   2  -7  -2   10.20    3.40
   2  -7  -2    6.70    3.50
   2  -7  -2   11.00    2.50
   2  -7  -2   13.20    3.10
  -2   7   2    3.20    2.70
  -2   7   2   16.10    4.30
  -2   7   2   10.50    3.00
  -2   7   2   12.10    2.80
   1  -7  -2   25.10    4.40
   1  -7  -2   26.50    5.40
   1  -7  -2   24.20    6.20
   1  -7  -2   12.50    2.40
  -1   7   2   14.60    4.20
  -1   7   2   17.60    3.20
  -1   7   2   21.90    4.30
  -1   7   2   20.40    4.10
   0  -7  -2   40.00    7.40
   0  -7  -2   49.10    5.00
   0   7   2   45.40    5.80
   0   7   2   47.90    6.60
   0   7   2   46.30    3.90
   0   7   2   33.80    4.40
   0   7   2   47.70    4.90
  -1  -7  -2   -2.30    1.90
  -1  -7  -2    0.70    1.50
  -1  -7  -2   -0.10    1.40
  -1  -7  -2   -1.30    0.80
   1   7   2    0.80    1.50
   1   7   2    1.90    0.90
   1   7   2    0.10    1.70
   1   7   2   -1.20    1.60
   1   7   2    0.70    0.70
  -2  -7  -2  195.68    9.10
  -2  -7  -2  205.98   14.10
  -2  -7  -2  206.78   10.50
   2   7   2  211.38   13.80
   2   7   2  213.38   13.00
   2   7   2  198.78    7.10
  -3  -7  -2    0.10    2.30
  -3  -7  -2    3.50    2.30
  -3  -7  -2    4.40    1.80
  -3  -7  -2    6.00    2.00
   3   7   2    1.90    2.40
   3   7   2    7.30    3.10
   3   7   2    3.40    2.70
  -4  -7  -2    6.30    3.50
  -4  -7  -2   10.70    3.70
   4   7   2   13.00    4.60
   4   7   2    7.80    2.90
   4   7   2    5.30    3.00
  -5  -7  -2    0.50    1.40
  -5  -7  -2   -0.90    2.20
  -5  -7  -2    0.40    1.70
   5   7   2    0.00    2.10
   5   7   2   -2.50    2.00
   5   7   2   -1.80    2.30
  -6  -7  -2   -0.30    1.50
  -6  -7  -2    0.60    2.80
  -6  -7  -2   -0.70    1.40
  -6  -7  -2    3.50    2.10
   6   7   2   -0.20    2.50
   6   7   2   -3.20    2.50
  -7  -7  -2    4.80    2.70
  -7  -7  -2   -0.60    1.60
  -7  -7  -2    6.30    2.20
  -7  -7  -2   -0.60    2.20
   7   7   2    9.00    3.50
   7   7   2    3.00    4.30
  -8  -7  -2    4.00    2.30
   8   7   2    0.60    2.70
   8   7   2   -6.40    3.20
   9  -8  -2   11.50    4.70
   9  -8  -2    7.50    5.90
   9  -8  -2   11.80    5.40
   9  -8  -2   20.30    4.90
  -9   8   2   18.60    4.30
   8  -8  -2    2.70    3.00
   8  -8  -2   -1.50    2.50
   8  -8  -2    1.10    2.00
   8  -8  -2    8.60    3.90
  -8   8   2    6.00    2.70
   7  -8  -2    5.00    4.00
   7  -8  -2   13.80    4.30
   7  -8  -2   12.80    5.50
  -7   8   2   11.00    3.80
   6  -8  -2    1.00    2.10
   6  -8  -2    8.50    4.00
   6  -8  -2    6.90    2.70
  -6   8   2    2.20    2.00
   5  -8  -2   25.00    6.60
   5  -8  -2   13.00    4.00
   5  -8  -2   18.80    6.10
   4  -8  -2   52.69    8.50
   4  -8  -2   39.60    5.10
   4  -8  -2   33.10    7.40
  -4   8   2   42.20    5.20
  -4   8   2   46.80    6.00
   3  -8  -2   -1.10    1.10
   3  -8  -2    2.10    2.50
   3  -8  -2    0.90    1.90
  -3   8   2    0.10    1.50
  -3   8   2   -2.00    1.10
   2  -8  -2    6.40    3.40
   2  -8  -2    4.80    1.80
   2  -8  -2    8.10    3.20
  -2   8   2    8.70    3.80
  -2   8   2    3.10    1.90
   1  -8  -2   48.90    4.00
   1  -8  -2   37.70    7.50
  -1   8   2   55.99    8.20
  -1   8   2   50.59    4.70
   0  -8  -2    6.80    3.40
   0  -8  -2    6.90    2.80
   0   8   2    6.40    2.00
   0   8   2    6.00    3.70
   0   8   2    3.40    2.30
   0   8   2    5.30    2.20
  -1  -8  -2   38.50    4.50
  -1  -8  -2   45.90    5.30
  -1  -8  -2   39.10    7.60
   1   8   2   42.70    5.60
   1   8   2   32.30    6.00
   1   8   2   44.20    3.60
   1   8   2   42.60    4.80
  -2  -8  -2  203.58   10.00
  -2  -8  -2  196.88   11.00
  -2  -8  -2  198.08   17.00
   2   8   2  207.58   12.50
   2   8   2  204.08   13.70
   2   8   2  201.38    7.70
   2   8   2  188.48    9.30
  -3  -8  -2   40.60    4.60
  -3  -8  -2   38.90    4.10
  -3  -8  -2   33.50    9.00
  -3  -8  -2   29.40    6.10
   3   8   2   46.30    6.80
   3   8   2   23.80    5.50
  -4  -8  -2   51.99    6.40
  -4  -8  -2   41.90    4.60
  -4  -8  -2   36.20    3.90
   4   8   2   33.40    7.50
   4   8   2   27.00    5.90
  -5  -8  -2    4.10    1.70
  -5  -8  -2   -2.20    2.20
  -5  -8  -2    4.30    2.70
   5   8   2    3.00    3.20
   5   8   2   -0.30    2.80
  -6  -8  -2    3.20    2.10
  -6  -8  -2    7.80    3.00
  -6  -8  -2   -1.40    2.80
   6   8   2    4.50    3.60
   6   8   2    2.70    3.50
   7   8   2   -2.80    3.80
   7   8   2   -3.40    3.20
   8  -9  -2   -0.20    2.30
   8  -9  -2   -2.60    3.60
   8  -9  -2   -2.80    3.10
  -8   9   2    1.20    2.00
   7  -9  -2   51.49    8.90
   7  -9  -2   59.39    8.00
   7  -9  -2   40.00    8.30
  -7   9   2   49.90    6.70
   6  -9  -2    4.00    2.50
   6  -9  -2    3.70    3.80
   6  -9  -2   -0.60    2.10
  -6   9   2    0.80    1.70
   5  -9  -2    5.30    3.30
   5  -9  -2    8.70    3.20
   5  -9  -2    9.40    4.50
  -5   9   2    5.70    2.60
  -5   9   2    6.90    3.40
   4  -9  -2    0.40    1.90
   4  -9  -2    5.20    3.90
   4  -9  -2    5.10    3.00
  -4   9   2    0.30    1.50
  -4   9   2    1.10    2.30
   3  -9  -2   98.29    7.60
   3  -9  -2   87.09   17.60
   3  -9  -2   88.99   15.40
  -3   9   2  102.99    8.70
  -3   9   2  112.79    8.20
   2  -9  -2   27.00    3.20
   2  -9  -2   25.40    5.50
   2  -9  -2   36.60    8.10
  -2   9   2   23.60    5.30
  -2   9   2   29.50    4.80
   1  -9  -2   28.30    6.00
   1  -9  -2   21.80    5.90
  -1   9   2   29.30    5.40
  -1   9   2   39.20    4.40
   0  -9  -2  147.69   10.30
   0  -9  -2  113.29   12.30
   0   9   2  130.39    9.80
   0   9   2  135.39   11.30
   0   9   2  127.39    7.20
   0   9   2  133.79    9.40
  -1  -9  -2  245.78   13.50
  -1  -9  -2  227.58   17.20
   1   9   2  244.48   12.40
   1   9   2  251.67   14.10
   1   9   2  242.18    9.60
   1   9   2  222.18   15.20
  -2  -9  -2  239.08   12.80
  -2  -9  -2  213.98   16.30
   2   9   2  245.88   22.60
   2   9   2  241.48   14.20
   2   9   2  235.28   11.30
   2   9   2  216.18    9.60
  -3  -9  -2  123.79    8.60
  -3  -9  -2  120.99   11.70
   3   9   2  117.89   10.50
   3   9   2  128.09   12.10
  -4  -9  -2   15.80    4.60
  -4  -9  -2   16.20    3.50
   4   9   2   11.30    4.40
  -5  -9  -2    1.00    2.20
  -5  -9  -2   -4.90    2.10
   5   9   2   -3.40    2.30
   5   9   2    3.60    3.10
  -6  -9  -2    9.10    3.50
  -6  -9  -2    1.60    2.00
   6   9   2    4.40    3.80
   6   9   2    0.70    3.90
   7 -10  -2    3.60    3.00
   7 -10  -2   -3.40    2.70
   7 -10  -2   -3.70    2.50
  -7  10   2   -2.20    2.30
   6 -10  -2    1.40    2.30
   6 -10  -2    2.10    3.30
   6 -10  -2    1.60    2.70
  -6  10   2    3.60    2.00
  -6  10   2    0.50    2.60
   5 -10  -2   66.19    8.30
   5 -10  -2   55.89   10.80
  -5  10   2   70.49    7.00
  -5  10   2   64.49    7.70
   4 -10  -2    9.70    4.60
   4 -10  -2   10.40    3.40
   4 -10  -2   13.90    4.80
  -4  10   2   10.30    4.20
  -4  10   2   12.50    3.70
   3 -10  -2    3.00    1.50
   3 -10  -2    0.30    3.00
   3 -10  -2   -0.40    2.00
  -3  10   2   -0.50    1.50
  -3  10   2    1.50    1.90
   2 -10  -2   28.90    7.70
   2 -10  -2   23.60    5.90
  -2  10   2   25.60    4.50
  -2  10   2   31.00    5.40
   1 -10  -2    9.00    4.70
   1 -10  -2    2.00    2.40
  -1  10   2    6.70    2.00
  -1  10   2    0.30    1.60
  -1  10   2    2.00    3.60
   0 -10  -2    0.90    1.60
   0 -10  -2    2.20    4.00
   0  10   2   -2.10    1.60
   0  10   2   -1.60    1.80
   0  10   2   -0.40    3.00
  -1 -10  -2   30.20    8.10
  -1 -10  -2   24.30    7.10
   1  10   2   17.80    3.40
   1  10   2   13.30    3.90
   1  10   2   12.60    4.40
   1  10   2   18.20    4.60
  -2 -10  -2   11.30    4.50
   2  10   2    6.50    3.30
   2  10   2    4.10    1.80
   2  10   2    5.10    3.20
   2  10   2    5.70    4.40
  -3 -10  -2  172.88   15.20
   3  10   2  141.99   13.20
   3  10   2  157.68   12.40
  -4 -10  -2    8.80    3.40
  -4 -10  -2    1.00    4.10
   4  10   2   11.80    5.40
   4  10   2    4.90    3.50
  -5 -10  -2   -2.60    2.00
  -5 -10  -2   10.50    4.00
   5  10   2   -4.00    2.90
   5  10   2    4.60    4.10
   5 -11  -2   -2.30    3.10
   5 -11  -2    1.60    2.40
   5 -11  -2    2.10    3.30
  -5  11   2    3.70    2.80
  -5  11   2   10.10    2.80
   4 -11  -2   20.10    5.70
   4 -11  -2   21.40    4.20
   4 -11  -2   22.90    6.30
  -4  11   2   24.30    5.40
  -4  11   2   21.60    4.60
   3 -11  -2    1.40    1.50
   3 -11  -2   -3.80    2.70
   3 -11  -2    4.70    2.60
  -3  11   2    6.50    2.60
  -3  11   2    0.70    2.30
   2 -11  -2    3.90    4.10
   2 -11  -2   15.20    4.30
  -2  11   2    9.70    3.90
   1 -11  -2    8.60    5.10
   1 -11  -2   10.80    4.10
  -1  11   2    5.40    2.70
  -1  11   2   11.10    3.30
  -1  11   2    9.80    4.60
   0 -11  -2    4.90    3.50
   0 -11  -2   -0.60    2.40
   0  11   2   -3.50    1.50
   0  11   2    4.20    2.70
   0  11   2   -2.00    1.70
  -1 -11  -2    6.90    4.00
  -1 -11  -2   16.90    4.40
   1  11   2   28.50    6.20
   1  11   2   14.50    4.40
   1  11   2   24.20    6.50
   1  11   2   20.40    5.80
  -2 -11  -2   27.80    7.40
  -2 -11  -2   37.80    6.80
   2  11   2   45.60    6.70
   2  11   2   37.30    7.90
   2  11   2   43.00    4.40
   2  11   2   29.50    6.60
  -3 -11  -2   -1.90    1.90
  -3 -11  -2   -3.60    3.50
   3  11   2   -2.40    3.70
   3  11   2    1.20    2.80
   3 -12  -2    5.60    5.20
   3 -12  -2    0.90    3.30
  -3  12   2   10.70    3.50
  -3  12   2   20.70    4.90
   2 -12  -2   21.80    4.90
   2 -12  -2   11.30    5.10
  -2  12   2   24.00    7.00
  -2  12   2   12.80    3.70
  -2  12   2   13.80    4.30
   1 -12  -2   -0.50    2.70
  -1  12   2   -0.60    4.10
  -1  12   2    0.90    2.50
  -1  12   2   -2.50    2.10
   0 -12  -2   -5.60    4.00
   0  12   2   -3.70    3.10
   0  12   2    1.00    3.00
   0  12   2   -1.90    2.10
  -1 -12  -2   -4.50    3.90
  -1 -12  -2    2.60    3.30
   1  12   2   -0.30    2.60
   1  12   2    0.80    2.20
   3  12  -3    1.60    3.00
   3  12  -3   -1.60    3.50
   3  12  -3    3.40    3.10
  -3 -12   3    1.60    2.70
  -3 -12   3    0.20    3.10
   2  12  -3   19.50    4.20
   2  12  -3   23.10    5.30
   2  12  -3   18.10    6.60
  -2 -12   3   20.80    6.70
  -2 -12   3   22.90    5.70
   1  12  -3   12.70    3.90
   1  12  -3   11.30    5.40
   1  12  -3   14.90    3.80
  -1 -12   3   19.80    4.80
  -1 -12   3   21.30    5.80
   0  12  -3    2.20    2.20
   0  12  -3    2.40    2.30
   0  12  -3    2.20    4.40
   0 -12   3    0.90    3.10
   0 -12   3    3.20    2.60
  -1  12  -3   -1.10    1.80
  -1  12  -3    1.80    2.80
   1 -12   3    0.10    3.10
   1 -12   3   -3.30    2.10
  -2  12  -3    0.70    2.20
  -2  12  -3   -4.70    2.30
   2 -12   3   -2.20    2.20
   2 -12   3   -1.10    2.50
  -3  12  -3    0.40    2.60
  -3  12  -3   -1.80    1.90
   3 -12   3    5.20    3.80
   3 -12   3   -0.50    2.90
   5  11  -3   -0.50    3.90
   5  11  -3   16.50    4.20
   5  11  -3    7.00    4.30
  -5 -11   3   11.20    4.40
  -5 -11   3    5.40    3.50
   4  11  -3   -2.80    2.00
   4  11  -3    6.20    3.50
   4  11  -3    2.10    2.50
  -4 -11   3   -1.10    2.30
  -4 -11   3   -0.30    3.40
   3  11  -3   -0.50    1.90
   3  11  -3   -5.10    1.90
   3  11  -3   -1.20    3.10
  -3 -11   3    0.20    3.30
  -3 -11   3    0.60    2.40
   2  11  -3    4.30    2.50
   2  11  -3    9.50    3.50
  -2 -11   3   -1.90    2.90
  -2 -11   3    5.30    2.40
   1  11  -3   22.50    6.30
   1  11  -3   23.70    4.70
   1  11  -3   25.30    4.60
  -1 -11   3   36.90    6.60
  -1 -11   3   18.50    5.40
   0  11  -3   31.40    5.30
   0  11  -3   28.50    5.00
   0 -11   3   32.10    6.10
   0 -11   3   27.60    7.40
  -1  11  -3    5.40    2.60
  -1  11  -3    4.30    2.70
   1 -11   3    3.30    3.10
   1 -11   3    2.40    3.10
  -2  11  -3    9.70    3.10
  -2  11  -3    8.70    2.80
   2 -11   3   10.70    4.40
   2 -11   3    8.00    3.20
  -3  11  -3    1.20    1.80
  -3  11  -3   -1.60    1.50
   3 -11   3    5.20    2.80
   3 -11   3    2.50    1.60
   3 -11   3    6.10    3.20
  -4  11  -3    6.00    3.10
  -4  11  -3    3.40    2.80
   4 -11   3    7.60    2.70
   4 -11   3    2.90    3.70
   4 -11   3    3.90    2.90
   4 -11   3   13.60    4.70
  -5  11  -3    2.10    2.50
  -5  11  -3    4.80    3.60
   5 -11   3    6.30    3.60
   5 -11   3   -3.10    3.60
   5 -11   3    6.60    2.90
   5 -11   3    6.30    2.50
   6  10  -3    7.40    3.90
  -6 -10   3   -1.40    2.70
  -6 -10   3   -2.00    2.10
   5  10  -3   -2.90    2.80
   5  10  -3    0.10    3.50
   5  10  -3   -0.10    2.80
   5  10  -3    1.80    2.30
  -5 -10   3   -1.10    2.50
  -5 -10   3    0.30    2.00
  -5 -10   3    1.60    2.60
   4  10  -3    7.00    3.20
   4  10  -3    0.00    3.00
   4  10  -3    3.10    2.40
   4  10  -3    3.70    3.50
  -4 -10   3    5.40    2.60
  -4 -10   3    3.60    3.40
   3  10  -3   -2.10    1.80
   3  10  -3    1.70    2.50
   3  10  -3    2.80    2.40
  -3 -10   3    0.60    1.40
  -3 -10   3    0.20    2.80
   2  10  -3   10.70    3.50
   2  10  -3    8.90    4.10
   2  10  -3    9.50    2.70
  -2 -10   3    8.20    2.60
  -2 -10   3    5.00    3.40
   1  10  -3  152.08   13.10
   1  10  -3  131.29    9.20
   1  10  -3  125.89    8.10
  -1 -10   3  120.49   12.90
  -1 -10   3  134.29    9.70
   0  10  -3   53.59    5.40
   0  10  -3   50.19   10.20
   0 -10   3   51.99   11.10
   0 -10   3   63.79    6.90
  -1  10  -3    5.40    3.20
  -1  10  -3    7.30    2.60
   1 -10   3    9.60    3.80
   1 -10   3    7.10    3.40
  -2  10  -3   14.60    3.80
  -2  10  -3   19.10    4.10
   2 -10   3   19.20    5.40
   2 -10   3   16.50    2.70
   2 -10   3   21.60    4.70
  -3  10  -3   35.10    6.20
   3 -10   3   35.20    3.90
   3 -10   3   32.00    6.10
   3 -10   3   30.60    6.90
  -4  10  -3    0.70    1.70
  -4  10  -3    0.70    2.20
   4 -10   3    1.40    2.00
   4 -10   3    2.50    2.50
   4 -10   3    1.20    2.20
   4 -10   3    1.40    1.60
  -5  10  -3   21.90    4.90
  -5  10  -3   13.40    4.00
   5 -10   3   22.30    6.30
   5 -10   3   11.40    5.10
   5 -10   3   18.30    4.50
   5 -10   3   14.00    3.10
  -6  10  -3   12.40    3.90
  -6  10  -3   11.90    3.80
   6 -10   3   16.60    5.40
   6 -10   3   11.10    3.50
   6 -10   3    9.50    3.40
   6 -10   3    7.30    4.20
   7   9  -3    6.60    4.10
   7   9  -3   -3.10    3.10
  -7  -9   3   -1.10    2.20
  -7  -9   3   -2.10    2.00
   6   9  -3    0.20    4.60
   6   9  -3   -2.00    2.00
   6   9  -3   -1.20    3.00
   6   9  -3    1.70    3.40
  -6  -9   3   -0.30    3.20
   5   9  -3   11.40    3.10
   5   9  -3    8.20    3.80
   5   9  -3    9.60    4.60
   5   9  -3   13.30    4.00
   5   9  -3    5.20    3.50
  -5  -9   3   13.80    3.90
  -5  -9   3    9.00    2.80
  -5  -9   3    6.90    3.20
   4   9  -3    0.40    1.80
   4   9  -3    0.50    1.70
   4   9  -3   -1.20    2.30
  -4  -9   3   -0.70    1.80
   3   9  -3    3.00    3.10
   3   9  -3    1.70    2.30
   3   9  -3    0.20    2.30
   3   9  -3    2.70    1.80
  -3  -9   3    0.10    2.50
  -3  -9   3    1.60    1.70
   2   9  -3   26.40    6.00
   2   9  -3   37.30    4.30
   2   9  -3   34.00    6.00
   2   9  -3   28.90    5.10
  -2  -9   3   28.10    5.70
  -2  -9   3   33.40    5.40
   1   9  -3    3.70    2.30
   1   9  -3    5.90    3.40
   1   9  -3    1.30    1.70
  -1  -9   3    2.90    2.80
  -1  -9   3    5.00    2.80
   0   9  -3   60.69    5.60
   0   9  -3   60.39    5.50
   0  -9   3   55.59    8.10
   0  -9   3   60.89    6.40
  -1   9  -3   50.29    5.20
  -1   9  -3   58.39    5.20
   1  -9   3   56.29    6.10
   1  -9   3   52.69    7.50
  -2   9  -3   78.69    6.50
  -2   9  -3   72.49    6.60
   2  -9   3   75.89    9.20
   2  -9   3   82.79    5.00
   2  -9   3   82.79    7.60
  -3   9  -3    4.10    1.80
  -3   9  -3   10.40    5.20
   3  -9   3    4.40    1.70
   3  -9   3    6.90    2.50
   3  -9   3    5.10    3.20
  -4   9  -3   13.80    3.40
  -4   9  -3   29.50    5.60
   4  -9   3   21.10    5.80
   4  -9   3   17.10    5.00
   4  -9   3   24.60    4.30
  -5   9  -3    9.20    2.90
   5  -9   3   14.40    4.20
   5  -9   3    6.90    3.50
   5  -9   3   12.10    4.90
   5  -9   3   10.30    3.10
  -6   9  -3    2.10    1.60
   6  -9   3    1.40    3.30
   6  -9   3    5.70    3.70
   6  -9   3    9.40    2.60
   6  -9   3    4.60    3.50
  -7   9  -3    9.90    3.60
   7  -9   3    6.50    3.60
   7  -9   3   14.10    3.50
   7  -9   3   10.00    3.30
   7  -9   3    3.30    3.60
   7  -9   3    5.50    2.70
   8   8  -3    1.00    3.70
   8   8  -3   -3.90    2.00
  -8  -8   3   -1.90    1.80
   7   8  -3   -1.60    3.40
   7   8  -3   -0.40    2.60
  -7  -8   3   -1.40    2.30
  -7  -8   3   -1.50    2.00
   6   8  -3    0.40    2.20
   6   8  -3   -0.90    1.50
   6   8  -3    0.20    2.70
   6   8  -3    0.70    2.60
   6   8  -3    1.20    2.30
  -6  -8   3   -1.50    1.80
  -6  -8   3   -2.60    1.80
   5   8  -3    1.20    1.90
   5   8  -3    1.50    2.20
   5   8  -3    3.70    3.20
   5   8  -3   -1.30    1.80
  -5  -8   3    7.10    2.70
  -5  -8   3    3.30    2.50
  -5  -8   3    6.40    3.00
   4   8  -3   -0.30    1.70
   4   8  -3   -2.00    1.90
   4   8  -3   -0.80    1.40
   4   8  -3   -2.30    1.80
   4   8  -3    0.70    2.00
  -4  -8   3    2.70    2.40
  -4  -8   3    1.20    1.60
   3   8  -3    1.40    1.30
   3   8  -3   -2.00    1.10
   3   8  -3    0.00    1.80
   3   8  -3   -0.80    1.70
   3   8  -3   -4.80    2.00
  -3  -8   3   -0.40    1.90
  -3  -8   3    0.90    2.60
  -3  -8   3    2.10    1.80
   2   8  -3  123.19    7.00
   2   8  -3  109.99    9.80
   2   8  -3  122.09   11.00
   2   8  -3  126.79    8.80
   2   8  -3  128.49    8.20
  -2  -8   3  117.69    7.70
  -2  -8   3  115.19    9.70
  -2  -8   3  118.89    8.20
   1   8  -3  117.59   10.60
   1   8  -3  114.29    6.90
   1   8  -3  118.29    7.60
   1   8  -3  121.09    9.10
  -1  -8   3  110.49    7.40
  -1  -8   3  114.89    8.10
  -1  -8   3  112.39    9.90
   0   8  -3   23.00    4.90
   0   8  -3   25.60    3.50
   0   8  -3   25.90    3.60
   0   8  -3   27.40    8.10
   0  -8   3   21.30    5.00
   0  -8   3   19.20    4.50
  -1   8  -3  179.98   11.30
  -1   8  -3  158.98    8.60
   1  -8   3  181.68   15.10
   1  -8   3  158.88    6.30
  -2   8  -3    2.20    2.00
  -2   8  -3    1.90    1.40
   2  -8   3    3.90    1.40
   2  -8   3    4.20    2.80
   2  -8   3    2.20    2.00
  -3   8  -3  157.58    9.00
  -3   8  -3  158.28    9.50
   3  -8   3  160.98   12.30
   3  -8   3  162.98    8.30
   3  -8   3  145.19    9.60
  -4   8  -3  204.98   11.30
   4  -8   3  192.38   14.50
   4  -8   3  190.88   10.30
   4  -8   3  186.68   13.50
   4  -8   3  196.08   11.40
  -5   8  -3    2.70    2.90
   5  -8   3   -0.70    1.80
   5  -8   3    1.60    1.60
   5  -8   3    5.10    4.00
   5  -8   3    3.50    1.80
  -6   8  -3    5.00    2.70
   6  -8   3   13.70    3.20
   6  -8   3   13.90    6.00
   6  -8   3    9.60    3.30
   6  -8   3   12.90    5.00
  -7   8  -3   31.90    6.00
   7  -8   3   30.80    7.70
   7  -8   3   19.60    4.00
   7  -8   3   23.80    5.40
   7  -8   3   22.20    4.50
   7  -8   3   19.90    4.90
  -8   8  -3    3.40    2.80
   8  -8   3   11.50    4.30
   8  -8   3    6.20    3.90
   8  -8   3    1.20    2.20
   8  -8   3    5.10    2.80
   9   7  -3    2.00    3.00
   9   7  -3    5.90    3.50
  -9  -7   3   -1.10    2.70
   8   7  -3   -1.20    1.70
   8   7  -3   -1.60    3.10
  -8  -7   3   -1.00    2.30
   7   7  -3    9.50    3.40
   7   7  -3    7.60    2.30
   7   7  -3    0.50    2.30
  -7  -7   3    5.10    1.70
  -7  -7   3   11.80    2.50
   6   7  -3   -1.40    4.50
   6   7  -3    0.10    1.30
   6   7  -3    5.50    2.30
   6   7  -3    1.20    1.80
   6   7  -3   -0.80    1.80
  -6  -7   3   -1.10    1.10
   5   7  -3   -1.40    1.70
   5   7  -3    0.50    1.70
   5   7  -3   -1.60    1.60
   5   7  -3    2.70    2.50
   5   7  -3    1.30    1.20
  -5  -7   3   -0.90    1.60
  -5  -7   3    0.40    1.70
  -5  -7   3    0.20    1.30
   4   7  -3    0.90    1.70
   4   7  -3    1.10    1.20
   4   7  -3    2.30    1.80
   4   7  -3   -1.30    1.50
  -4  -7   3   -1.10    1.60
  -4  -7   3    1.00    1.40
  -4  -7   3    2.30    1.40
  -4  -7   3    0.10    1.50
   3   7  -3   56.99    4.60
   3   7  -3   50.19    6.40
   3   7  -3   40.90    5.80
   3   7  -3   46.30    4.90
   3   7  -3   42.90    4.80
  -3  -7   3   41.00    8.40
  -3  -7   3   49.70    4.40
  -3  -7   3   47.40    4.50
  -3  -7   3   50.49    5.90
   2   7  -3  317.77   11.40
   2   7  -3  320.17   16.10
   2   7  -3  312.07   16.50
   2   7  -3  313.87   13.80
   2   7  -3  318.67   13.00
  -2  -7   3  308.57   12.70
  -2  -7   3  337.37   15.90
  -2  -7   3  310.07   12.00
  -2  -7   3  319.77   12.80
   1   7  -3  332.87   12.00
   1   7  -3  345.47   14.70
   1   7  -3  328.27   17.30
  -1  -7   3  337.77   12.80
  -1  -7   3  313.07   12.60
  -1  -7   3  334.37   16.40
  -1  -7   3  355.66   13.80
   0   7  -3  216.38    9.50
   0   7  -3  213.08   13.90
   0   7  -3  216.18    9.50
   0  -7   3  221.78   10.70
   0  -7   3  210.48    9.90
   0  -7   3  205.38   12.70
  -1   7  -3   72.09    5.50
  -1   7  -3   70.69    6.50
  -1   7  -3   72.09    5.10
  -1   7  -3   67.29    7.60
   1  -7   3   70.89    5.60
   1  -7   3   73.79    4.00
   1  -7   3   71.99    7.60
   1  -7   3   75.49    6.20
  -2   7  -3    1.50    1.50
  -2   7  -3    1.10    1.60
  -2   7  -3    1.60    1.30
  -2   7  -3   -0.50    1.20
  -2   7  -3    0.00    2.10
   2  -7   3    0.00    1.40
   2  -7   3    5.70    2.00
   2  -7   3    3.60    1.30
   2  -7   3    4.20    2.20
  -3   7  -3  583.34   19.60
  -3   7  -3  549.65   21.40
  -3   7  -3  552.94   25.60
   3  -7   3  568.94   23.20
   3  -7   3  571.34   19.80
   3  -7   3  551.94   20.00
   3  -7   3  601.34   18.50
  -4   7  -3  145.39    9.20
   4  -7   3  177.58   13.10
   4  -7   3  137.79    8.80
   4  -7   3  150.38    9.00
   4  -7   3  128.59    8.70
  -5   7  -3   20.60    4.30
   5  -7   3   20.20    5.20
   5  -7   3   20.50    5.80
   5  -7   3   24.70    5.00
   5  -7   3   24.50    5.60
   5  -7   3   27.60    6.00
  -6   7  -3    6.10    2.70
   6  -7   3    4.90    2.80
   6  -7   3    2.90    3.00
   6  -7   3    8.40    1.80
   6  -7   3    8.20    2.90
   6  -7   3    5.80    3.30
  -7   7  -3    4.00    2.20
   7  -7   3    8.50    3.60
   7  -7   3    4.70    2.60
   7  -7   3    4.80    3.10
   7  -7   3    7.40    2.20
   7  -7   3    5.90    2.40
  -8   7  -3    1.40    2.60
   8  -7   3    6.20    3.20
   8  -7   3    5.70    2.50
   8  -7   3    8.30    4.20
   8  -7   3   10.70    4.00
   8  -7   3   10.20    2.90
  -9   7  -3    4.70    2.80
   9  -7   3    6.50    3.50
   9  -7   3    4.10    2.60
   9  -7   3    1.80    2.90
   9  -7   3    1.30    3.10
   9   6  -3    8.90    4.70
   9   6  -3   14.80    3.20
  -9  -6   3    4.80    3.00
   8   6  -3    4.90    3.40
   8   6  -3    7.20    3.10
  -8  -6   3    5.90    2.60
   7   6  -3    2.90    1.70
   7   6  -3    2.70    2.30
  -7  -6   3   -2.30    1.80
   6   6  -3   34.90    6.80
   6   6  -3   26.40    4.60
   6   6  -3   36.80    4.20
   6   6  -3   26.40    3.40
   6   6  -3   36.40    4.40
  -6  -6   3   24.70    4.20
  -6  -6   3   24.90    3.40
  -6  -6   3   32.40    3.80
   5   6  -3    3.70    1.70
   5   6  -3    4.50    3.10
   5   6  -3    6.60    2.20
   5   6  -3    3.30    2.50
   5   6  -3   10.40    2.80
   5   6  -3    3.80    2.20
  -5  -6   3    5.60    1.90
  -5  -6   3    5.30    1.80
  -5  -6   3    3.90    1.90
  -5  -6   3    4.60    1.80
   4   6  -3   25.80    4.70
   4   6  -3   31.30    5.20
   4   6  -3   38.40    3.00
   4   6  -3   31.10    3.60
   4   6  -3   29.90    5.80
   4   6  -3   30.00    3.70
  -4  -6   3   35.60    4.50
  -4  -6   3   29.20    3.40
  -4  -6   3   29.70    3.10
  -4  -6   3   32.50    3.50
  -4  -6   3   32.30    5.30
   3   6  -3   18.30    3.50
   3   6  -3   22.00    3.90
   3   6  -3   13.30    3.70
   3   6  -3   13.60    3.60
   3   6  -3   17.30    3.50
  -3  -6   3   14.20    3.40
  -3  -6   3   19.70    3.40
  -3  -6   3   18.60    3.00
  -3  -6   3   12.70    2.60
   2   6  -3   22.60    3.70
   2   6  -3   26.20    3.50
   2   6  -3   24.40    5.00
   2   6  -3   24.80    4.70
   2   6  -3   22.10    2.80
  -2  -6   3   22.70    4.60
  -2  -6   3   24.10    2.90
  -2  -6   3   21.10    3.40
  -2  -6   3   18.10    3.30
   1   6  -3  445.96   14.30
   1   6  -3  411.86   18.60
   1   6  -3  469.45   14.00
   1   6  -3  450.65   16.20
  -1  -6   3  452.85   15.20
  -1  -6   3  436.56   14.30
  -1  -6   3  456.15   14.50
  -1  -6   3  467.05   18.30
   0   6  -3  265.37    9.80
   0   6  -3  266.97    8.90
   0   6  -3  268.17   14.50
   0   6  -3  256.37   11.80
   0   6  -3  262.77   10.10
   0  -6   3  244.28   10.30
   0  -6   3  283.97   11.40
   0  -6   3  267.87   13.60
  -1   6  -3  104.39    6.20
  -1   6  -3  116.89    7.80
  -1   6  -3  106.59    9.20
  -1   6  -3  107.09    5.70
  -1   6  -3  101.29    6.10
   1  -6   3  111.09    6.90
   1  -6   3  107.79    8.50
   1  -6   3  107.19    5.00
   1  -6   3  114.79    6.80
  -2   6  -3   17.10    4.50
  -2   6  -3   17.60    3.80
  -2   6  -3   15.20    2.80
  -2   6  -3    9.30    2.60
  -2   6  -3   18.60    3.40
   2  -6   3   20.60    2.60
   2  -6   3   17.70    3.30
   2  -6   3   13.70    3.50
   2  -6   3   14.50    3.10
  -3   6  -3  162.78   10.30
  -3   6  -3  157.18    8.40
  -3   6  -3  147.69   11.90
  -3   6  -3  158.78   10.00
   3  -6   3  157.68   10.70
   3  -6   3  167.98    8.90
   3  -6   3  179.08   11.90
   3  -6   3  153.58    8.70
   3  -6   3  165.18    9.70
  -4   6  -3  170.68    9.40
  -4   6  -3  168.08   11.70
  -4   6  -3  183.18   12.80
  -4   6  -3  154.58   10.50
   4  -6   3  168.58    9.60
   4  -6   3  176.88   11.40
   4  -6   3  185.18    9.40
   4  -6   3  187.08   12.70
   4  -6   3  165.78    9.70
  -5   6  -3   58.99    8.00
  -5   6  -3   77.39    8.50
  -5   6  -3   78.69    7.80
   5  -6   3   85.59    9.30
   5  -6   3   78.59    6.00
   5  -6   3   80.69    7.30
   5  -6   3   79.09    8.00
  -6   6  -3   38.80    4.90
   6  -6   3   41.20    4.50
   6  -6   3   45.40    6.00
   6  -6   3   37.70    4.60
   6  -6   3   37.20    7.30
   6  -6   3   35.50    7.40
   7  -6   3   25.90    5.90
   7  -6   3   30.20    6.50
   7  -6   3   28.40    5.20
   7  -6   3   28.80    4.90
  -8   6  -3   22.00    4.70
   8  -6   3   22.90    3.60
   8  -6   3   29.20    4.90
   8  -6   3   17.00    5.50
   8  -6   3   19.90    5.30
   8  -6   3   24.10    3.70
  -9   6  -3    5.20    2.50
   9  -6   3    4.40    3.50
   9  -6   3    4.40    2.90
   9  -6   3   -1.20    2.80
   9  -6   3   -2.00    3.00
  10   5  -3   -1.10    2.90
  10   5  -3   -2.80    2.90
 -10  -5   3    3.50    2.90
   9   5  -3   -0.70    2.80
   9   5  -3    5.60    3.90
  -9  -5   3    2.60    4.20
  -9  -5   3    0.30    1.90
   8   5  -3   20.80    5.70
   8   5  -3   19.30    4.90
  -8  -5   3   17.20    4.50
  -8  -5   3   18.10    4.40
   7   5  -3  136.59   11.50
   7   5  -3  146.59    9.60
  -7  -5   3  145.19    7.70
  -7  -5   3  134.69    8.00
  -7  -5   3  138.79   16.70
   6   5  -3    8.80    2.20
   6   5  -3   11.60    3.20
   6   5  -3    6.40    3.00
   6   5  -3    4.90    1.70
  -6  -5   3   10.10    2.70
   5   5  -3    5.50    2.00
   5   5  -3    3.50    1.80
   5   5  -3    3.40    1.70
   5   5  -3   -0.20    1.60
  -5  -5   3    2.90    1.50
  -5  -5   3    2.10    1.20
  -5  -5   3    3.40    1.70
  -5  -5   3    0.40    2.00
  -5  -5   3    3.20    1.60
   4   5  -3   71.49    5.10
   4   5  -3   82.69    6.80
   4   5  -3   76.79    5.00
   4   5  -3   66.59    5.60
   4   5  -3   68.19    6.80
   4   5  -3   64.69    4.70
  -4  -5   3   68.09    4.40
  -4  -5   3   71.89    5.60
  -4  -5   3   73.29    5.40
  -4  -5   3   73.49    5.10
  -4  -5   3   70.49    6.70
   3   5  -3   79.69    5.20
   3   5  -3   67.69    6.20
   3   5  -3   76.99    6.80
   3   5  -3   81.19    6.10
   3   5  -3   70.79    4.10
   3   5  -3   74.89    5.00
  -3  -5   3   76.59    5.20
  -3  -5   3   78.79    5.50
  -3  -5   3   77.99    4.70
  -3  -5   3   83.99    6.20
   2   5  -3  166.38    9.90
   2   5  -3  175.98    8.00
   2   5  -3  171.98    7.10
   2   5  -3  169.28    8.20
   2   5  -3  180.68   11.80
  -2  -5   3  162.98    7.20
  -2  -5   3  168.58    7.80
  -2  -5   3  177.78    9.50
  -2  -5   3  170.38    7.60
   1   5  -3  354.76   11.30
   1   5  -3  364.16   11.50
   1   5  -3  361.86   15.60
   1   5  -3  354.36   12.90
  -1  -5   3  365.46   14.70
  -1  -5   3  353.86   11.60
  -1  -5   3  350.86   11.40
  -1  -5   3  363.56   12.30
   0   5  -3   94.89    7.70
   0   5  -3   96.89    4.80
   0   5  -3   95.49    6.30
   0   5  -3  104.49    5.40
   0   5  -3   97.09    4.60
   0  -5   3   91.19    5.30
   0  -5   3   92.19    7.10
   0  -5   3   97.99    5.90
  -1   5  -3   10.70    3.30
  -1   5  -3   14.70    3.00
  -1   5  -3   12.30    2.50
  -1   5  -3   10.80    2.40
  -1   5  -3   13.40    2.20
   1  -5   3   10.50    2.30
   1  -5   3    9.70    2.10
   1  -5   3   13.30    2.00
   1  -5   3   11.20    3.20
  -2   5  -3    2.30    1.60
  -2   5  -3    2.50    1.50
  -2   5  -3    1.50    1.10
  -2   5  -3    2.90    1.40
   2  -5   3    1.40    1.30
   2  -5   3    0.90    1.50
   2  -5   3    4.50    1.70
   2  -5   3    4.10    2.00
   2  -5   3    1.60    1.00
  -3   5  -3    7.90    2.80
  -3   5  -3    4.60    1.80
  -3   5  -3    9.70    3.00
  -3   5  -3    9.00    2.40
   3  -5   3    7.60    2.00
   3  -5   3    7.90    2.50
   3  -5   3   10.20    2.60
   3  -5   3    5.10    1.90
   3  -5   3    9.60    3.40
  -4   5  -3  152.18    8.40
  -4   5  -3  159.38   11.20
  -4   5  -3  148.49   10.50
  -4   5  -3  144.19    9.30
   4  -5   3  154.58    7.90
   4  -5   3  163.38    9.90
   4  -5   3  164.28   11.20
   4  -5   3  167.58    9.40
   4  -5   3  148.59    8.20
  -5   5  -3   -1.70    1.60
  -5   5  -3    3.60    1.70
  -5   5  -3    0.40    1.00
   5  -5   3    1.20    1.10
   5  -5   3    0.40    1.00
   5  -5   3    0.00    1.70
   5  -5   3   -1.20    1.50
   5  -5   3    0.80    1.90
   5  -5   3    0.20    1.40
  -6   5  -3   35.00    6.70
  -6   5  -3   37.60    4.50
   6  -5   3   39.40    6.70
   6  -5   3   39.70    3.80
   6  -5   3   31.70    3.80
   6  -5   3   36.60    7.10
  -7   5  -3    0.10    2.30
  -7   5  -3    0.60    1.60
   7  -5   3   -0.40    2.10
   7  -5   3   -2.90    1.90
   7  -5   3    1.70    1.90
   7  -5   3    1.20    1.10
   7  -5   3   -1.50    1.20
  -8   5  -3   -2.00    1.50
   8  -5   3    0.10    3.60
   8  -5   3    0.70    2.80
   8  -5   3    0.10    1.70
   8  -5   3   -1.50    1.80
   8  -5   3    2.50    1.30
  -9   5  -3    7.30    2.80
   9  -5   3    3.80    3.00
   9  -5   3   10.80    3.90
   9  -5   3   12.40    4.50
  10   4  -3   -0.70    4.00
  10   4  -3    3.20    3.30
 -10  -4   3    7.80    2.90
 -10  -4   3   -1.70    2.20
   9   4  -3   10.30    4.10
   9   4  -3    2.10    2.80
  -9  -4   3    9.20    2.90
  -9  -4   3    1.50    2.60
   8   4  -3   11.50    3.90
  -8  -4   3   18.80    3.30
  -8  -4   3   11.50    3.00
  -8  -4   3   17.70    4.70
   7   4  -3    3.50    2.50
   7   4  -3    3.60    2.60
  -7  -4   3   -0.20    1.70
  -7  -4   3    2.20    1.80
  -7  -4   3   -1.60    2.10
   6   4  -3  119.39    9.60
   6   4  -3  121.99   10.70
   6   4  -3  121.89    6.70
  -6  -4   3  118.49    6.60
  -6  -4   3  125.09    6.90
  -6  -4   3  110.59    9.00
  -6  -4   3  121.39    8.50
   5   4  -3   34.00    4.30
   5   4  -3   32.90    4.90
   5   4  -3   33.10    2.80
   5   4  -3   33.40    3.50
   5   4  -3   28.10    3.10
  -5  -4   3   34.20    3.90
  -5  -4   3   33.30    6.60
  -5  -4   3   31.40    3.30
  -5  -4   3   32.10    4.20
   4   4  -3   44.90    3.90
   4   4  -3   36.00    3.40
   4   4  -3   46.20    4.20
   4   4  -3   41.00    4.40
   4   4  -3   39.50    5.00
  -4  -4   3   42.50    3.40
  -4  -4   3   35.60    4.60
  -4  -4   3   42.90    3.60
  -4  -4   3   43.80    4.10
  -4  -4   3   47.50    3.70
   3   4  -3   19.40    3.00
   3   4  -3   21.50    3.10
   3   4  -3   24.20    4.00
   3   4  -3   13.50    3.40
   3   4  -3   19.00    2.60
  -3  -4   3   24.60    3.00
  -3  -4   3   20.30    2.60
  -3  -4   3   19.80    2.40
  -3  -4   3   23.00    2.60
  -3  -4   3   18.20    3.60
   2   4  -3 1820.52   43.60
   2   4  -3 1796.72   40.40
   2   4  -3 1837.62   40.80
   2   4  -3 1873.01   39.50
  -2  -4   3 1813.02   40.10
  -2  -4   3 1866.41   42.20
  -2  -4   3 1766.62   39.00
  -2  -4   3 1866.21   42.10
   1   4  -3    5.60    1.50
   1   4  -3    2.90    0.70
   1   4  -3    3.00    1.40
   1   4  -3    2.60    1.60
   1   4  -3    4.10    1.20
  -1  -4   3    1.00    1.20
  -1  -4   3    2.00    1.10
  -1  -4   3    3.80    1.40
  -1  -4   3    3.40    1.10
   0   4  -3  150.38    5.50
   0   4  -3  138.79    6.90
   0   4  -3  150.08    5.50
   0   4  -3  154.28    8.70
   0   4  -3  150.98    6.20
   0  -4   3  150.38    8.10
   0  -4   3  144.09    6.20
   0  -4   3  150.88    6.60
  -1   4  -3   63.09    4.00
  -1   4  -3   65.79    4.30
  -1   4  -3   63.69    5.70
  -1   4  -3   64.59    3.50
  -1   4  -3   68.39    4.80
   1  -4   3   61.69    5.30
   1  -4   3   60.49    5.30
   1  -4   3   69.49    3.80
   1  -4   3   62.59    4.30
   1  -4   3   63.99    4.20
  -2   4  -3  768.52   20.10
  -2   4  -3  779.32   24.30
  -2   4  -3  762.72   21.60
  -2   4  -3  749.82   22.10
   2  -4   3  815.02   20.50
   2  -4   3  734.43   22.80
   2  -4   3  786.02   24.00
   2  -4   3  744.23   20.30
   2  -4   3  728.23   19.80
  -3   4  -3    1.80    1.90
  -3   4  -3    2.00    1.50
  -3   4  -3    0.80    1.10
  -3   4  -3    1.20    1.00
   3  -4   3    0.00    1.00
   3  -4   3    0.30    0.90
   3  -4   3    2.10    1.20
   3  -4   3    2.10    1.60
   3  -4   3    0.30    1.00
  -4   4  -3    0.10    1.00
  -4   4  -3    0.70    1.10
  -4   4  -3    2.90    1.90
  -4   4  -3    1.00    1.50
   4  -4   3    0.20    0.80
   4  -4   3    0.40    1.10
   4  -4   3   -1.40    1.10
   4  -4   3    1.70    1.40
  -5   4  -3   23.30    4.50
  -5   4  -3   31.30    6.50
  -5   4  -3   21.50    3.70
  -5   4  -3   19.50    4.00
   5  -4   3   23.70    3.20
   5  -4   3   24.00    3.00
   5  -4   3   19.70    2.60
   5  -4   3   23.90    4.80
   5  -4   3   20.00    4.40
  -6   4  -3  125.69    8.00
  -6   4  -3  120.89    9.50
  -6   4  -3  131.29    8.80
   6  -4   3  126.89   10.70
   6  -4   3  134.09    6.20
   6  -4   3  121.39    6.30
   6  -4   3  136.69   10.10
   6  -4   3  127.49    7.90
  -7   4  -3   82.69    6.70
  -7   4  -3   81.19    8.20
   7  -4   3   77.79    4.20
   7  -4   3   77.89    8.70
   7  -4   3   73.49    6.40
   7  -4   3   83.09    8.30
  -8   4  -3    4.30    2.70
  -8   4  -3    1.50    1.80
   8  -4   3    3.50    2.50
   8  -4   3    4.50    2.50
   8  -4   3    4.00    3.10
  -9   4  -3   -0.60    2.90
  -9   4  -3   -2.00    1.50
   9  -4   3    0.60    2.60
   9  -4   3   -3.50    2.20
 -10   4  -3    3.60    2.50
  10  -4   3   -0.70    3.00
  10  -4   3   -2.50    3.60
  10   3  -3   -3.80    2.60
  10   3  -3   -1.10    3.00
 -10  -3   3   -2.30    1.90
   9   3  -3   13.80    5.00
   9   3  -3   22.00    4.80
  -9  -3   3   17.10    3.40
  -9  -3   3   19.90    4.40
   8   3  -3   -3.50    2.30
   8   3  -3   -4.60    3.40
  -8  -3   3    1.90    2.00
  -8  -3   3    4.30    2.50
  -8  -3   3    0.20    1.40
   7   3  -3   17.00    4.40
   7   3  -3   21.30    2.40
   7   3  -3   22.00    2.90
   7   3  -3    8.50    3.20
  -7  -3   3   17.30    4.10
  -7  -3   3   16.30    3.40
  -7  -3   3   16.50    3.30
   6   3  -3   12.50    2.30
   6   3  -3   10.10    3.30
   6   3  -3   14.80    4.50
  -6  -3   3   10.90    2.40
  -6  -3   3    7.20    2.40
  -6  -3   3    9.60    2.30
  -6  -3   3    8.70    2.20
   5   3  -3   43.00    3.50
   5   3  -3   40.80    5.00
   5   3  -3   40.40    3.70
   5   3  -3   41.40    5.20
  -5  -3   3   38.50    3.60
  -5  -3   3   30.70    4.40
  -5  -3   3   44.00    4.60
  -5  -3   3   43.80    3.60
   4   3  -3   16.20    2.60
   4   3  -3   23.40    2.90
   4   3  -3   25.30    2.70
   4   3  -3   25.60    4.60
   4   3  -3   18.10    3.30
  -4  -3   3   23.70    2.60
  -4  -3   3   24.50    3.30
  -4  -3   3   25.60    2.80
  -4  -3   3   14.30    3.30
   3   3  -3  276.57   11.50
   3   3  -3  263.57    9.80
   3   3  -3  276.77    9.70
  -3  -3   3  293.37    9.10
  -3  -3   3  269.47   10.10
  -3  -3   3  280.47    8.90
  -3  -3   3  251.77   11.00
  -3  -3   3  270.87    9.10
   2   3  -3   90.29    5.60
   2   3  -3   83.29    4.30
   2   3  -3   96.49    5.50
   2   3  -3   88.79    5.00
   2   3  -3   86.69    4.50
  -2  -3   3   88.89    4.50
  -2  -3   3   89.89    4.50
  -2  -3   3   92.49    5.00
  -2  -3   3   86.09    3.50
  -2  -3   3   93.99    4.40
   1   3  -3   71.09    3.60
   1   3  -3   76.79    3.70
   1   3  -3   62.99    3.80
   1   3  -3   76.79    5.10
  -1  -3   3   72.99    4.00
  -1  -3   3   78.19    4.80
  -1  -3   3   69.69    3.60
  -1  -3   3   69.99    4.00
  -1  -3   3   75.69    3.40
   0   3  -3    0.70    0.70
   0   3  -3    0.50    0.60
   0   3  -3    1.90    0.60
   0   3  -3    0.20    0.80
   0   3  -3    0.30    0.50
   0  -3   3   -0.60    0.50
   0  -3   3    0.70    0.90
   0  -3   3   -0.40    0.40
   0  -3   3    0.40    0.80
  -1   3  -3   47.70    3.10
  -1   3  -3   46.70    4.10
  -1   3  -3   54.59    3.70
  -1   3  -3   55.59    4.60
   1  -3   3   53.29    3.30
   1  -3   3   51.09    4.20
   1  -3   3   50.49    4.30
   1  -3   3   55.29    3.40
   1  -3   3   57.29    3.40
  -2   3  -3  550.94   15.80
  -2   3  -3  557.64   17.90
  -2   3  -3  540.45   17.00
  -2   3  -3  554.84   15.00
   2  -3   3  555.24   14.50
   2  -3   3  540.75   17.90
   2  -3   3  593.44   16.10
   2  -3   3  534.75   14.90
   2  -3   3  526.75   16.70
  -3   3  -3 1467.75   35.00
  -3   3  -3 1532.75   34.00
  -3   3  -3 1517.95   37.80
  -3   3  -3 1440.26   38.10
   3  -3   3 1441.76   33.40
   3  -3   3 1500.05   32.50
   3  -3   3 1525.55   34.60
   3  -3   3 1445.36   35.80
   3  -3   3 1502.75   36.00
   3  -3   3 1456.85   38.10
  -4   3  -3  588.84   17.20
  -4   3  -3  580.74   21.80
  -4   3  -3  579.84   20.00
  -4   3  -3  575.54   18.30
   4  -3   3  588.24   17.70
   4  -3   3  612.44   21.10
   4  -3   3  574.64   15.80
   4  -3   3  592.74   15.10
   4  -3   3  593.04   19.70
  -5   3  -3   33.80    3.90
  -5   3  -3   33.80    3.60
  -5   3  -3   40.50    4.90
  -5   3  -3   41.40    5.50
  -5   3  -3   38.20    5.50
   5  -3   3   34.60    4.70
   5  -3   3   30.90    2.40
   5  -3   3   32.90    2.70
   5  -3   3   32.80    3.80
   5  -3   3   35.20    5.00
  -6   3  -3    9.90    2.70
  -6   3  -3   10.10    2.50
  -6   3  -3   12.10    3.10
   6  -3   3    9.70    2.80
   6  -3   3   13.00    4.70
   6  -3   3   10.90    3.50
  -7   3  -3   91.19    7.60
  -7   3  -3   99.79   10.30
  -7   3  -3  104.39    7.30
  -7   3  -3   88.59    8.00
   7  -3   3  102.49    9.30
   7  -3   3   90.79    7.30
   7  -3   3   85.49    8.50
  -8   3  -3    5.80    2.00
   8  -3   3    7.00    2.90
   8  -3   3    6.80    3.60
   8  -3   3    5.30    2.70
  -9   3  -3    1.20    1.60
  -9   3  -3   -5.10    2.40
   9  -3   3    5.10    2.90
   9  -3   3    5.90    3.20
   9  -3   3   -1.10    2.70
 -10   3  -3   16.50    4.00
  10  -3   3   29.00    6.90
  10  -3   3    8.20    4.00
  11   2  -3   -0.50    3.40
  11   2  -3    3.60    3.90
 -11  -2   3    7.50    3.70
  10   2  -3   11.40    4.50
  10   2  -3    9.40    3.30
 -10  -2   3    9.60    3.80
   9   2  -3   17.90    5.60
   9   2  -3    6.00    4.30
   9   2  -3   10.70    2.80
   8   2  -3    0.60    2.40
   8   2  -3    1.10    1.60
   8   2  -3   -3.10    1.90
  -8  -2   3    0.10    1.60
  -8  -2   3    0.80    1.70
  -8  -2   3   -0.30    1.30
   7   2  -3    8.70    2.10
   7   2  -3    9.80    2.10
   7   2  -3   17.00    4.40
   7   2  -3    7.90    3.40
  -7  -2   3    9.60    2.80
  -7  -2   3    4.80    3.70
  -7  -2   3   12.20    2.60
  -7  -2   3    8.60    2.50
   6   2  -3  135.69    7.30
   6   2  -3  142.19    5.90
   6   2  -3  142.19    9.80
   6   2  -3  137.79    5.90
   6   2  -3  141.19   10.20
  -6  -2   3  135.59    9.80
  -6  -2   3  137.69    9.20
  -6  -2   3  129.09    7.50
  -6  -2   3  131.39    8.20
  -6  -2   3  128.89    7.50
   5   2  -3  469.95   20.90
   5   2  -3  483.45   15.40
   5   2  -3  469.45   13.70
   5   2  -3  451.05   18.10
  -5  -2   3  450.85   15.10
  -5  -2   3  475.85   17.40
  -5  -2   3  491.95   14.60
  -5  -2   3  471.15   17.60
   4   2  -3   76.99    5.10
   4   2  -3   74.29    4.10
   4   2  -3   71.69    5.80
  -4  -2   3   75.19    5.80
  -4  -2   3   69.79    5.70
  -4  -2   3   76.69    4.50
  -4  -2   3   72.49    4.70
   3   2  -3  205.68    8.90
   3   2  -3  205.28    6.80
   3   2  -3  216.48    8.30
   3   2  -3  199.68    6.90
  -3  -2   3  208.08    7.30
  -3  -2   3  189.98   10.00
   2   2  -3 1540.45   32.90
   2   2  -3 1472.95   32.20
   2   2  -3 1557.74   33.20
   2   2  -3 1564.94   34.30
  -2  -2   3 1478.15   32.40
  -2  -2   3 1495.85   33.30
  -2  -2   3 1520.75   32.30
  -2  -2   3 1552.74   34.30
   1   2  -3 1026.50   22.80
   1   2  -3 1039.80   23.00
   1   2  -3 1035.30   24.20
   1   2  -3 1042.90   22.70
  -1  -2   3 1037.90   22.60
  -1  -2   3 1072.09   23.00
  -1  -2   3 1068.69   22.10
  -1  -2   3 1035.50   22.50
   0   2  -3 2098.89   42.50
   0   2  -3 2175.98   42.40
   0   2  -3 2078.19   44.40
   0   2  -3 2119.69   42.70
   0   2  -3 2036.70   44.60
   0  -2   3 2057.39   42.30
   0  -2   3 2046.90   42.40
   0  -2   3 2130.99   44.20
  -1   2  -3 1228.48   28.70
  -1   2  -3 1148.79   27.70
  -1   2  -3 1169.08   25.60
  -1   2  -3 1173.08   26.60
  -1   2  -3 1149.89   25.20
   1  -2   3 1143.99   25.30
   1  -2   3 1208.98   26.20
   1  -2   3 1189.78   28.20
   1  -2   3 1147.29   24.90
  -2   2  -3    9.80    1.70
  -2   2  -3    8.00    2.10
  -2   2  -3    8.90    1.60
  -2   2  -3    9.60    2.20
  -2   2  -3   11.50    2.80
   2  -2   3    9.80    1.60
   2  -2   3    7.00    1.70
   2  -2   3   10.00    1.20
   2  -2   3    6.50    1.80
   2  -2   3    9.30    1.90
  -3   2  -3 4079.19   89.79
  -3   2  -3 4227.08   84.89
  -3   2  -3 4138.39   87.39
  -3   2  -3 4224.88   90.49
  -3   2  -3 4288.87   84.49
   3  -2   3 4103.19   82.69
   3  -2   3 4442.36   88.09
   3  -2   3 4200.18   86.39
   3  -2   3 4243.68   89.39
   3  -2   3 4229.88   81.99
  -4   2  -3    0.80    1.00
  -4   2  -3    0.90    1.60
  -4   2  -3    1.60    1.10
  -4   2  -3    0.80    1.30
  -4   2  -3    1.40    1.10
   4  -2   3    3.30    1.50
   4  -2   3    0.30    0.70
  -5   2  -3   14.90    3.40
  -5   2  -3    9.70    3.30
  -5   2  -3   17.20    3.00
  -5   2  -3   14.10    3.10
  -5   2  -3   14.20    3.10
   5  -2   3   12.30    3.50
   5  -2   3   12.40    2.90
   5  -2   3    7.10    2.60
  -6   2  -3    0.60    1.30
  -6   2  -3    1.40    1.80
  -6   2  -3    5.60    1.80
  -6   2  -3    4.10    1.30
   6  -2   3    0.20    1.60
   6  -2   3    0.60    1.50
   6  -2   3    1.30    1.80
  -7   2  -3    9.00    2.50
  -7   2  -3    6.20    2.70
  -7   2  -3   12.20    3.30
   7  -2   3    7.30    3.10
   7  -2   3    5.70    2.80
  -8   2  -3   46.40    6.40
  -8   2  -3   65.09    6.50
  -8   2  -3   60.09    5.50
   8  -2   3   60.89    7.60
   8  -2   3   65.89    6.70
   8  -2   3   62.79    7.70
  -9   2  -3   11.20    3.80
  -9   2  -3   12.40    3.70
   9  -2   3    8.20    3.90
   9  -2   3   12.70    4.00
 -10   2  -3    0.60    2.70
  10  -2   3    4.70    4.00
  10  -2   3    1.70    3.10
  11   1  -3   -2.90    2.90
  11   1  -3    2.40    3.90
 -11  -1   3   -2.80    2.00
  10   1  -3    6.60    2.50
  10   1  -3    1.90    3.50
 -10  -1   3    5.40    2.80
   9   1  -3    3.50    2.90
  -9  -1   3    3.90    3.20
   8   1  -3   71.19    5.30
   8   1  -3   81.79    6.00
   8   1  -3   71.09    9.00
   8   1  -3   71.49    4.40
  -8  -1   3   59.39    6.10
  -8  -1   3   77.49    6.50
   7   1  -3   18.80    4.70
   7   1  -3   17.50    2.30
   7   1  -3   22.40    3.60
   7   1  -3   19.80    2.90
   7   1  -3   20.40    4.80
  -7  -1   3   15.10    4.10
  -7  -1   3   20.50    3.70
  -7  -1   3   13.80    3.10
  -7  -1   3   22.70    5.10
   6   1  -3   52.19    4.50
   6   1  -3   43.60    3.30
   6   1  -3   47.80    3.80
   6   1  -3   52.09    5.70
   6   1  -3   48.20    6.30
  -6  -1   3   47.60    5.30
  -6  -1   3   47.40    4.40
  -6  -1   3   54.99    4.70
   5   1  -3    0.20    1.20
   5   1  -3    1.20    0.90
   5   1  -3    1.90    0.90
   5   1  -3    1.30    0.80
  -5  -1   3    2.10    1.00
  -5  -1   3    0.70    0.90
  -5  -1   3   -0.10    1.40
   4   1  -3  207.88    9.40
   4   1  -3  202.88    7.40
   4   1  -3  217.38    9.10
   4   1  -3  199.78    6.70
  -4  -1   3  200.38    8.70
  -4  -1   3  209.08    8.10
  -4  -1   3  209.78    9.50
   3   1  -3  257.27    8.20
   3   1  -3  280.17   10.00
   3   1  -3  270.17    9.90
  -3  -1   3  270.07    9.80
  -3  -1   3  279.57    9.00
  -3  -1   3  275.87    9.50
   2   1  -3 1548.95   33.80
   2   1  -3 1691.93   35.40
   2   1  -3 1645.44   34.70
   2   1  -3 1634.24   32.90
  -2  -1   3 1576.64   34.20
  -2  -1   3 1648.54   34.70
  -2  -1   3 1627.84   34.60
   1   1  -3 2362.66   47.60
   1   1  -3 2474.55   47.90
   1   1  -3 2394.86   47.50
   1   1  -3 2404.86   47.90
  -1  -1   3 2405.26   48.10
  -1  -1   3 2248.88   47.60
   0   1  -3  332.17    8.20
   0   1  -3  333.47    9.80
   0   1  -3  330.37    9.10
   0   1  -3  331.67    8.30
   0  -1   3  356.86    9.90
   0  -1   3  330.47    8.40
   0  -1   3  340.47   10.00
   0  -1   3  327.87    8.10
  -1   1  -3 2535.75   51.39
  -1   1  -3 2441.86   52.39
  -1   1  -3 2449.05   48.70
  -1   1  -3 2442.56   48.70
  -1   1  -3 2422.26   48.80
  -1   1  -3 2530.75   51.09
   1  -1   3 2474.75   48.70
   1  -1   3 2582.04   52.89
   1  -1   3 2514.75   51.99
   1  -1   3 2470.85   48.40
   1  -1   3 2490.65   50.89
  -2   1  -3   74.29    3.90
  -2   1  -3   76.69    4.30
  -2   1  -3   76.79    5.70
  -2   1  -3   70.49    2.90
  -2   1  -3   78.69    3.20
   2  -1   3   77.49    4.50
   2  -1   3   71.29    4.60
   2  -1   3   76.09    5.10
  -3   1  -3 3396.46   73.19
  -3   1  -3 3404.06   70.09
  -3   1  -3 3253.87   73.39
  -3   1  -3 3407.86   67.29
  -3   1  -3 3468.55   70.49
  -3   1  -3 3511.65   70.19
  -3   1  -3 3454.25   67.39
  -3   1  -3 3358.46   73.09
   3  -1   3 3234.38   71.59
   3  -1   3 3340.57   72.99
   3  -1   3 3494.05   71.79
  -4   1  -3    6.80    2.10
  -4   1  -3    2.80    1.30
  -4   1  -3    3.20    1.20
  -4   1  -3    4.40    1.70
  -4   1  -3    4.40    1.20
  -4   1  -3    4.80    2.30
  -4   1  -3    3.60    1.50
   4  -1   3    2.70    1.30
   4  -1   3    2.90    1.50
   4  -1   3    4.20    1.80
  -5   1  -3   29.40    2.80
  -5   1  -3   32.20    3.60
  -5   1  -3   33.00    7.20
  -5   1  -3   31.20    4.60
  -5   1  -3   34.30    4.20
  -5   1  -3   37.80    6.20
  -5   1  -3   31.70    4.10
  -5   1  -3   28.60    3.20
   5  -1   3   31.70    4.30
   5  -1   3   26.20    4.70
   5  -1   3   32.40    4.20
  -6   1  -3    2.50    2.80
  -6   1  -3    9.30    2.40
  -6   1  -3    8.70    3.00
  -6   1  -3    6.50    1.80
  -6   1  -3    3.10    2.70
  -6   1  -3   11.40    2.60
  -6   1  -3    8.40    2.20
   6  -1   3    8.20    3.00
   6  -1   3    8.60    2.90
   6  -1   3   10.10    3.00
  -7   1  -3   -0.50    1.70
  -7   1  -3    1.30    1.20
  -7   1  -3    0.50    1.30
   7  -1   3   -1.50    1.50
   7  -1   3    2.30    2.20
   7  -1   3    1.10    2.10
  -8   1  -3   10.70    2.80
  -8   1  -3   10.40    3.10
  -8   1  -3    3.90    2.40
   8  -1   3    4.20    2.70
   8  -1   3    9.70    3.10
  -9   1  -3   46.60    5.40
  -9   1  -3   53.89    6.40
   9  -1   3   52.39    7.20
   9  -1   3   44.90    8.20
 -10   1  -3    7.20    2.90
  10  -1   3    2.70    2.90
  10  -1   3    0.40    3.40
  11   0  -3    1.70    3.60
  11   0  -3   -0.80    3.10
 -11   0   3   -0.60    2.20
  10   0  -3   -1.10    2.70
  10   0  -3    1.10    2.50
 -10   0   3    9.10    3.10
   9   0  -3    0.80    1.80
   9   0  -3    1.10    1.50
   9   0  -3    2.00    4.60
   9   0  -3    5.00    2.00
  -9   0   3    1.30    1.60
   8   0  -3   64.69    7.90
   8   0  -3   58.29    4.10
   8   0  -3   63.29    5.40
   8   0  -3   63.99    7.60
  -8   0   3   63.49    6.20
  -8   0   3   43.70    5.80
   7   0  -3   77.69    5.80
   7   0  -3   74.79    4.70
   7   0  -3   86.19    6.10
   7   0  -3   76.79    8.20
  -7   0   3   76.79    6.20
  -7   0   3   73.09    6.60
  -7   0   3   68.19    7.10
   6   0  -3   27.90    5.60
   6   0  -3   25.60    3.30
   6   0  -3   32.10    3.80
   6   0  -3   24.60    2.60
  -6   0   3   24.00    4.40
  -6   0   3   23.00    3.90
  -6   0   3   33.30    5.50
   5   0  -3    6.70    1.50
   5   0  -3   10.90    2.50
   5   0  -3    7.50    2.60
  -5   0   3    7.90    2.00
  -5   0   3    7.60    2.00
  -5   0   3    6.50    2.50
   4   0  -3  171.78    7.10
   4   0  -3  179.38    6.50
   4   0  -3  198.48    8.80
   4   0  -3  178.88    8.30
  -4   0   3  186.18    7.80
  -4   0   3  185.18    8.60
  -4   0   3  183.18    8.60
   3   0  -3 2648.64   56.39
   3   0  -3 2648.94   54.19
   3   0  -3 2657.03   54.89
   3   0  -3 2691.63   53.99
  -3   0   3 2537.85   55.69
  -3   0   3 2569.64   54.69
  -3   0   3 2632.34   55.09
   2   0  -3  660.43   16.20
   2   0  -3  675.73   15.40
   2   0  -3  679.73   16.60
  -2   0   3  647.94   16.90
  -2   0   3  663.33   15.40
  -2   0   3  660.03   15.10
  -2   0   3  651.93   16.30
   1   0  -3  185.98    6.90
   1   0  -3  193.78    6.30
   1   0  -3  198.68    6.20
   1   0  -3  194.88    6.40
  -1   0   3  195.98    6.60
  -1   0   3  187.98    6.00
  -1   0   3  193.28    6.20
   0   0  -3  666.13   16.50
   0   0  -3  664.93   14.40
   0   0  -3  658.53   14.10
   0   0  -3  641.94   13.90
   0   0  -3  657.03   16.90
   0   0   3  646.84   13.50
   0   0   3  656.73   17.10
   0   0   3  637.24   14.30
   0   0   3  665.53   16.90
   0   0   3  656.03   14.20
  -1   0  -3 2231.38   46.70
  -1   0  -3 2189.98   44.70
  -1   0  -3 2114.29   43.50
  -1   0  -3 2174.48   46.20
  -1   0  -3 2081.39   44.80
   1   0   3 2235.78   47.20
   1   0   3 2072.29   44.60
   1   0   3 2217.48   47.20
   1   0   3 2129.29   43.60
  -2   0  -3  268.67    8.60
  -2   0  -3  280.77   10.00
  -2   0  -3  285.27   10.10
  -2   0  -3  237.68    9.70
  -2   0  -3  258.07   12.70
   2   0   3  257.27    9.00
   2   0   3  269.27   10.70
   2   0   3  274.87   10.70
   2   0   3  245.98    9.50
   2   0   3  285.67    9.30
  -3   0  -3  557.14   17.10
  -3   0  -3  522.05   17.20
  -3   0  -3  513.05   17.20
  -3   0  -3  523.25   15.20
   3   0   3  533.25   15.90
   3   0   3  514.55   17.40
   3   0   3  488.75   16.90
  -4   0  -3   90.29    7.20
  -4   0  -3  109.29    7.10
  -4   0  -3   93.29    6.00
  -4   0  -3   91.19    6.00
  -4   0  -3  104.79    7.40
   4   0   3  104.59    7.20
   4   0   3   91.39    6.90
  -5   0  -3    5.50    2.10
  -5   0  -3   12.80    2.90
  -5   0  -3    9.50    3.00
  -5   0  -3   10.80    2.50
  -5   0  -3   12.60    3.40
  -5   0  -3   11.60    2.10
  -5   0  -3    9.80    1.80
   5   0   3    8.10    2.60
   5   0   3   10.90    3.10
   5   0   3    4.50    1.80
  -6   0  -3    4.20    1.70
  -6   0  -3    3.70    1.30
  -6   0  -3    6.40    1.60
  -6   0  -3    6.10    4.10
  -6   0  -3    1.70    2.00
  -6   0  -3    5.70    1.90
  -6   0  -3    3.90    1.70
  -6   0  -3    3.50    2.20
   6   0   3    4.40    2.40
   6   0   3    5.10    2.60
   6   0   3    6.00    2.10
  -7   0  -3    9.30    2.30
  -7   0  -3    9.20    2.20
  -7   0  -3   10.10    2.60
  -7   0  -3    7.20    2.40
  -7   0  -3   14.00    2.90
   7   0   3   13.30    3.20
   7   0   3    4.20    3.70
   7   0   3    5.10    2.90
  -8   0  -3    7.10    2.10
  -8   0  -3   11.70    2.80
   8   0   3    4.20    2.80
   8   0   3    3.80    2.70
  -9   0  -3   27.40    4.20
  -9   0  -3   21.80    4.90
   9   0   3   18.60    4.40
   9   0   3   25.50    6.20
 -10   0  -3   -4.20    2.40
  10   0   3   -0.10    3.30
  10   0   3    1.40    3.50
  11  -1  -3    0.90    3.50
  10  -1  -3    4.80    2.80
  10  -1  -3    0.50    1.70
  10  -1  -3   -0.50    1.90
  10  -1  -3    2.80    1.80
 -10   1   3   -6.20    3.00
   9  -1  -3   22.60    4.10
   9  -1  -3   18.80    3.00
   9  -1  -3   27.90    6.40
   9  -1  -3   17.90    4.20
  -9   1   3   18.40    4.20
   8  -1  -3  131.49    9.10
   8  -1  -3  128.69    8.20
   8  -1  -3  131.89    6.70
   8  -1  -3  138.69   12.30
  -8   1   3  151.88    9.60
   7  -1  -3    6.80    3.40
   7  -1  -3   10.50    5.00
   7  -1  -3    8.00    2.10
   7  -1  -3    7.30    2.60
  -7   1   3    6.80    2.70
  -7   1   3    8.30    2.70
  -7   1   3   12.80    3.00
   6  -1  -3   85.69    8.50
   6  -1  -3   89.99    4.80
   6  -1  -3   87.69    6.70
   6  -1  -3   88.29    5.40
  -6   1   3   85.99    6.90
  -6   1   3   91.29    4.90
  -6   1   3   91.49    7.20
  -6   1   3   91.59    6.40
   5  -1  -3  121.19    6.30
   5  -1  -3  121.49    6.20
   5  -1  -3  119.79    7.40
   5  -1  -3  111.99    8.80
  -5   1   3  114.29    7.50
  -5   1   3  118.19    7.60
  -5   1   3  112.79    5.70
  -5   1   3  121.89    7.00
   4  -1  -3   18.60    2.30
   4  -1  -3   13.30    2.70
   4  -1  -3   17.10    2.70
  -4   1   3   18.10    2.70
  -4   1   3   14.50    2.90
  -4   1   3   16.50    2.10
  -4   1   3   11.90    2.30
   3  -1  -3   41.30    3.50
   3  -1  -3   38.70    3.70
  -3   1   3   41.80    3.20
  -3   1   3   40.00    3.30
  -3   1   3   40.10    3.70
  -3   1   3   41.10    3.40
   2  -1  -3  753.82   20.00
   2  -1  -3  755.12   17.70
   2  -1  -3  760.42   19.90
   2  -1  -3  737.63   18.40
  -2   1   3  736.93   18.30
  -2   1   3  738.83   18.50
  -2   1   3  770.32   19.70
   1  -1  -3  577.84   15.00
   1  -1  -3  586.34   16.40
   1  -1  -3  591.44   14.20
   1  -1  -3  546.35   15.30
  -1   1   3  560.74   14.10
  -1   1   3  577.74   15.90
  -1   1   3  566.94   14.50
  -1   1   3  584.94   16.10
   0  -1  -3    1.10    0.60
   0  -1  -3    0.40    0.50
   0  -1  -3    0.00    0.60
   0  -1  -3    1.00    0.50
   0  -1  -3   -0.50    0.50
   0  -1  -3    0.00    0.60
   0   1   3    0.40    0.30
   0   1   3    0.70    0.60
   0   1   3    0.40    0.90
   0   1   3    0.30    0.50
   0   1   3    0.10    0.50
   0   1   3    0.80    0.40
  -1  -1  -3 3464.25   74.79
  -1  -1  -3 3610.24   71.19
  -1  -1  -3 3539.75   73.79
  -1  -1  -3 3607.14   74.39
  -1  -1  -3 3524.65   71.29
  -1  -1  -3 3807.32   72.39
   1   1   3 3571.84   74.79
   1   1   3 3484.35   71.29
   1   1   3 3614.34   75.99
   1   1   3 3437.16   71.89
  -2  -1  -3    6.50    1.60
  -2  -1  -3    3.80    1.30
  -2  -1  -3    2.60    1.50
  -2  -1  -3    4.70    1.50
   2   1   3    3.10    1.40
   2   1   3    4.40    1.30
   2   1   3    5.20    1.40
   2   1   3    4.90    2.00
   2   1   3    2.30    1.40
  -3  -1  -3 1200.08   29.30
  -3  -1  -3 1240.68   30.90
  -3  -1  -3 1190.48   31.50
  -3  -1  -3 1357.96   32.60
  -3  -1  -3 1238.78   30.00
  -3  -1  -3 1213.88   31.00
   3   1   3 1149.78   31.20
   3   1   3 1175.08   33.20
   3   1   3 1201.78   31.90
   3   1   3 1174.98   30.40
   3   1   3 1201.38   29.10
  -4  -1  -3   13.40    2.90
  -4  -1  -3   10.70    2.70
  -4  -1  -3   12.40    3.30
  -4  -1  -3   12.50    2.70
  -4  -1  -3   16.90    3.60
  -4  -1  -3   10.60    2.80
   4   1   3   10.90    2.90
   4   1   3   14.60    3.00
   4   1   3   11.00    3.50
   4   1   3   13.10    3.20
  -5  -1  -3   27.80    3.60
  -5  -1  -3   26.10    7.10
  -5  -1  -3   15.70    3.30
  -5  -1  -3   16.60    3.60
  -5  -1  -3   24.70    3.10
  -5  -1  -3   16.30    3.60
   5   1   3   13.10    3.50
   5   1   3   17.60    3.50
   5   1   3   14.90    3.50
   5   1   3   22.60    4.90
  -6  -1  -3   38.20    6.90
  -6  -1  -3   47.70    3.70
  -6  -1  -3   43.00    4.20
  -6  -1  -3   37.80    5.00
  -6  -1  -3   45.00    4.70
  -6  -1  -3   44.30    5.30
  -6  -1  -3   46.20    3.30
   6   1   3   50.19    6.10
   6   1   3   49.80    5.40
   6   1   3   39.40    7.40
  -7  -1  -3    5.00    2.80
  -7  -1  -3    4.50    2.40
  -7  -1  -3    6.30    1.80
  -7  -1  -3    4.40    2.30
  -7  -1  -3    6.60    2.00
  -7  -1  -3    7.80    2.00
   7   1   3    1.80    2.60
   7   1   3    4.60    2.70
  -8  -1  -3   -0.50    2.10
  -8  -1  -3    3.80    1.60
  -8  -1  -3    3.20    1.80
   8   1   3    3.20    3.80
   8   1   3    4.10    3.50
  -9  -1  -3    7.00    2.50
  -9  -1  -3    4.30    2.80
  -9  -1  -3   -1.00    2.10
   9   1   3    2.90    3.60
   9   1   3    9.10    3.80
  10   1   3   -8.40    3.40
  10   1   3   -5.10    2.70
  11  -2  -3    5.90    3.20
  11  -2  -3   -1.20    3.90
 -11   2   3   -3.90    2.40
  10  -2  -3    6.60    4.20
  10  -2  -3   15.10    3.30
  10  -2  -3    7.30    2.90
  10  -2  -3    6.90    2.60
 -10   2   3   10.90    3.50
   9  -2  -3  176.78   10.20
   9  -2  -3  202.58   15.80
   9  -2  -3  201.88   12.50
   9  -2  -3  167.68    8.10
   8  -2  -3  116.49    9.40
   8  -2  -3  126.69   11.80
   8  -2  -3  122.39    8.40
   8  -2  -3  129.29    7.30
   8  -2  -3  117.09    6.10
  -8   2   3  136.39    7.20
   7  -2  -3   -1.30    1.50
   7  -2  -3    1.40    1.40
   7  -2  -3    4.70    2.40
   7  -2  -3    4.20    1.60
   7  -2  -3    1.60    2.80
  -7   2   3    3.90    2.60
  -7   2   3    5.10    2.40
  -7   2   3    1.00    1.80
  -7   2   3    1.10    2.00
   6  -2  -3   80.09    8.30
   6  -2  -3   91.29    7.00
   6  -2  -3   93.19    6.10
   6  -2  -3   94.49    6.10
  -6   2   3   87.29    7.20
  -6   2   3   94.49    6.90
  -6   2   3   87.19    7.10
  -6   2   3   89.39    7.40
   5  -2  -3  431.46   16.20
   5  -2  -3  379.16   17.90
   5  -2  -3  418.86   15.10
   5  -2  -3  425.36   14.40
  -5   2   3  410.56   16.40
  -5   2   3  432.96   15.80
  -5   2   3  434.26   15.00
   4  -2  -3    0.60    0.90
   4  -2  -3   -0.10    0.60
   4  -2  -3    0.20    0.90
  -4   2   3   -1.40    0.70
  -4   2   3    0.90    1.20
   3  -2  -3 1023.90   25.80
   3  -2  -3 1048.70   27.70
   3  -2  -3 1028.20   24.30
   3  -2  -3 1079.39   28.20
  -3   2   3  996.30   25.80
  -3   2   3 1046.50   27.50
  -3   2   3 1049.89   27.60
   2  -2  -3 1458.05   35.20
   2  -2  -3 1397.06   32.80
   2  -2  -3 1389.36   33.60
   2  -2  -3 1349.07   32.10
  -2   2   3 1431.66   33.50
  -2   2   3 1421.46   34.60
  -2   2   3 1412.46   32.00
   1  -2  -3  438.76   15.20
   1  -2  -3  440.06   13.40
   1  -2  -3  446.46   14.70
   1  -2  -3  452.85   12.50
  -1   2   3  469.35   12.30
  -1   2   3  457.25   13.20
  -1   2   3  434.66   15.00
  -1   2   3  461.55   15.10
   0  -2  -3    8.80    2.20
   0  -2  -3    9.30    1.20
   0  -2  -3   11.50    1.90
   0  -2  -3   10.80    1.90
   0  -2  -3    7.30    1.90
   0   2   3    6.80    2.10
   0   2   3   11.90    1.90
   0   2   3    7.50    1.50
   0   2   3    8.00    1.10
   0   2   3    6.00    1.90
   0   2   3   10.00    1.60
  -1  -2  -3 3615.74   76.59
  -1  -2  -3 3785.42   76.89
  -1  -2  -3 3601.94   73.79
  -1  -2  -3 3595.94   78.79
  -1  -2  -3 3459.95   69.29
  -1  -2  -3 3480.85   70.39
  -1  -2  -3 3596.14   71.69
   1   2   3 3465.45   73.09
   1   2   3 3596.34   73.99
   1   2   3 3578.04   75.69
   1   2   3 3795.22   79.59
  -2  -2  -3  352.96   11.20
  -2  -2  -3  346.07   13.00
  -2  -2  -3  346.17   14.40
  -2  -2  -3  357.56   12.80
  -2  -2  -3  372.06   13.40
  -2  -2  -3  352.96   11.70
   2   2   3  357.56   10.90
   2   2   3  348.27   11.90
   2   2   3  350.16   15.20
   2   2   3  354.26   12.80
   2   2   3  314.77   13.20
  -3  -2  -3  457.35   14.90
  -3  -2  -3  477.05   17.90
  -3  -2  -3  467.05   16.10
  -3  -2  -3  470.05   16.70
  -3  -2  -3  454.85   15.70
  -3  -2  -3  456.15   15.40
   3   2   3  454.25   15.60
   3   2   3  470.65   18.80
   3   2   3  477.55   14.10
   3   2   3  457.85   16.50
   3   2   3  427.86   16.50
  -4  -2  -3    2.00    1.50
  -4  -2  -3    1.30    1.70
  -4  -2  -3   -1.30    0.90
  -4  -2  -3    2.50    1.60
  -4  -2  -3    1.90    1.20
   4   2   3    2.40    1.30
   4   2   3    4.80    2.00
   4   2   3    1.20    1.10
  -5  -2  -3   59.59    5.60
  -5  -2  -3   56.89    5.30
  -5  -2  -3   55.69    5.90
  -5  -2  -3   54.09    4.80
  -5  -2  -3   55.29    5.90
  -5  -2  -3   55.59    6.30
   5   2   3   56.09    6.20
   5   2   3   53.69    5.90
   5   2   3   52.19    5.00
  -6  -2  -3    5.00    2.20
  -6  -2  -3    8.70    2.80
  -6  -2  -3   19.00    4.20
  -6  -2  -3   12.20    3.20
  -6  -2  -3    7.10    1.80
   6   2   3    8.40    2.50
   6   2   3   13.00    4.00
   6   2   3   10.50    3.30
  -7  -2  -3   -3.00    1.60
  -7  -2  -3   -2.30    1.60
  -7  -2  -3    1.00    1.20
   7   2   3    2.60    2.20
   7   2   3    0.20    2.30
   7   2   3    3.80    2.80
  -8  -2  -3    6.10    2.00
  -8  -2  -3    0.20    2.20
  -8  -2  -3    2.60    2.20
   8   2   3   10.60    6.20
  -9  -2  -3    1.00    1.70
  -9  -2  -3    8.50    3.10
   9   2   3   -2.80    3.00
   9   2   3   -4.50    1.80
  11  -3  -3    2.60    2.30
  11  -3  -3   -4.00    3.60
  11  -3  -3    2.30    3.70
 -11   3   3   -1.80    2.20
  10  -3  -3   13.20    5.70
  10  -3  -3   18.00    4.80
  10  -3  -3   15.40    4.00
  10  -3  -3   13.90    3.30
 -10   3   3   24.60    5.20
   9  -3  -3  226.18    9.90
   9  -3  -3  228.18   16.90
   9  -3  -3  206.18   10.00
   9  -3  -3  213.98   11.90
   9  -3  -3  221.58   14.20
  -9   3   3  213.28   10.50
  -9   3   3  236.18   13.80
   8  -3  -3  211.88   13.80
   8  -3  -3  209.88   11.80
   8  -3  -3  225.18   16.00
   8  -3  -3  218.48   10.40
   8  -3  -3  206.58   10.30
  -8   3   3  211.78   12.40
  -8   3   3  210.68   11.30
   7  -3  -3   88.19    9.70
   7  -3  -3   82.29    7.40
   7  -3  -3   77.39    6.40
   7  -3  -3   95.09    7.10
  -7   3   3   90.19    7.20
  -7   3   3   81.19    8.00
  -7   3   3   91.79    7.70
   6  -3  -3  152.48    8.60
   6  -3  -3  160.28   12.10
   6  -3  -3  177.88   10.40
   6  -3  -3  162.78    9.60
  -6   3   3  160.88    9.60
  -6   3   3  165.98   10.00
  -6   3   3  146.79   10.10
  -6   3   3  161.28    9.80
   5  -3  -3  315.87   12.70
   5  -3  -3  338.07   14.50
   5  -3  -3  320.17   14.20
   5  -3  -3  283.87   15.50
  -5   3   3  330.67   14.40
  -5   3   3  327.97   14.80
  -5   3   3  306.87   13.10
   4  -3  -3 2353.36   54.09
   4  -3  -3 2259.07   51.39
   4  -3  -3 2249.47   49.30
   4  -3  -3 2433.86   55.19
  -4   3   3 2206.08   53.79
  -4   3   3 2183.38   54.19
  -4   3   3 2169.58   53.59
   3  -3  -3    2.30    1.30
   3  -3  -3    1.60    1.40
   3  -3  -3    3.10    1.30
   3  -3  -3   -0.30    0.90
  -3   3   3    1.70    1.30
  -3   3   3    1.10    1.00
  -3   3   3    1.20    0.90
   2  -3  -3 2430.26   56.59
   2  -3  -3 2566.64   56.59
   2  -3  -3 2535.45   54.49
   2  -3  -3 2568.54   59.09
  -2   3   3 2477.05   55.99
  -2   3   3 2492.15   53.99
  -2   3   3 2584.54   58.59
   1  -3  -3   32.00    4.10
   1  -3  -3   39.50    3.60
  -1   3   3   34.20    4.10
  -1   3   3   29.70    2.60
  -1   3   3   27.10    2.90
  -1   3   3   26.90    3.00
   0  -3  -3  226.18    9.10
   0  -3  -3  237.28   11.40
   0  -3  -3  223.68   11.40
   0  -3  -3  225.78    7.70
   0  -3  -3  226.88    8.80
   0   3   3  228.98    6.80
   0   3   3  231.58    9.00
   0   3   3  217.98    7.90
   0   3   3  226.48    8.90
  -1  -3  -3 1081.09   25.30
  -1  -3  -3 1052.49   31.60
  -1  -3  -3 1100.69   28.00
  -1  -3  -3 1049.79   23.40
  -1  -3  -3 1100.19   24.30
  -1  -3  -3 1082.59   30.40
  -1  -3  -3 1039.70   26.70
   1   3   3 1092.59   27.00
   1   3   3 1115.19   27.90
   1   3   3 1138.49   29.90
  -2  -3  -3  653.63   21.10
  -2  -3  -3  661.63   19.40
  -2  -3  -3  680.03   16.40
  -2  -3  -3  684.53   17.80
  -2  -3  -3  705.63   20.80
  -2  -3  -3  689.93   23.90
  -2  -3  -3  680.03   22.00
  -2  -3  -3  660.43   14.70
   2   3   3  674.53   20.90
   2   3   3  650.63   19.40
   2   3   3  689.13   21.10
  -3  -3  -3  547.65   17.90
  -3  -3  -3  574.74   21.90
  -3  -3  -3  559.54   19.00
  -3  -3  -3  563.84   19.50
  -3  -3  -3  597.24   19.90
  -3  -3  -3  551.94   17.50
   3   3   3  582.74   18.70
   3   3   3  567.74   18.70
   3   3   3  583.34   22.80
   3   3   3  561.54   16.10
  -4  -3  -3    1.50    1.60
  -4  -3  -3    4.80    2.70
  -4  -3  -3    1.00    1.60
  -4  -3  -3   -0.10    1.10
  -4  -3  -3    2.40    1.60
  -4  -3  -3    1.60    1.60
   4   3   3    1.00    1.50
   4   3   3    0.30    1.70
   4   3   3    3.00    1.50
  -5  -3  -3   42.10    5.50
  -5  -3  -3   27.40    5.30
  -5  -3  -3   31.00    4.40
  -5  -3  -3   44.50    4.90
  -5  -3  -3   35.20    4.50
  -5  -3  -3   35.50    4.40
   5   3   3   46.20    4.80
   5   3   3   29.90    5.70
   5   3   3   31.20    5.80
   5   3   3   43.10    5.40
  -6  -3  -3   67.09    6.50
  -6  -3  -3   44.00    7.60
  -6  -3  -3   55.19    5.50
  -6  -3  -3   55.59    5.20
   6   3   3   51.79    6.50
   6   3   3   56.99    5.70
   6   3   3   62.19    7.00
  -7  -3  -3   57.69    6.70
  -7  -3  -3   51.39    4.20
  -7  -3  -3   65.39    5.60
   7   3   3   67.09    6.00
   7   3   3   45.70    7.80
  -8  -3  -3   20.10    3.50
  -8  -3  -3   32.70    3.40
   8   3   3   32.60    7.70
   8   3   3   20.20    6.60
   8   3   3   24.40    5.60
  -9  -3  -3    3.90    2.30
  -9  -3  -3    6.70    2.40
   9   3   3    9.80    3.80
   9   3   3   11.40    4.00
  10  -4  -3    3.10    3.50
  10  -4  -3    4.00    3.60
  10  -4  -3    4.70    3.10
 -10   4   3    4.50    3.40
   9  -4  -3   97.99   10.10
   9  -4  -3   94.49    8.30
   9  -4  -3   96.69    7.70
   9  -4  -3  101.29   11.00
  -9   4   3  102.49    8.90
  -9   4   3   94.49    8.00
   8  -4  -3   70.79    7.10
   8  -4  -3   70.59    8.80
   8  -4  -3   68.89    6.30
  -8   4   3   75.69    7.50
  -8   4   3   77.59    8.00
   7  -4  -3  261.77   12.50
   7  -4  -3  279.27   14.00
   7  -4  -3  260.17   14.10
   7  -4  -3  279.87   17.60
  -7   4   3  263.57   13.90
  -7   4   3  311.47   14.90
   6  -4  -3    2.30    2.10
   6  -4  -3    6.80    2.70
   6  -4  -3    1.00    1.90
   6  -4  -3    5.40    2.30
  -6   4   3    7.60    2.60
  -6   4   3    3.60    2.00
  -6   4   3    2.30    2.50
   5  -4  -3   36.20    3.70
   5  -4  -3   46.00    6.10
   5  -4  -3   41.50    5.00
   5  -4  -3   37.90    4.30
   5  -4  -3   38.70    7.60
  -5   4   3   41.40    4.70
  -5   4   3   38.70    5.10
  -5   4   3   40.90    5.20
   4  -4  -3 2177.78   54.69
   4  -4  -3 2206.18   52.09
   4  -4  -3 2360.66   57.49
  -4   4   3 2230.68   52.49
  -4   4   3 2324.07   56.79
  -4   4   3 2273.27   55.29
   3  -4  -3  443.56   15.40
   3  -4  -3  440.96   18.50
  -3   4   3  440.66   18.30
  -3   4   3  468.55   17.50
  -3   4   3  426.96   16.60
   2  -4  -3  231.28   12.10
   2  -4  -3  246.28   11.40
   2  -4  -3  254.87   10.40
   2  -4  -3  274.67   13.90
  -2   4   3  269.77   11.70
  -2   4   3  250.47    9.90
  -2   4   3  258.17   13.10
   1  -4  -3  699.53   24.10
   1  -4  -3  664.73   20.40
   1  -4  -3  713.93   23.70
   1  -4  -3  658.33   18.80
  -1   4   3  630.04   22.70
  -1   4   3  674.53   17.80
  -1   4   3  686.13   19.90
  -1   4   3  680.63   20.00
   0  -4  -3  301.07   11.80
   0  -4  -3  317.87   10.40
   0  -4  -3  301.47   14.90
   0  -4  -3  299.87   11.60
   0  -4  -3  328.87   15.00
   0   4   3  304.97   10.80
   0   4   3  323.07   12.20
   0   4   3  314.67    9.10
   0   4   3  305.07   11.60
   0   4   3  315.17   14.40
  -1  -4  -3  291.17    8.90
  -1  -4  -3  295.57   10.80
  -1  -4  -3  288.67   15.10
  -1  -4  -3  315.77   12.00
  -1  -4  -3  292.87   10.10
  -1  -4  -3  302.17   14.30
   1   4   3  306.07   11.80
   1   4   3  301.37    7.60
   1   4   3  319.07    9.10
   1   4   3  290.67   13.70
   1   4   3  310.07   12.50
  -2  -4  -3   18.50    1.80
  -2  -4  -3   21.40    4.60
  -2  -4  -3   21.30    3.60
  -2  -4  -3   19.50    2.30
  -2  -4  -3   19.20    2.50
  -2  -4  -3   21.20    4.00
  -2  -4  -3   20.50    4.20
  -2  -4  -3   21.70    5.10
   2   4   3   17.00    3.50
   2   4   3   17.30    3.50
   2   4   3   16.20    3.20
  -3  -4  -3 1196.28   32.00
  -3  -4  -3 1226.08   34.80
  -3  -4  -3 1181.08   30.30
  -3  -4  -3 1167.98   33.70
  -3  -4  -3 1251.47   34.00
  -3  -4  -3 1207.88   37.90
  -3  -4  -3 1169.18   25.70
  -3  -4  -3 1226.48   27.80
   3   4   3 1169.38   34.40
   3   4   3 1223.78   32.80
   3   4   3 1243.78   33.50
  -4  -4  -3   16.70    1.60
  -4  -4  -3   18.70    4.40
  -4  -4  -3   18.30    4.00
  -4  -4  -3   15.40    1.90
  -4  -4  -3   14.60    3.80
  -4  -4  -3   18.20    3.40
  -4  -4  -3   19.40    3.70
   4   4   3   19.00    3.20
   4   4   3   20.50    4.70
   4   4   3   13.30    3.40
  -5  -4  -3   63.09    6.30
  -5  -4  -3   56.59    7.60
  -5  -4  -3   76.49    6.20
  -5  -4  -3   70.39    3.50
  -5  -4  -3   66.39    3.70
  -5  -4  -3   64.89    6.30
   5   4   3   80.19    8.00
   5   4   3   69.49    5.60
  -6  -4  -3   -2.20    1.80
  -6  -4  -3   -1.80    1.70
  -6  -4  -3    2.50    1.30
  -6  -4  -3   -0.30    1.50
  -6  -4  -3    0.10    0.90
  -6  -4  -3    5.80    3.50
   6   4   3   -1.80    2.50
   6   4   3   -2.10    1.90
   6   4   3   -0.20    1.60
  -7  -4  -3   12.90    3.00
  -7  -4  -3   16.30    4.30
  -7  -4  -3   19.40    2.80
  -7  -4  -3   18.90    2.60
   7   4   3   17.50    4.10
   7   4   3   23.90    6.10
  -8  -4  -3   89.69    5.20
  -8  -4  -3   96.59    5.40
   8   4   3  107.19   10.80
   8   4   3  113.29    8.90
  -9  -4  -3    0.10    1.80
   9   4   3    4.40    4.00
   9   4   3    3.00    3.60
  10  -5  -3    1.40    4.30
  10  -5  -3    0.60    3.50
  10  -5  -3   -1.30    2.10
  10  -5  -3    0.30    2.60
 -10   5   3   -0.50    2.50
 -10   5   3    0.00    3.80
   9  -5  -3   -2.00    2.10
   9  -5  -3    0.00    2.40
   9  -5  -3    1.40    2.50
   9  -5  -3    0.70    2.80
  -9   5   3    0.70    2.10
  -9   5   3    6.40    2.80
   8  -5  -3    0.90    2.30
   8  -5  -3    1.20    3.00
   8  -5  -3    2.10    2.20
  -8   5   3    4.10    2.40
  -8   5   3    2.30    2.90
   7  -5  -3   32.80    6.30
   7  -5  -3   34.50    6.20
   7  -5  -3   21.80    5.50
  -7   5   3   31.00    5.90
  -7   5   3   32.60    6.20
   6  -5  -3   39.40    4.70
   6  -5  -3   30.70    6.30
   6  -5  -3   45.50    6.00
   6  -5  -3   37.90    6.40
   6  -5  -3   47.70    4.60
  -6   5   3   45.20    5.70
  -6   5   3   43.90    8.10
   5  -5  -3    5.70    2.50
   5  -5  -3    2.30    2.30
   5  -5  -3    8.40    3.00
   5  -5  -3    6.50    3.10
  -5   5   3    5.60    2.50
  -5   5   3    5.70    2.70
  -5   5   3    6.70    2.30
   4  -5  -3  127.89   10.20
   4  -5  -3  122.29    9.00
   4  -5  -3  128.79    9.40
  -4   5   3  117.79   10.50
  -4   5   3  142.19   10.60
  -4   5   3  130.69    8.30
   3  -5  -3  171.78   10.30
   3  -5  -3  158.18    9.00
   3  -5  -3  158.38   11.30
  -3   5   3  154.18    9.70
  -3   5   3  156.68   11.00
  -3   5   3  164.88    8.70
   2  -5  -3   34.60    3.80
   2  -5  -3   31.60    4.20
   2  -5  -3   42.90    7.10
  -2   5   3   30.30    5.50
  -2   5   3   32.30    4.20
  -2   5   3   30.20    3.70
   1  -5  -3   85.09    8.00
   1  -5  -3   80.39    6.30
   1  -5  -3   77.59    5.40
   1  -5  -3  100.79    8.50
  -1   5   3   79.19    4.80
  -1   5   3   81.99    7.50
  -1   5   3   93.89    6.30
  -1   5   3   84.19    6.20
   0  -5  -3    1.30    1.00
   0  -5  -3   -0.20    1.20
   0  -5  -3    0.70    0.80
   0  -5  -3   -1.00    0.90
   0   5   3   -0.50    0.50
   0   5   3   -0.30    1.10
   0   5   3   -0.10    1.00
   0   5   3   -0.10    0.90
   0   5   3   -0.90    0.90
  -1  -5  -3   10.00    2.10
  -1  -5  -3    9.50    2.30
  -1  -5  -3   14.00    4.10
  -1  -5  -3    9.10    1.70
  -1  -5  -3   11.00    3.60
  -1  -5  -3    5.40    2.00
   1   5   3    9.70    1.60
   1   5   3   11.20    2.90
   1   5   3    8.70    2.80
   1   5   3   11.10    1.90
  -2  -5  -3  189.78    8.60
  -2  -5  -3  193.98    7.40
  -2  -5  -3  185.58   11.10
  -2  -5  -3  192.98    7.50
  -2  -5  -3  169.78   12.60
  -2  -5  -3  184.98   11.00
  -2  -5  -3  167.38   11.40
   2   5   3  193.18   10.10
   2   5   3  191.38   11.40
   2   5   3  190.68   11.00
  -3  -5  -3   -0.20    1.60
  -3  -5  -3   -4.00    1.70
  -3  -5  -3    1.00    1.40
  -3  -5  -3   -2.50    1.00
  -3  -5  -3    0.90    0.80
  -3  -5  -3   -0.60    1.30
  -3  -5  -3    0.50    0.90
  -3  -5  -3   -0.10    0.90
   3   5   3    0.90    1.60
   3   5   3    0.10    1.60
   3   5   3    1.20    1.30
  -4  -5  -3  106.49    8.10
  -4  -5  -3  105.39    4.80
  -4  -5  -3  111.79    5.60
  -4  -5  -3  114.89    9.00
  -4  -5  -3   99.69    7.00
  -4  -5  -3   89.99    8.40
  -4  -5  -3  107.19   10.40
   4   5   3   86.99   11.90
   4   5   3  114.89    9.60
   4   5   3   94.29    7.70
  -5  -5  -3   10.70    1.90
  -5  -5  -3   15.50    3.80
  -5  -5  -3   10.30    3.30
  -5  -5  -3    8.50    3.10
  -5  -5  -3    8.60    1.90
   5   5   3   11.40    2.80
   5   5   3    5.00    3.00
   5   5   3   12.20    4.20
  -6  -5  -3   -1.10    1.00
  -6  -5  -3   -0.20    2.20
  -6  -5  -3    4.50    2.10
  -6  -5  -3    1.70    1.20
   6   5   3    2.20    2.40
   6   5   3   -0.80    1.70
   6   5   3   -0.10    3.00
  -7  -5  -3   21.90    3.10
  -7  -5  -3   35.30    5.10
  -7  -5  -3   37.90    4.50
  -7  -5  -3   30.50    3.00
   7   5   3   36.70    4.90
   7   5   3   31.70    7.00
  -8  -5  -3   17.90    3.90
  -8  -5  -3   19.40    2.70
   8   5   3   24.10    5.00
   8   5   3   13.70    5.40
  10  -6  -3   20.00    4.90
  10  -6  -3   -0.90    3.30
  10  -6  -3   -0.80    2.80
 -10   6   3    2.20    2.20
   9  -6  -3    0.00    2.80
   9  -6  -3   -1.20    3.00
   9  -6  -3   -0.30    2.30
   9  -6  -3   -3.80    2.00
  -9   6   3   -2.90    1.90
   8  -6  -3    0.00    2.70
   8  -6  -3   -3.00    1.80
   8  -6  -3    2.60    2.50
  -8   6   3    0.50    2.10
   7  -6  -3    9.50    2.60
   7  -6  -3    7.70    3.40
   7  -6  -3    4.40    3.30
   7  -6  -3   11.80    4.50
   6  -6  -3   17.90    4.40
   6  -6  -3   26.50    5.70
   6  -6  -3   22.60    4.20
  -6   6   3   17.70    4.50
  -6   6   3   11.50    3.40
   5  -6  -3    0.30    0.90
   5  -6  -3   -0.80    2.20
   5  -6  -3    1.50    2.20
  -5   6   3   -0.90    1.30
  -5   6   3    0.40    1.70
   4  -6  -3  178.78   13.20
   4  -6  -3  168.38   11.20
   4  -6  -3  179.88   11.50
   4  -6  -3  173.88   10.20
  -4   6   3  171.18   11.40
  -4   6   3  170.58    9.80
  -4   6   3  160.58   12.20
   3  -6  -3   74.89    8.30
   3  -6  -3   65.09    5.90
   3  -6  -3   64.89    6.50
  -3   6   3   76.49    8.00
  -3   6   3   67.59    5.60
  -3   6   3   67.89    6.70
   2  -6  -3  179.28   10.80
   2  -6  -3  184.28   12.20
   2  -6  -3  159.88   12.30
  -2   6   3  188.98   13.40
  -2   6   3  175.88   10.50
  -2   6   3  178.88    8.80
  -2   6   3  173.18    9.90
   1  -6  -3    5.30    2.40
   1  -6  -3   13.70    3.20
   1  -6  -3    8.30    3.40
  -1   6   3    8.50    1.90
  -1   6   3    8.30    2.50
  -1   6   3   11.80    3.10
   0  -6  -3    5.80    2.20
   0  -6  -3    9.90    3.10
   0  -6  -3   10.90    2.70
   0   6   3   11.10    3.00
   0   6   3   12.20    2.70
   0   6   3    7.50    2.80
   0   6   3   13.40    2.40
   0   6   3   13.70    3.20
  -1  -6  -3    8.90    2.30
  -1  -6  -3    3.40    1.10
  -1  -6  -3    5.90    3.40
  -1  -6  -3    3.80    2.70
  -1  -6  -3    3.50    1.80
  -1  -6  -3    1.80    2.10
   1   6   3    4.00    1.70
   1   6   3    3.50    1.10
   1   6   3    2.80    1.70
   1   6   3    4.70    2.20
  -2  -6  -3   30.90    2.90
  -2  -6  -3   33.80    6.20
  -2  -6  -3   29.80    3.10
  -2  -6  -3   38.70    7.90
  -2  -6  -3   35.90    4.00
  -2  -6  -3   31.10    5.20
   2   6   3   19.30    4.20
   2   6   3   32.60    4.50
   2   6   3   37.90    5.60
  -3  -6  -3   12.60    2.70
  -3  -6  -3   13.40    2.80
  -3  -6  -3   14.90    4.30
  -3  -6  -3   17.40    2.80
  -3  -6  -3   16.60    4.80
   3   6   3   10.30    3.30
   3   6   3   12.50    4.00
   3   6   3   18.40    4.50
  -4  -6  -3    2.90    2.70
  -4  -6  -3    2.50    1.50
  -4  -6  -3    4.30    2.60
  -4  -6  -3    4.70    1.60
  -4  -6  -3    3.40    2.30
   4   6   3   -2.00    2.20
   4   6   3    8.00    3.70
   4   6   3    0.90    2.40
  -5  -6  -3   -2.70    1.80
  -5  -6  -3    0.20    1.20
  -5  -6  -3   -0.60    1.00
  -5  -6  -3    1.80    1.60
  -5  -6  -3   -1.00    1.80
   5   6   3    0.60    3.00
   5   6   3   -2.80    2.10
   5   6   3    0.90    1.90
  -6  -6  -3   11.70    2.20
  -6  -6  -3   15.80    2.90
  -6  -6  -3   11.20    3.90
  -6  -6  -3   11.90    3.60
  -6  -6  -3   14.40    4.00
   6   6   3   16.40    5.20
   6   6   3   16.60    5.30
   6   6   3   15.20    3.60
  -7  -6  -3   60.69    4.60
  -7  -6  -3   50.89    6.40
  -7  -6  -3   52.19    4.20
   7   6   3   74.39   10.40
   7   6   3   80.89   10.10
  -8  -6  -3    1.80    1.80
  -8  -6  -3   -3.40    3.00
   8   6   3    9.50    2.50
   8   6   3   15.20    4.60
   9  -7  -3   19.90    5.20
   9  -7  -3   14.70    5.60
   9  -7  -3   17.00    5.40
  -9   7   3   21.80    5.60
   8  -7  -3   10.20    4.00
   8  -7  -3   12.80    5.20
   8  -7  -3    8.00    4.10
  -8   7   3   11.70    4.00
   7  -7  -3   26.80    6.10
   7  -7  -3   25.40    6.10
   7  -7  -3   30.70    6.10
   7  -7  -3   21.50    5.40
  -7   7   3   27.90    5.60
   6  -7  -3   13.00    4.60
   6  -7  -3    5.20    2.90
   6  -7  -3    4.50    3.00
   5  -7  -3   77.59    8.10
   5  -7  -3   89.59   10.00
   5  -7  -3   78.29    8.50
  -5   7   3   91.39    7.80
   4  -7  -3    0.60    1.60
   4  -7  -3    4.70    2.70
   4  -7  -3   -3.60    1.50
  -4   7   3    0.50    1.20
   3  -7  -3    6.50    3.70
   3  -7  -3   15.20    3.90
  -3   7   3   15.30    3.70
  -3   7   3   14.10    3.10
  -3   7   3   15.80    4.00
   2  -7  -3   -0.90    1.20
   2  -7  -3    2.00    1.80
   2  -7  -3   -1.60    1.10
  -2   7   3   -0.30    1.60
  -2   7   3   -0.10    1.00
  -2   7   3   -1.40    1.00
  -2   7   3    0.50    2.30
   1  -7  -3  113.09    7.80
   1  -7  -3  120.69    9.00
   1  -7  -3  121.29   11.30
  -1   7   3  136.39    9.00
  -1   7   3  139.49    8.80
  -1   7   3  122.29   11.00
  -1   7   3  130.89    7.00
   0  -7  -3  167.78   13.00
   0  -7  -3  159.78    9.80
   0  -7  -3  142.69   12.10
   0  -7  -3  157.98    8.70
   0   7   3  160.58    9.90
   0   7   3  141.09    8.70
   0   7   3  168.58    7.50
   0   7   3  158.18   10.60
   0   7   3  151.38   12.00
  -1  -7  -3    9.60    4.10
  -1  -7  -3   12.90    3.50
  -1  -7  -3   11.20    4.10
   1   7   3   15.00    2.30
   1   7   3   15.00    3.30
   1   7   3   11.70    4.20
   1   7   3   15.80    4.10
  -2  -7  -3   48.50    7.10
  -2  -7  -3   53.39    4.80
  -2  -7  -3   55.39    5.50
   2   7   3   52.69    6.10
   2   7   3   54.89    7.00
   2   7   3   64.09    7.00
  -3  -7  -3   27.90    3.60
  -3  -7  -3   20.70    5.30
  -3  -7  -3   32.50    4.70
  -3  -7  -3   26.20    3.20
  -3  -7  -3   23.40    3.30
   3   7   3   21.40    5.20
   3   7   3   25.50    5.80
   3   7   3   23.40    5.60
  -4  -7  -3    0.70    1.90
  -4  -7  -3    3.90    1.70
  -4  -7  -3    0.10    1.30
  -4  -7  -3    5.70    2.70
  -4  -7  -3   -1.70    1.90
   4   7   3   -2.60    2.70
   4   7   3   -0.10    2.60
  -5  -7  -3    4.40    2.10
  -5  -7  -3    9.60    3.70
  -5  -7  -3    3.20    2.60
  -5  -7  -3    6.00    2.30
  -5  -7  -3    2.30    1.50
   5   7   3    2.20    2.60
   5   7   3    5.70    3.40
   5   7   3    7.50    2.10
  -6  -7  -3   23.60    5.50
  -6  -7  -3   24.80    4.00
  -6  -7  -3   20.30    3.40
   6   7   3   22.70    5.80
   6   7   3   18.30    4.90
  -7  -7  -3   16.60    3.90
  -7  -7  -3   19.90    3.30
  -7  -7  -3   19.00    3.50
   7   7   3   20.80    6.10
   7   7   3   14.80    5.30
   9  -8  -3    4.00    4.00
   9  -8  -3   13.80    4.90
   9  -8  -3    0.90    2.60
  -9   8   3    7.60    3.40
   8  -8  -3   64.19    9.10
   8  -8  -3   69.89    8.50
   8  -8  -3   71.29    9.60
   8  -8  -3   80.59    7.80
  -8   8   3   68.09    7.40
   7  -8  -3    6.90    3.50
   7  -8  -3   -0.70    2.00
   7  -8  -3    2.70    2.50
   7  -8  -3    5.50    2.80
  -7   8   3    1.10    2.30
   6  -8  -3   -0.50    1.50
   6  -8  -3   -1.00    1.30
   6  -8  -3    0.40    3.20
  -6   8   3    0.50    1.90
   5  -8  -3   93.49   11.20
   5  -8  -3   88.89    8.60
   5  -8  -3   95.49    9.90
  -5   8   3   82.49    9.10
   4  -8  -3  316.47   17.20
   4  -8  -3  334.27   20.50
   4  -8  -3  317.47   16.00
  -4   8   3  326.37   14.90
  -4   8   3  330.47   16.70
   3  -8  -3   -1.50    2.00
   3  -8  -3    5.30    2.90
  -3   8   3    4.50    2.00
  -3   8   3    4.80    2.50
   2  -8  -3   37.90    6.70
   2  -8  -3   36.00    4.50
   2  -8  -3   31.70    7.00
  -2   8   3   46.00    6.90
  -2   8   3   43.90    4.60
  -2   8   3   39.60    5.20
   1  -8  -3   35.90    7.60
   1  -8  -3   34.60    6.30
   1  -8  -3   32.00    3.40
  -1   8   3   29.60    5.20
  -1   8   3   27.90    5.20
  -1   8   3   24.90    3.40
   0  -8  -3   13.30    3.60
   0  -8  -3    6.70    3.30
   0   8   3   12.80    2.90
   0   8   3   16.30    2.80
   0   8   3    9.90    2.90
  -1  -8  -3   16.50    5.50
  -1  -8  -3   29.50    5.30
  -1  -8  -3   31.60    5.70
   1   8   3   30.70    5.60
   1   8   3   26.40    3.00
   1   8   3   27.10    4.40
   1   8   3   30.70    6.00
  -2  -8  -3   34.50    5.20
  -2  -8  -3   26.30    4.70
  -2  -8  -3   20.50    5.60
   2   8   3   25.50    3.20
   2   8   3   23.30    5.00
   2   8   3   22.70    5.40
  -3  -8  -3    4.50    2.30
  -3  -8  -3    3.00    1.50
  -3  -8  -3    0.20    2.50
   3   8   3   -1.00    2.60
   3   8   3    1.40    2.40
  -4  -8  -3   -1.60    1.10
  -4  -8  -3   -1.00    2.60
  -4  -8  -3    4.50    2.00
   4   8   3    0.50    1.60
   4   8   3    3.80    3.00
  -5  -8  -3    6.10    2.90
  -5  -8  -3    4.40    1.90
  -5  -8  -3    8.80    3.90
   5   8   3    2.30    3.10
   5   8   3    8.90    3.50
  -6  -8  -3    1.00    2.00
  -6  -8  -3   -0.30    3.80
   6   8   3    4.50    3.30
   6   8   3   -5.40    3.10
   8  -9  -3   24.70    6.60
   8  -9  -3   20.00    6.30
   8  -9  -3   30.40    6.90
  -8   9   3   27.20    6.20
   7  -9  -3    6.00    4.00
   7  -9  -3   -2.80    2.10
   7  -9  -3  -10.20    5.40
   7  -9  -3    2.00    2.80
  -7   9   3    3.70    2.70
   6  -9  -3    8.10    2.70
   6  -9  -3    3.90    3.10
   6  -9  -3    4.40    3.70
  -6   9   3    5.80    2.80
   5  -9  -3   11.90    4.60
   5  -9  -3   14.50    4.40
   5  -9  -3   17.90    5.10
  -5   9   3   17.40    4.20
  -5   9   3    9.20    3.50
   4  -9  -3  103.79   11.90
   4  -9  -3   83.99    8.90
   4  -9  -3   93.19    7.80
  -4   9   3   89.79   10.40
  -4   9   3   94.69    7.90
   3  -9  -3   46.60    6.40
   3  -9  -3   47.70    9.80
   3  -9  -3   77.49    8.30
  -3   9   3   57.39    5.90
  -3   9   3   56.59    7.00
   2  -9  -3   45.80   14.30
   2  -9  -3   39.70    4.50
   2  -9  -3   50.69    6.70
  -2   9   3   45.10    5.10
  -2   9   3   53.89    6.70
   1  -9  -3   56.69   12.20
   1  -9  -3   60.59    7.20
  -1   9   3   63.59    8.00
  -1   9   3   57.89    6.80
  -1   9   3   57.89    9.70
   0  -9  -3   80.19   10.60
   0  -9  -3   95.69    8.40
   0   9   3   78.39    7.20
   0   9   3   73.39    8.80
   0   9   3   82.79    8.40
   0   9   3   78.29    5.70
  -1  -9  -3   60.79    8.70
  -1  -9  -3   57.09    6.70
   1   9   3   48.40    8.60
   1   9   3   65.89    4.60
   1   9   3   56.29    5.60
   1   9   3   60.49    7.20
  -2  -9  -3   11.90    4.50
  -2  -9  -3   13.10    3.10
   2   9   3   12.00    4.50
   2   9   3   16.20    4.50
  -3  -9  -3   -1.60    3.00
  -3  -9  -3    1.70    2.40
   3   9   3    0.80    1.90
   3   9   3   -0.60    3.00
  -4  -9  -3   11.30    3.10
  -4  -9  -3   10.50    4.60
   4   9   3    7.10    2.90
  -5  -9  -3    6.60    2.60
  -5  -9  -3    5.40    4.00
   5   9   3   11.70    4.00
   5   9   3    8.90    3.60
  -6  -9  -3   -2.70    1.70
   6   9   3   -0.50    6.20
   6   9   3   11.90    4.80
   7 -10  -3   -4.50    2.50
   7 -10  -3   -3.30    2.30
   7 -10  -3    1.40    3.00
  -7  10   3   11.60    3.80
   6 -10  -3    7.00    2.50
   6 -10  -3   -0.70    2.60
   6 -10  -3    5.00    3.80
  -6  10   3   -0.40    2.40
  -6  10   3    4.30    3.00
   5 -10  -3    6.90    3.90
   5 -10  -3   11.80    4.30
   5 -10  -3    5.10    5.10
  -5  10   3    7.50    3.90
  -5  10   3    7.20    3.10
   4 -10  -3   43.40    8.30
   4 -10  -3   36.40    5.10
   4 -10  -3   25.30    7.30
  -4  10   3   36.20    6.30
  -4  10   3   41.50    7.50
   3 -10  -3   -5.60    2.70
   3 -10  -3   -1.50    2.20
  -3  10   3   -1.10    2.10
  -3  10   3    1.60    2.00
   2 -10  -3   23.30    7.20
   2 -10  -3   21.90    3.10
   2 -10  -3   18.50    5.00
  -2  10   3   17.70    3.80
  -2  10   3   16.90    4.50
   1 -10  -3   32.90    6.50
   1 -10  -3   36.10    8.60
  -1  10   3   33.10    4.40
  -1  10   3   29.80    5.90
  -1  10   3   30.90    7.70
   0 -10  -3    8.50    3.00
   0 -10  -3    9.70    4.70
   0  10   3    7.80    3.00
   0  10   3    6.90    3.40
   0  10   3    9.50    4.80
   0  10   3    6.50    2.80
  -1 -10  -3   71.99   10.30
  -1 -10  -3   68.59    7.50
   1  10   3   73.59    8.10
   1  10   3   74.39    7.30
   1  10   3   90.09    9.40
   1  10   3   66.29    5.00
  -2 -10  -3   22.80    6.60
  -2 -10  -3   25.80    6.50
   2  10   3   23.00    6.40
   2  10   3   16.10    4.50
  -3 -10  -3   19.00    7.60
  -3 -10  -3    9.10    4.10
   3  10   3   10.50    4.10
   3  10   3   11.20    4.40
  -4 -10  -3    9.20    4.10
  -4 -10  -3    4.60    2.50
   4  10   3   -0.10    2.90
   4  10   3    4.90    3.60
   5 -11  -3    7.60    5.60
   5 -11  -3    1.70    3.60
  -5  11   3   14.60    4.30
  -5  11   3   11.10    3.70
   4 -11  -3    0.60    3.00
   4 -11  -3    1.40    4.60
   4 -11  -3    3.50    2.10
  -4  11   3    4.90    2.80
  -4  11   3    3.10    2.90
   3 -11  -3    2.20    1.30
   3 -11  -3    0.00    3.50
   3 -11  -3   -0.50    2.50
  -3  11   3    3.70    1.90
  -3  11   3    2.50    2.30
   2 -11  -3    0.20    2.90
   2 -11  -3    6.40    3.20
  -2  11   3   -0.10    2.30
  -2  11   3    2.00    4.10
   1 -11  -3    2.70    3.70
   1 -11  -3    6.90    5.60
  -1  11   3   -1.90    2.90
  -1  11   3   13.20    4.50
  -1  11   3    6.60    3.40
   0 -11  -3   70.99    8.10
   0 -11  -3   76.79   10.90
   0  11   3   65.89    7.70
   0  11   3   51.89    9.00
   0  11   3   55.09    5.50
  -1 -11  -3    7.90    4.80
  -1 -11  -3    4.10    3.30
   1  11   3   11.50    4.60
   1  11   3    1.60    2.00
   1  11   3    1.60    2.60
   1  11   3    0.10    2.40
  -2 -11  -3    9.10    3.20
  -2 -11  -3   12.00    3.80
   2  11   3    3.00    2.60
   2  11   3    8.50    3.80
  -3 -11  -3    3.90    4.30
  -3 -11  -3    9.70    3.10
   3  11   3    2.40    3.60
   3  11   3    3.40    4.70
   2 -12  -3    3.50    3.10
   2 -12  -3   -2.90    4.90
  -2  12   3    2.40    3.20
  -2  12   3    6.60    2.80
  -2  12   3    2.90    4.10
   1 -12  -3   -2.50    3.10
   1 -12  -3    6.50    3.50
  -1  12   3   -3.20    2.70
  -1  12   3    0.70    2.50
  -1  12   3    0.10    2.30
   3  12  -4   -4.00    2.20
   3  12  -4    0.60    3.00
   3  12  -4   -5.90    3.10
  -3 -12   4   -1.00    2.60
   2  12  -4   -0.10    2.20
   2  12  -4    1.10    4.50
   2  12  -4    7.60    3.20
  -2 -12   4    3.20    3.30
  -2 -12   4    1.30    3.70
   1  12  -4   10.90    3.70
   1  12  -4   12.80    5.40
   1  12  -4    3.90    3.00
  -1 -12   4   14.50    4.70
  -1 -12   4    5.20    3.90
   0  12  -4    1.00    2.50
   0  12  -4    0.90    3.20
   0 -12   4   -3.40    2.00
   0 -12   4   -2.90    2.60
  -1  12  -4   -3.80    1.90
  -1  12  -4   -2.00    1.70
   1 -12   4   -2.30    2.70
   1 -12   4    2.00    2.50
  -2  12  -4   35.30    6.00
  -2  12  -4   52.29    7.90
   2 -12   4   38.80    7.60
   2 -12   4   35.80    7.90
   2 -12   4   41.00    7.10
  -3  12  -4   19.40    4.30
  -3  12  -4   13.30    4.60
   3 -12   4   17.00    6.40
   3 -12   4   18.40    5.60
   3 -12   4   26.90    6.20
   5  11  -4    0.80    3.40
   5  11  -4   -2.20    2.90
   5  11  -4    2.10    2.90
  -5 -11   4    5.90    3.10
  -5 -11   4    3.00    3.60
   4  11  -4    0.00    2.30
   4  11  -4   -0.20    2.50
   4  11  -4   -2.80    3.10
  -4 -11   4    6.00    3.30
  -4 -11   4   -5.70    2.50
   3  11  -4   -1.50    3.60
   3  11  -4   -1.50    2.00
   3  11  -4   -2.90    1.80
  -3 -11   4   -3.20    2.50
   2  11  -4   -3.80    1.50
   2  11  -4    1.50    1.90
   2  11  -4    4.70    2.90
  -2 -11   4   -3.60    2.10
  -2 -11   4   -0.40    2.20
   1  11  -4   17.80    6.00
   1  11  -4   28.00    4.80
   1  11  -4   27.00    4.80
  -1 -11   4   18.70    4.50
  -1 -11   4   24.00    6.10
   0  11  -4   15.80    3.70
   0  11  -4   10.40    3.20
   0 -11   4    4.30    3.50
   0 -11   4    7.90    3.00
  -1  11  -4   -1.80    1.80
  -1  11  -4   -1.60    1.80
   1 -11   4    4.60    3.60
   1 -11   4   -2.30    1.50
  -2  11  -4    2.00    2.30
  -2  11  -4    1.50    2.20
   2 -11   4   -3.30    2.30
   2 -11   4    0.70    2.60
  -3  11  -4   10.90    3.40
  -3  11  -4    6.40    2.50
   3 -11   4    8.50    3.30
   3 -11   4    8.80    3.60
   3 -11   4    9.90    2.30
   3 -11   4    7.60    3.50
  -4  11  -4   55.69    6.20
  -4  11  -4   55.39    7.00
   4 -11   4   71.49   10.10
   4 -11   4   65.39    7.10
   4 -11   4   55.19   10.00
   4 -11   4   56.99    5.30
  -5  11  -4    1.70    2.60
  -5  11  -4   -2.50    1.70
   5 -11   4    4.50    2.50
   5 -11   4   -0.10    2.40
   5 -11   4    1.10    2.00
   5 -11   4    3.70    3.90
   6  10  -4    6.80    4.10
   6  10  -4   14.50    4.30
   6  10  -4    2.00    2.70
   6  10  -4    1.30    3.10
  -6 -10   4    3.50    2.70
  -6 -10   4   -1.70    2.70
   5  10  -4    3.00    4.00
   5  10  -4   -4.50    2.70
   5  10  -4    1.60    2.40
   5  10  -4    5.30    3.30
  -5 -10   4   -4.40    2.30
  -5 -10   4   -0.30    2.90
  -5 -10   4    2.20    2.20
   4  10  -4    5.90    3.40
   4  10  -4    9.80    3.90
   4  10  -4   10.50    2.90
  -4 -10   4    7.80    3.40
  -4 -10   4    7.30    3.30
   3  10  -4    1.30    2.20
   3  10  -4    5.70    2.70
   3  10  -4    4.90    2.60
  -3 -10   4    0.50    3.00
  -3 -10   4    0.90    2.10
   2  10  -4   -2.20    2.40
   2  10  -4    9.70    2.90
   2  10  -4    6.20    2.50
  -2 -10   4    5.10    2.70
  -2 -10   4   11.40    3.80
   1  10  -4   16.40    4.20
   1  10  -4   15.00    3.40
   1  10  -4   20.90    6.60
  -1 -10   4   14.70    5.00
  -1 -10   4   18.50    4.40
   0  10  -4   29.10    5.90
   0  10  -4   30.10    4.10
   0 -10   4   32.90    6.20
   0 -10   4   32.90    7.10
  -1  10  -4    8.80    3.10
  -1  10  -4   11.30    2.60
   1 -10   4    8.10    4.00
   1 -10   4    8.60    3.10
  -2  10  -4    7.20    2.70
  -2  10  -4   10.40    3.40
   2 -10   4    8.80    3.40
   2 -10   4   11.20    2.50
   2 -10   4    4.70    3.20
  -3  10  -4   36.70    4.40
  -3  10  -4   52.59    6.20
   3 -10   4   27.60    3.90
   3 -10   4   40.90    8.60
   3 -10   4   43.00    6.80
   3 -10   4   34.30    7.40
  -4  10  -4   97.69    8.40
  -4  10  -4   91.89    8.80
   4 -10   4   89.79    6.90
   4 -10   4   94.89   10.40
   4 -10   4  102.59   11.30
   4 -10   4   83.29    7.80
  -5  10  -4   48.80    6.30
  -5  10  -4   49.99    5.80
   5 -10   4   58.89   10.00
   5 -10   4   53.49    5.60
   5 -10   4   50.49    6.40
   5 -10   4   54.39   10.40
  -6  10  -4    1.80    2.10
  -6  10  -4   -1.60    2.10
   6 -10   4    1.60    2.70
   6 -10   4   -4.90    2.40
   6 -10   4   -1.20    2.20
   6 -10   4    0.60    2.30
   7   9  -4   -2.80    2.70
   7   9  -4   -0.70    4.70
  -7  -9   4   -4.50    1.90
   6   9  -4    3.20    3.20
   6   9  -4    6.60    3.40
   6   9  -4    3.40    2.40
   6   9  -4    6.00    4.30
   5   9  -4    5.20    3.40
   5   9  -4   -0.40    3.70
   5   9  -4    1.40    2.20
   5   9  -4   -2.30    2.10
  -5  -9   4   -1.80    2.00
  -5  -9   4   -1.50    2.60
  -5  -9   4   -4.00    1.70
   4   9  -4   -1.90    2.50
   4   9  -4    5.80    3.30
   4   9  -4    0.90    1.80
   4   9  -4    3.40    2.50
  -4  -9   4   -0.90    2.00
   3   9  -4   -1.10    1.40
   3   9  -4    0.50    2.30
  -3  -9   4    0.10    1.90
  -3  -9   4    1.80    2.20
   2   9  -4   14.40    3.30
   2   9  -4    9.10    4.30
   2   9  -4   11.90    3.00
  -2  -9   4    8.50    3.20
  -2  -9   4    6.80    2.80
  -2  -9   4    7.50    2.70
   1   9  -4   62.29    7.90
   1   9  -4   68.39    5.80
   1   9  -4   69.19    5.80
  -1  -9   4   69.29    8.30
  -1  -9   4   62.39    6.30
   0   9  -4    0.00    1.40
   0   9  -4    1.50    1.50
   0  -9   4    3.40    2.00
   0  -9   4    2.20    3.00
  -1   9  -4   26.70    3.70
  -1   9  -4   35.60    4.50
   1  -9   4   30.10    5.60
   1  -9   4   26.40    5.90
  -2   9  -4   27.10    4.90
  -2   9  -4   24.70    4.10
   2  -9   4   27.80    5.10
   2  -9   4   32.50    3.30
   2  -9   4   24.60    6.20
  -3   9  -4  237.18   13.20
  -3   9  -4  223.38   10.90
   3  -9   4  228.18   16.00
   3  -9   4  220.98   12.50
   3  -9   4  232.88   10.40
  -4   9  -4  220.08   11.30
  -4   9  -4  220.18   12.30
   4  -9   4  190.78   17.10
   4  -9   4  231.88   15.80
   4  -9   4  201.38   15.60
   4  -9   4  240.78   11.30
  -5   9  -4    7.70    3.10
   5  -9   4    5.80    2.60
   5  -9   4   15.90    5.70
   5  -9   4   12.50    3.40
   5  -9   4    7.60    3.70
  -6   9  -4   19.90    4.90
   6  -9   4   11.60    4.80
   6  -9   4   17.80    5.90
   6  -9   4   16.10    4.30
   6  -9   4   15.60    3.70
  -7   9  -4    1.00    2.00
   7  -9   4    5.10    2.70
   7  -9   4   10.80    3.40
   7  -9   4   10.00    3.90
   7  -9   4    6.00    2.60
   7  -9   4    8.80    4.80
   8   8  -4    3.90    4.30
   8   8  -4   -0.20    2.00
  -8  -8   4    0.20    2.40
   7   8  -4    3.00    2.90
   7   8  -4    3.50    3.40
   7   8  -4    7.30    3.30
   7   8  -4    0.60    1.60
   6   8  -4   -2.90    2.20
   6   8  -4    0.10    2.20
   6   8  -4    0.90    2.70
   6   8  -4   -0.10    2.50
  -6  -8   4    0.60    2.00
  -6  -8   4    0.80    1.80
   5   8  -4    1.40    1.90
   5   8  -4    2.70    2.60
   5   8  -4    4.70    2.40
   4   8  -4   10.70    3.70
   4   8  -4    9.00    4.90
   4   8  -4    0.70    2.40
   4   8  -4    5.10    2.70
   4   8  -4    6.80    2.30
  -4  -8   4    8.70    3.10
  -4  -8   4    7.80    2.60
   3   8  -4    6.50    2.90
   3   8  -4   14.60    3.50
   3   8  -4   12.80    3.90
   3   8  -4   13.90    3.10
   3   8  -4   13.20    4.00
  -3  -8   4   13.00    3.80
  -3  -8   4   10.80    2.60
  -3  -8   4   14.40    3.60
   2   8  -4   18.50    5.10
   2   8  -4   20.80    3.90
   2   8  -4   22.50    3.70
   2   8  -4   18.30    4.10
   2   8  -4   17.50    4.80
  -2  -8   4   19.50    3.70
  -2  -8   4   37.50    8.50
  -2  -8   4   16.20    4.00
   1   8  -4   43.50    6.80
   1   8  -4   34.30    3.90
   1   8  -4   32.00    4.10
   1   8  -4   39.20    6.90
  -1  -8   4   40.90    7.00
   0   8  -4   41.00    4.60
   0   8  -4   39.00    4.00
   0  -8   4   50.39    6.90
  -1   8  -4   85.39    6.70
  -1   8  -4   99.79    7.00
  -1   8  -4   87.79    8.70
   1  -8   4   94.89    7.50
   1  -8   4   95.39    9.30
  -2   8  -4   -2.40    1.80
  -2   8  -4    1.30    1.90
   2  -8   4    4.20    3.00
   2  -8   4   -1.30    1.50
   2  -8   4    2.60    1.50
  -3   8  -4  948.21   26.30
  -3   8  -4  873.01   30.00
  -3   8  -4  927.91   27.90
   3  -8   4  938.11   33.20
   3  -8   4  950.90   28.50
   3  -8   4  937.11   25.80
   3  -8   4  936.11   34.10
  -4   8  -4    6.80    2.30
  -4   8  -4    4.60    2.30
   4  -8   4    1.50    2.00
   4  -8   4   -0.60    1.20
   4  -8   4   -1.50    1.70
   4  -8   4    1.20    2.90
  -5   8  -4   76.99    7.00
   5  -8   4   62.59    6.50
   5  -8   4   71.89    9.40
   5  -8   4   65.19    8.00
   5  -8   4   68.59    6.50
  -6   8  -4   14.00    4.10
   6  -8   4   17.10    4.30
   6  -8   4    8.80    5.00
   6  -8   4   23.20    4.30
   6  -8   4   11.20    4.50
   6  -8   4   14.10    4.50
  -7   8  -4   43.80    5.80
   7  -8   4   45.30    8.80
   7  -8   4   39.10    6.90
   7  -8   4   50.69    5.40
   7  -8   4   31.40    5.50
  -8   8  -4    8.00    3.40
   8  -8   4   16.20    3.70
   8  -8   4   17.80    3.70
   8  -8   4   18.90    5.90
   8  -8   4   14.60    4.60
   9   7  -4   -2.30    2.70
   9   7  -4    2.60    4.70
  -9  -7   4    0.70    2.90
   8   7  -4    4.10    3.00
   8   7  -4   16.40    6.10
  -8  -7   4    5.30    2.70
   7   7  -4   22.90    6.10
   7   7  -4   39.20    4.20
   7   7  -4   37.50    4.70
   7   7  -4   31.10    5.90
   7   7  -4   32.60    4.20
  -7  -7   4   30.60    5.40
   6   7  -4    0.80    1.70
   6   7  -4    1.80    2.20
   6   7  -4    2.30    2.00
   6   7  -4    3.10    2.70
   6   7  -4    2.70    2.10
  -6  -7   4   -2.60    1.80
  -6  -7   4    2.70    1.70
   5   7  -4   -2.20    1.70
   5   7  -4    0.10    1.30
   5   7  -4    1.80    2.40
   5   7  -4   -3.70    1.50
   5   7  -4    2.30    2.30
   5   7  -4   -1.60    1.60
  -5  -7   4   -1.70    1.30
  -5  -7   4    0.30    1.40
   4   7  -4    4.00    1.90
   4   7  -4    5.10    2.40
   4   7  -4    8.10    2.60
   4   7  -4    7.00    3.60
   4   7  -4    4.60    2.90
  -4  -7   4   -0.30    1.60
  -4  -7   4    3.70    1.80
  -4  -7   4    4.80    2.00
  -4  -7   4    5.60    2.10
   3   7  -4   -0.20    1.30
   3   7  -4    0.30    1.20
   3   7  -4    0.50    1.50
   3   7  -4    1.00    2.00
   3   7  -4   -0.30    1.80
  -3  -7   4   -1.30    1.40
  -3  -7   4    0.00    1.60
  -3  -7   4    0.70    1.10
  -3  -7   4   -0.30    1.60
   2   7  -4   12.90    3.20
   2   7  -4    7.10    2.60
   2   7  -4   11.30    3.90
   2   7  -4   10.60    2.60
   2   7  -4   10.80    2.30
  -2  -7   4    8.20    2.60
  -2  -7   4    7.00    2.80
  -2  -7   4   14.60    3.20
   1   7  -4   13.80    2.80
   1   7  -4   15.10    3.00
  -1  -7   4   16.20    3.30
  -1  -7   4   11.90    3.00
  -1  -7   4    9.90    2.30
  -1  -7   4   15.30    2.90
   0   7  -4  126.29    8.50
   0   7  -4  142.19    7.50
   0   7  -4  126.59    6.60
   0   7  -4  101.49    9.50
   0   7  -4  124.19    6.20
   0  -7   4  136.79    7.60
   0  -7   4  127.99    7.80
   0  -7   4  123.09    9.50
  -1   7  -4  799.02   30.80
  -1   7  -4  841.92   27.20
  -1   7  -4  885.51   22.50
  -1   7  -4  823.92   23.80
  -1   7  -4  866.01   24.00
   1  -7   4  853.61   29.10
   1  -7   4  828.32   24.70
   1  -7   4  815.62   24.40
   1  -7   4  832.32   20.90
  -2   7  -4  466.05   14.90
  -2   7  -4  457.05   22.20
  -2   7  -4  450.75   18.90
  -2   7  -4  439.06   17.50
  -2   7  -4  484.75   16.70
   2  -7   4  464.85   17.10
   2  -7   4  476.65   17.10
   2  -7   4  485.75   14.90
   2  -7   4  482.15   21.00
   2  -7   4  482.45   20.60
  -3   7  -4 1143.39   35.90
  -3   7  -4 1024.90   32.90
   3  -7   4 1069.99   28.60
   3  -7   4 1123.19   39.70
   3  -7   4 1019.80   30.30
   3  -7   4 1031.50   35.10
   3  -7   4 1102.09   30.10
  -4   7  -4  314.37   16.90
  -4   7  -4  309.27   13.70
   4  -7   4  324.37   13.80
   4  -7   4  304.27   17.50
   4  -7   4  293.87   13.00
   4  -7   4  297.87   16.10
   4  -7   4  284.27   13.40
  -5   7  -4    0.90    1.80
   5  -7   4    1.90    2.60
   5  -7   4    0.00    1.40
   5  -7   4    1.50    1.50
   5  -7   4    1.40    1.70
   5  -7   4   -0.90    1.50
  -6   7  -4    0.80    1.40
   6  -7   4    0.70    1.70
   6  -7   4    2.50    1.90
   6  -7   4   -0.60    1.50
   6  -7   4   -0.20    1.70
   6  -7   4   -1.40    1.70
   6  -7   4   -2.70    1.70
  -7   7  -4    4.20    2.50
   7  -7   4    7.10    2.50
   7  -7   4    5.10    3.10
   7  -7   4    3.70    3.00
   7  -7   4    5.30    4.10
   7  -7   4    6.30    2.30
  -8   7  -4   27.40    5.60
   8  -7   4   25.60    4.10
   8  -7   4   20.30    6.10
   8  -7   4   34.80    5.70
   8  -7   4   24.20    5.30
   8  -7   4   24.80    5.00
   9   6  -4    5.70    4.90
   9   6  -4    4.00    3.70
   8   6  -4    4.70    3.50
   8   6  -4    2.10    2.20
  -8  -6   4    1.60    2.40
   7   6  -4    9.40    2.70
   7   6  -4    8.40    2.30
   7   6  -4    7.90    2.40
   6   6  -4    2.20    1.70
   6   6  -4   -0.70    1.90
   6   6  -4    0.20    1.70
   6   6  -4   -2.10    1.50
   6   6  -4    1.70    2.70
  -6  -6   4    0.40    1.70
  -6  -6   4    4.20    2.00
   5   6  -4   -0.60    1.40
   5   6  -4    0.90    1.60
   5   6  -4   -1.60    1.20
   5   6  -4   -1.00    1.40
  -5  -6   4    1.50    1.40
  -5  -6   4    0.20    1.50
  -5  -6   4    2.70    1.50
  -5  -6   4    1.70    1.30
   4   6  -4    1.70    1.50
   4   6  -4    0.20    1.50
   4   6  -4    2.10    1.50
   4   6  -4    0.20    1.80
   4   6  -4    1.60    1.10
   4   6  -4    2.10    1.70
  -4  -6   4    0.20    1.10
  -4  -6   4    0.20    1.50
  -4  -6   4   -1.10    1.10
  -4  -6   4    2.50    1.70
   3   6  -4  465.55   19.10
   3   6  -4  464.15   16.30
   3   6  -4  462.65   19.10
   3   6  -4  485.65   17.10
   3   6  -4  486.55   15.30
  -3  -6   4  471.55   17.50
  -3  -6   4  473.05   15.70
  -3  -6   4  471.05   15.70
  -3  -6   4  464.75   14.80
   2   6  -4  266.17   10.00
   2   6  -4  260.47   11.40
   2   6  -4  258.47   10.70
   2   6  -4  260.87   13.40
   2   6  -4  274.17   14.00
  -2  -6   4  248.68   10.00
  -2  -6   4  266.87   15.00
  -2  -6   4  252.57   10.10
  -2  -6   4  269.97   10.90
   1   6  -4   15.80    1.70
   1   6  -4   17.70    3.30
   1   6  -4   20.00    2.60
   1   6  -4   14.20    3.80
   1   6  -4   17.00    2.80
  -1  -6   4   18.90    2.90
  -1  -6   4   19.10    3.40
  -1  -6   4   18.90    3.00
  -1  -6   4   20.00    4.20
   0   6  -4    2.20    1.00
   0   6  -4    0.50    1.10
   0   6  -4    0.60    0.80
   0   6  -4    1.30    1.10
   0   6  -4   -0.60    1.40
   0  -6   4    0.90    1.10
   0  -6   4   -0.80    1.00
   0  -6   4   -0.20    1.00
  -1   6  -4   30.10    3.30
  -1   6  -4   24.60    2.60
  -1   6  -4   25.60    5.00
  -1   6  -4   23.90    3.10
  -1   6  -4   30.70    4.10
   1  -6   4   31.10    4.60
   1  -6   4   29.40    3.60
   1  -6   4   26.30    2.70
   1  -6   4   31.70    3.50
   1  -6   4   36.60    4.80
  -2   6  -4    4.20    1.70
  -2   6  -4    2.60    1.20
  -2   6  -4    1.30    1.50
   2  -6   4    5.50    2.10
   2  -6   4    5.50    2.00
   2  -6   4    1.40    1.40
   2  -6   4    2.20    2.10
   2  -6   4    7.10    1.90
  -3   6  -4  104.19    6.80
  -3   6  -4   90.49    9.00
  -3   6  -4   97.99    7.60
  -3   6  -4  101.09    8.10
   3  -6   4  106.39    9.10
   3  -6   4   84.79    6.30
   3  -6   4   98.89    8.20
   3  -6   4  100.09    6.40
   3  -6   4  108.19    6.70
  -4   6  -4  306.27   17.50
  -4   6  -4  303.07   16.30
  -4   6  -4  334.87   15.70
  -4   6  -4  318.97   13.50
   4  -6   4  348.47   16.30
   4  -6   4  329.47   13.60
   4  -6   4  324.87   12.70
   4  -6   4  351.56   14.40
   5  -6   4  235.18   11.50
   5  -6   4  250.17   13.70
   5  -6   4  226.18   10.20
   5  -6   4  248.98   19.30
   5  -6   4  221.78   14.60
  -6   6  -4   47.70    5.50
   6  -6   4   48.60    9.40
   6  -6   4   38.30    4.20
   6  -6   4   48.90    6.00
   6  -6   4   44.80    5.10
   6  -6   4   40.80    4.50
  -7   6  -4    4.30    2.20
   7  -6   4    4.40    2.30
   7  -6   4    7.50    2.30
   7  -6   4    7.40    3.10
   7  -6   4    4.40    2.60
   7  -6   4    3.60    2.50
  -8   6  -4   51.19    6.20
   8  -6   4   51.49    5.00
   8  -6   4   41.70    4.60
   8  -6   4   62.49    8.90
   8  -6   4   52.79    7.10
   8  -6   4   57.49    6.20
  -9   6  -4    1.90    2.20
   9  -6   4    5.50    3.10
   9  -6   4    3.60    3.10
   9  -6   4    2.20    3.90
  10   5  -4   -3.80    2.30
  10   5  -4    3.60    3.40
 -10  -5   4    1.60    2.70
   9   5  -4    1.40    2.90
   9   5  -4    1.30    2.80
  -9  -5   4    2.60    2.40
  -9  -5   4    6.30    2.80
   8   5  -4    1.70    2.80
   8   5  -4   -1.20    3.10
  -8  -5   4   -4.40    2.70
  -8  -5   4    0.70    1.60
   7   5  -4   69.19    7.10
   7   5  -4   72.79    8.60
   7   5  -4   68.49    5.10
   7   5  -4   65.29    5.40
  -7  -5   4   70.09    6.30
  -7  -5   4   73.09    6.10
   6   5  -4   31.60    3.70
   6   5  -4   35.70    4.20
   6   5  -4   29.10    5.20
   6   5  -4   34.10    8.40
   6   5  -4   35.00    4.00
  -6  -5   4   31.60    3.70
  -6  -5   4   40.50    4.40
   5   5  -4   22.40    3.60
   5   5  -4   19.60    3.80
   5   5  -4   14.10    3.20
   5   5  -4   13.90    3.90
  -5  -5   4   21.70    3.40
  -5  -5   4   29.10    3.80
  -5  -5   4   16.30    2.70
  -5  -5   4   15.60    4.10
   4   5  -4   39.40    4.10
   4   5  -4   45.30    4.10
   4   5  -4   39.60    4.70
   4   5  -4   44.00    5.80
   4   5  -4   41.40    4.10
  -4  -5   4   41.00    4.10
  -4  -5   4   45.40    3.80
  -4  -5   4   41.70    4.00
  -4  -5   4   43.60    4.10
   3   5  -4  867.91   22.90
   3   5  -4  851.31   23.30
   3   5  -4  865.11   26.90
   3   5  -4  862.01   26.50
   3   5  -4  864.61   24.70
  -3  -5   4  854.61   23.10
  -3  -5   4  895.31   23.10
  -3  -5   4  854.31   22.10
  -3  -5   4  911.01   24.70
   2   5  -4 1497.25   33.30
   2   5  -4 1467.05   38.60
   2   5  -4 1418.56   34.80
   2   5  -4 1353.76   38.00
   2   5  -4 1538.35   34.40
  -2  -5   4 1460.65   36.60
  -2  -5   4 1392.46   32.90
  -2  -5   4 1422.76   33.00
   1   5  -4  804.82   17.90
   1   5  -4  813.52   22.30
   1   5  -4  808.22   19.80
   1   5  -4  771.72   25.10
   1   5  -4  795.02   20.30
  -1  -5   4  791.52   20.70
  -1  -5   4  793.42   19.60
  -1  -5   4  764.82   23.70
  -1  -5   4  784.22   22.20
  -1  -5   4  779.92   21.10
   0   5  -4  190.88    9.10
   0   5  -4  185.98    6.70
   0   5  -4  190.38    7.20
   0   5  -4  204.28    8.20
   0   5  -4  181.88   10.80
   0  -5   4  190.38   10.20
   0  -5   4  187.28    8.30
   0  -5   4  196.28    8.20
   0  -5   4  177.68    9.40
  -1   5  -4  877.01   25.80
  -1   5  -4  921.21   20.90
  -1   5  -4  860.41   28.10
  -1   5  -4  833.02   24.60
   1  -5   4  900.91   23.50
   1  -5   4  872.51   23.20
   1  -5   4  896.71   26.70
   1  -5   4  895.51   21.70
   1  -5   4  915.91   29.40
  -2   5  -4   21.30    4.60
  -2   5  -4   30.30    4.80
  -2   5  -4   25.70    3.40
  -2   5  -4   23.70    2.90
   2  -5   4   20.30    3.90
   2  -5   4   29.40    5.30
   2  -5   4   23.70    3.80
   2  -5   4   20.40    2.70
   2  -5   4   25.20    4.20
  -3   5  -4   59.19    6.10
  -3   5  -4   53.59    6.40
  -3   5  -4   66.79    5.70
  -3   5  -4   64.29    5.00
   3  -5   4   60.59    5.00
   3  -5   4   58.39    5.80
   3  -5   4   54.59    6.10
   3  -5   4   55.59    4.70
  -4   5  -4   20.70    4.60
  -4   5  -4   24.70    4.20
  -4   5  -4   31.40    7.30
  -4   5  -4   24.20    7.40
   4  -5   4   22.30    4.90
   4  -5   4   23.40    4.40
   4  -5   4   26.60    3.20
   4  -5   4   24.30    4.10
   4  -5   4   27.80    4.70
   4  -5   4   26.20    3.20
  -5   5  -4    3.40    2.80
  -5   5  -4    9.40    2.70
  -5   5  -4    4.80    2.60
  -5   5  -4    5.70    1.90
   5  -5   4    5.10    2.70
   5  -5   4    6.50    2.20
   5  -5   4    6.10    2.10
   5  -5   4    6.60    2.20
   5  -5   4    6.80    3.20
  -6   5  -4   22.90    4.90
  -6   5  -4   26.30    4.70
   6  -5   4   21.00    4.70
   6  -5   4   24.90    4.50
   6  -5   4   19.90    5.40
   6  -5   4   23.80    3.20
  -7   5  -4   13.60    3.60
   7  -5   4   17.30    4.10
   7  -5   4   14.90    2.50
   7  -5   4   14.10    5.00
   7  -5   4   13.90    4.10
   7  -5   4   16.10    2.60
  -8   5  -4   20.30    4.30
   8  -5   4   22.30    5.40
   8  -5   4   25.80    4.60
   8  -5   4   18.70    5.40
  -9   5  -4    4.30    2.60
   9  -5   4   -3.70    2.20
   9  -5   4    3.40    2.80
   9  -5   4   -1.10    2.90
  10   4  -4    0.20    2.90
  10   4  -4    2.50    2.40
 -10  -4   4    2.50    2.50
 -10  -4   4   -2.50    3.10
   9   4  -4   10.10    4.10
   9   4  -4   13.00    4.30
  -9  -4   4   14.30    3.80
  -9  -4   4   11.60    3.20
   8   4  -4   -1.60    2.20
   8   4  -4   -0.90    2.00
  -8  -4   4   -0.50    1.50
  -8  -4   4    7.10    3.00
   7   4  -4   56.19    4.30
   7   4  -4   58.39    6.70
   7   4  -4   54.29    7.60
   7   4  -4   74.19    5.60
  -7  -4   4   58.99    5.30
  -7  -4   4   58.39    5.30
   6   4  -4    0.60    1.30
   6   4  -4   -1.90    1.70
   6   4  -4   -0.90    1.50
   6   4  -4   -0.40    0.90
  -6  -4   4    0.60    1.30
  -6  -4   4   -2.60    1.50
  -6  -4   4    1.50    1.50
  -6  -4   4    2.10    1.10
   5   4  -4    5.30    2.70
   5   4  -4   10.30    2.10
   5   4  -4    7.50    2.50
   5   4  -4   10.80    2.70
   5   4  -4    9.50    2.30
  -5  -4   4    7.60    2.90
  -5  -4   4    8.90    2.50
  -5  -4   4    6.50    1.70
  -5  -4   4    7.20    2.20
   4   4  -4 1030.40   27.20
   4   4  -4 1035.80   30.30
   4   4  -4 1053.39   27.20
   4   4  -4 1036.90   25.60
  -4  -4   4 1030.30   25.30
  -4  -4   4 1026.80   27.50
  -4  -4   4 1058.59   26.10
  -4  -4   4 1022.10   30.00
   3   4  -4 4397.96   88.29
   3   4  -4 4311.57   91.99
   3   4  -4 4134.69   93.29
   3   4  -4 4321.17   87.79
  -3  -4   4 4398.16   87.79
  -3  -4   4 4275.57   88.19
  -3  -4   4 4318.07   88.19
  -3  -4   4 4361.26   86.79
   2   4  -4  692.83   21.00
   2   4  -4  724.43   21.40
   2   4  -4  711.53   18.90
   2   4  -4  711.13   18.20
   2   4  -4  681.03   18.80
  -2  -4   4  713.83   18.60
  -2  -4   4  671.93   17.70
  -2  -4   4  685.13   17.30
  -2  -4   4  700.63   20.00
  -2  -4   4  706.63   17.90
   1   4  -4   44.80    2.70
   1   4  -4   41.80    2.90
   1   4  -4   41.40    4.40
   1   4  -4   37.00    3.40
   1   4  -4   44.20    3.20
  -1  -4   4   41.00    3.40
  -1  -4   4   42.20    3.20
  -1  -4   4   45.20    2.80
  -1  -4   4   46.00    4.20
  -1  -4   4   43.70    3.60
   0   4  -4  800.12   18.60
   0   4  -4  769.32   23.40
   0   4  -4  778.42   17.20
   0   4  -4  755.42   19.20
   0   4  -4  750.62   20.40
   0  -4   4  746.03   22.10
   0  -4   4  760.82   21.50
   0  -4   4  775.92   19.60
   0  -4   4  748.63   19.30
  -1   4  -4   62.39    3.00
  -1   4  -4   64.69    4.10
  -1   4  -4   56.59    4.40
  -1   4  -4   68.09    5.90
   1  -4   4   54.59    5.10
   1  -4   4   58.29    5.10
   1  -4   4   59.99    4.10
   1  -4   4   65.69    4.10
   1  -4   4   66.49    4.00
  -2   4  -4   94.89    7.20
  -2   4  -4   93.19    5.90
  -2   4  -4   93.79    6.40
  -2   4  -4   92.49    5.30
   2  -4   4   88.89    6.40
   2  -4   4   89.69    6.90
   2  -4   4   89.79    5.00
   2  -4   4   87.59    5.20
   2  -4   4   87.29    5.30
  -3   4  -4  199.08    8.50
  -3   4  -4  194.68    9.40
  -3   4  -4  205.38   11.20
  -3   4  -4  178.18   10.40
   3  -4   4  195.38    9.10
   3  -4   4  188.48    8.30
   3  -4   4  200.38    7.80
   3  -4   4  208.08   11.40
  -4   4  -4  281.67   12.30
  -4   4  -4  277.97   14.60
  -4   4  -4  259.07   11.00
  -4   4  -4  256.77   13.40
   4  -4   4  288.37   11.80
   4  -4   4  267.17   13.80
   4  -4   4  270.77    9.30
   4  -4   4  272.37   12.30
  -5   4  -4    0.00    1.30
  -5   4  -4    1.40    1.20
  -5   4  -4    1.60    1.10
   5  -4   4    1.40    0.90
   5  -4   4    0.80    1.60
   5  -4   4   -0.20    0.90
   5  -4   4   -1.30    1.20
   5  -4   4    0.20    0.90
  -6   4  -4   41.60    4.50
  -6   4  -4   54.09    7.80
  -6   4  -4   55.49    5.60
   6  -4   4   48.40    6.10
   6  -4   4   43.90    6.50
   6  -4   4   47.20    3.30
   6  -4   4   50.09    3.30
   6  -4   4   50.09    5.50
  -7   4  -4    2.30    2.00
  -7   4  -4   -0.50    2.40
  -7   4  -4    7.30    3.50
   7  -4   4    0.90    2.10
   7  -4   4   -0.90    1.90
  -8   4  -4    5.40    2.70
   8  -4   4    6.40    3.70
   8  -4   4   10.50    3.10
   8  -4   4    7.50    2.90
  -9   4  -4   -2.30    3.10
  -9   4  -4    4.40    2.60
   9  -4   4    3.90    2.60
   9  -4   4    8.90    3.00
   9  -4   4    0.90    2.70
  11   3  -4   -4.80    3.60
 -11  -3   4   -4.00    2.80
  10   3  -4    3.60    3.00
  10   3  -4    2.70    2.90
 -10  -3   4   -1.00    2.00
   9   3  -4   13.90    3.80
   9   3  -4   15.00    4.80
  -9  -3   4   14.10    3.90
  -9  -3   4   13.90    3.50
   8   3  -4   -2.80    1.50
   8   3  -4    0.20    1.70
   8   3  -4    2.50    2.80
  -8  -3   4    1.00    1.30
  -8  -3   4   -0.70    2.00
   7   3  -4   -0.70    1.90
   7   3  -4    4.90    1.50
   7   3  -4    7.60    2.10
   7   3  -4    5.60    3.10
  -7  -3   4    7.40    2.50
  -7  -3   4    5.10    2.90
  -7  -3   4   11.20    3.00
   6   3  -4    2.60    1.40
   6   3  -4    2.90    2.40
   6   3  -4    1.70    1.80
   6   3  -4    2.30    1.60
  -6  -3   4    0.60    1.80
  -6  -3   4    3.60    2.00
  -6  -3   4    2.70    1.60
  -6  -3   4    3.10    1.50
   5   3  -4  100.49    7.80
   5   3  -4   97.49    5.20
   5   3  -4   92.19    6.30
   5   3  -4   77.99    6.80
  -5  -3   4   86.89    6.70
  -5  -3   4   92.49    5.70
  -5  -3   4   93.59    6.20
  -5  -3   4   96.19    7.50
   4   3  -4 3652.53   79.59
   4   3  -4 3661.23   74.69
   4   3  -4 3806.92   77.39
   4   3  -4 3579.74   74.29
  -4  -3   4 3554.54   74.99
  -4  -3   4 3716.33   75.29
  -4  -3   4 3637.24   77.79
  -4  -3   4 3602.54   79.09
   3   3  -4    2.90    1.70
   3   3  -4    8.20    1.80
   3   3  -4    6.40    1.70
  -3  -3   4    6.40    1.70
  -3  -3   4    6.80    1.90
  -3  -3   4    9.00    1.90
  -3  -3   4    2.30    1.60
   2   3  -4 1846.92   39.40
   2   3  -4 1745.63   39.10
   2   3  -4 1871.11   41.40
   2   3  -4 1840.82   41.50
  -2  -3   4 1832.12   38.70
  -2  -3   4 1820.32   37.40
  -2  -3   4 1829.92   39.40
  -2  -3   4 1811.42   38.80
   1   3  -4   16.70    1.70
   1   3  -4   20.20    2.00
   1   3  -4   16.30    2.00
   1   3  -4   16.20    2.70
  -1  -3   4   16.10    2.00
  -1  -3   4   17.40    1.50
  -1  -3   4   19.80    2.00
  -1  -3   4   19.70    2.10
   0   3  -4 1217.78   27.70
   0   3  -4 1236.28   26.90
   0   3  -4 1198.48   30.30
   0   3  -4 1241.58   27.10
   0  -3   4 1216.98   29.20
   0  -3   4 1189.08   27.10
  -1   3  -4   12.40    2.30
  -1   3  -4   10.80    1.90
  -1   3  -4    7.50    2.10
  -1   3  -4   10.90    2.10
  -1   3  -4    8.30    2.20
   1  -3   4    9.40    2.20
   1  -3   4   11.90    2.10
   1  -3   4    9.60    1.90
   1  -3   4   12.10    1.60
  -2   3  -4  358.66   13.30
  -2   3  -4  398.86   12.20
  -2   3  -4  371.26   11.30
  -2   3  -4  361.66   14.00
   2  -3   4  364.16   12.70
   2  -3   4  376.56   10.70
   2  -3   4  383.06   14.50
   2  -3   4  401.56   12.60
   2  -3   4  364.56   11.30
  -3   3  -4   28.40    4.70
  -3   3  -4   27.20    2.70
  -3   3  -4   25.00    3.70
  -3   3  -4   25.60    2.70
   3  -3   4   35.40    5.10
   3  -3   4   25.80    2.20
   3  -3   4   31.10    3.50
   3  -3   4   32.80    3.60
   3  -3   4   28.20    2.70
  -4   3  -4  623.94   21.00
  -4   3  -4  604.04   22.60
  -4   3  -4  600.74   17.50
  -4   3  -4  598.84   18.50
   4  -3   4  621.74   20.10
   4  -3   4  617.64   15.70
   4  -3   4  617.54   19.30
   4  -3   4  618.14   22.00
   4  -3   4  595.64   14.70
  -5   3  -4    8.80    2.80
  -5   3  -4   13.20    2.80
  -5   3  -4   10.60    2.80
  -5   3  -4    8.60    2.80
  -5   3  -4   10.80    3.20
   5  -3   4    9.30    2.70
   5  -3   4    9.50    3.30
   5  -3   4    4.60    2.10
  -6   3  -4    3.40    1.80
  -6   3  -4    0.30    1.30
  -6   3  -4    2.20    1.50
  -6   3  -4   -1.50    1.20
   6  -3   4    0.40    2.30
   6  -3   4    5.00    2.60
  -7   3  -4    3.80    2.40
  -7   3  -4    0.10    1.60
  -7   3  -4    2.60    3.00
  -7   3  -4    1.00    2.00
   7  -3   4    1.70    2.20
   7  -3   4   -1.60    2.00
   7  -3   4    1.80    2.40
  -8   3  -4  104.69    9.30
  -8   3  -4  115.59    8.00
   8  -3   4  109.59    9.30
   8  -3   4  118.29   11.20
   8  -3   4  132.49   10.90
  -9   3  -4    6.40    3.20
   9  -3   4    0.60    2.60
   9  -3   4   10.00    3.70
   9  -3   4    8.60    3.40
  11   2  -4    0.80    3.00
 -11  -2   4   -0.30    2.30
  10   2  -4    1.30    3.20
 -10  -2   4    0.60    2.00
   9   2  -4   23.70    5.90
   9   2  -4   23.80    6.20
   9   2  -4   27.40    3.40
   9   2  -4   25.90    3.80
  -9  -2   4   19.30    4.30
   8   2  -4    0.00    2.30
   8   2  -4    5.60    2.00
   8   2  -4    0.00    2.60
   8   2  -4    4.30    2.20
  -8  -2   4    1.90    1.80
  -8  -2   4    2.10    1.90
   7   2  -4    8.10    4.30
   7   2  -4    7.20    3.30
   7   2  -4   12.20    2.70
   7   2  -4    9.60    2.20
  -7  -2   4    8.80    2.70
  -7  -2   4    2.70    2.50
  -7  -2   4    8.40    3.10
  -7  -2   4   12.00    3.00
   6   2  -4    3.30    1.20
   6   2  -4    5.90    2.80
   6   2  -4   -0.30    1.70
   6   2  -4    2.40    1.90
  -6  -2   4    0.40    1.20
  -6  -2   4    2.30    1.50
  -6  -2   4    4.80    2.90
   5   2  -4  302.17   10.00
   5   2  -4  310.87   12.40
   5   2  -4  307.87   13.70
  -5  -2   4  306.17   13.50
  -5  -2   4  298.27   13.30
  -5  -2   4  311.37   11.90
  -5  -2   4  327.37   11.60
   4   2  -4 2988.60   63.49
   4   2  -4 2909.81   58.79
   4   2  -4 2949.30   64.29
   4   2  -4 2903.01   60.09
  -4  -2   4 2895.91   61.29
  -4  -2   4 2900.31   64.09
  -4  -2   4 2925.41   62.09
   3   2  -4 1900.81   43.10
   3   2  -4 1898.71   40.80
   3   2  -4 1976.60   43.00
   3   2  -4 1908.11   40.50
  -3  -2   4 1902.91   41.60
  -3  -2   4 1950.50   43.20
  -3  -2   4 1949.10   41.70
   2   2  -4 1028.50   24.20
   2   2  -4 1013.60   21.90
   2   2  -4 1010.10   23.40
   2   2  -4 1032.70   24.10
   2   2  -4 1039.80   24.60
  -2  -2   4 1045.50   24.80
  -2  -2   4 1028.40   23.70
  -2  -2   4 1048.80   22.40
   1   2  -4 3096.09   62.29
   1   2  -4 3187.08   61.79
   1   2  -4 3029.00   61.89
  -1  -2   4 3037.10   61.99
  -1  -2   4 3157.58   60.49
  -1  -2   4 2988.50   61.29
  -1  -2   4 3102.99   62.49
   0   2  -4 1917.31   41.40
   0   2  -4 1994.40   40.70
   0   2  -4 2003.10   43.20
   0   2  -4 2041.80   41.10
   0   2  -4 1963.30   43.40
   0  -2   4 1983.50   40.80
   0  -2   4 2007.90   43.30
   0  -2   4 1985.80   40.60
  -1   2  -4  296.87    9.80
  -1   2  -4  298.57    8.50
  -1   2  -4  289.77    8.50
   1  -2   4  293.17    8.50
   1  -2   4  306.07    9.70
   1  -2   4  285.47    8.10
   1  -2   4  296.97   11.00
   1  -2   4  300.67   10.40
  -2   2  -4  189.18    6.60
  -2   2  -4  196.58    9.60
  -2   2  -4  204.98    6.80
  -2   2  -4  193.48    6.80
  -2   2  -4  185.68    8.60
  -2   2  -4  198.88    8.80
   2  -2   4  193.78    5.80
   2  -2   4  207.78    8.70
   2  -2   4  187.88    6.30
   2  -2   4  193.98    8.00
   2  -2   4  205.58    9.60
  -3   2  -4   70.39    6.00
  -3   2  -4   68.19    3.80
  -3   2  -4   65.99    4.00
  -3   2  -4   60.29    5.50
  -3   2  -4   70.09    5.20
  -3   2  -4   58.79    4.20
   3  -2   4   65.09    5.00
   3  -2   4   68.59    5.80
   3  -2   4   67.09    5.10
  -4   2  -4  125.09    9.00
  -4   2  -4  131.49    8.70
  -4   2  -4  146.29    7.60
  -4   2  -4  130.19    9.20
  -4   2  -4  136.09    6.20
  -4   2  -4  132.39    6.40
  -4   2  -4  127.69    7.60
   4  -2   4  130.19    8.70
   4  -2   4  130.19    7.90
   4  -2   4  137.79    8.10
  -5   2  -4   47.20    5.00
  -5   2  -4   53.79    6.50
  -5   2  -4   45.60    4.20
  -5   2  -4   44.50    5.70
  -5   2  -4   49.70    3.90
  -5   2  -4   49.30    4.90
   5  -2   4   52.69    5.30
   5  -2   4   48.00    5.20
   5  -2   4   52.69    6.00
  -6   2  -4   15.20    3.30
  -6   2  -4   13.70    2.90
  -6   2  -4   14.90    2.80
   6  -2   4   21.50    4.70
   6  -2   4   12.10    3.60
   6  -2   4   11.90    3.50
  -7   2  -4    1.40    1.20
  -7   2  -4   -0.10    1.40
   7  -2   4    2.00    2.10
   7  -2   4   -0.30    1.80
  -8   2  -4   83.89    7.00
  -8   2  -4   85.99    7.20
  -8   2  -4   87.09    6.50
   8  -2   4   75.59    9.00
   8  -2   4   94.89    9.00
   8  -2   4  102.59    9.60
  -9   2  -4   16.00    3.70
  -9   2  -4    9.70    3.40
   9  -2   4   15.60    4.50
   9  -2   4   23.90    6.40
   9  -2   4   28.40    5.90
 -10   2  -4    0.30    2.10
  10  -2   4   -0.70    2.40
  10  -2   4    0.90    4.70
  11   1  -4   -1.30    3.00
  11   1  -4   -0.40    3.50
 -11  -1   4    0.80    2.20
  10   1  -4    8.70    3.00
  10   1  -4   10.20    4.80
   9   1  -4   68.29    5.60
   9   1  -4   78.99    9.10
   9   1  -4   67.59    4.60
   9   1  -4   58.79    5.40
  -9  -1   4   75.79    7.20
   8   1  -4    4.30    3.40
   8   1  -4    2.00    1.60
   8   1  -4   -0.90    1.90
   8   1  -4    1.20    1.60
  -8  -1   4    2.70    2.10
  -8  -1   4    2.00    2.20
   7   1  -4    0.30    2.10
   7   1  -4    0.30    0.90
   7   1  -4    5.40    2.90
   7   1  -4    2.80    1.30
   7   1  -4    2.60    1.50
  -7  -1   4    0.70    1.80
  -7  -1   4    3.10    2.00
  -7  -1   4    0.40    1.50
   6   1  -4   48.10    4.70
   6   1  -4   44.50    3.30
   6   1  -4   41.70    5.10
   6   1  -4   50.49    6.60
   6   1  -4   44.80    3.50
  -6  -1   4   48.10    5.40
  -6  -1   4   43.10    4.40
  -6  -1   4   44.70    4.50
   5   1  -4   24.10    4.00
   5   1  -4   21.90    4.00
   5   1  -4   25.00    2.50
  -5  -1   4   25.00    3.30
  -5  -1   4   24.10    3.00
  -5  -1   4   26.80    4.60
   4   1  -4    3.10    1.10
   4   1  -4    3.20    1.60
   4   1  -4    2.70    1.40
   4   1  -4    3.70    1.40
  -4  -1   4    2.70    1.10
  -4  -1   4    2.70    1.40
  -4  -1   4    6.40    1.60
   3   1  -4 3500.75   71.39
   3   1  -4 3267.47   70.49
   3   1  -4 3415.86   69.79
  -3  -1   4 3376.56   69.69
  -3  -1   4 3471.35   69.89
  -3  -1   4 3358.86   70.19
   2   1  -4 1205.38   26.60
   2   1  -4 1299.87   28.50
   2   1  -4 1210.18   26.90
   2   1  -4 1213.98   26.50
  -2  -1   4 1196.08   27.30
  -2  -1   4 1182.18   27.20
  -2  -1   4 1226.78   26.50
   1   1  -4  460.95   12.00
   1   1  -4  493.95   13.10
  -1  -1   4  473.85   11.70
  -1  -1   4  474.65   13.30
  -1  -1   4  483.25   12.40
  -1  -1   4  473.25   13.00
   0   1  -4  754.32   16.90
   0   1  -4  756.72   19.30
   0   1  -4  716.83   18.00
   0   1  -4  764.62   16.60
   0   1  -4  757.22   18.80
   0  -1   4  766.62   19.80
   0  -1   4  751.82   19.20
   0  -1   4  746.73   16.90
   0  -1   4  739.13   16.40
   0  -1   4  773.72   15.50
  -1   1  -4  271.47    7.20
  -1   1  -4  269.77   10.10
  -1   1  -4  275.67    7.20
  -1   1  -4  280.67    9.60
  -1   1  -4  269.77    9.00
  -1   1  -4  268.77    7.00
   1  -1   4  264.17    6.80
   1  -1   4  275.27    7.50
   1  -1   4  268.27   10.00
   1  -1   4  269.27    6.80
   1  -1   4  268.47   10.40
   1  -1   4  258.97    9.00
  -2   1  -4   50.69    2.40
  -2   1  -4   47.80    4.00
  -2   1  -4   51.29    4.00
  -2   1  -4   46.00    2.50
  -2   1  -4   49.70    3.10
  -2   1  -4   51.79    4.50
   2  -1   4   45.80    3.70
   2  -1   4   51.99    4.70
   2  -1   4   45.70    4.10
  -3   1  -4  256.97   11.60
  -3   1  -4  256.57   10.10
  -3   1  -4  271.17    7.90
  -3   1  -4  266.37    7.60
  -3   1  -4  266.07   11.70
  -3   1  -4  263.67   11.60
   3  -1   4  275.97   10.70
   3  -1   4  264.37   12.10
   3  -1   4  270.47   11.60
  -4   1  -4   55.39    4.50
  -4   1  -4   56.19    5.60
  -4   1  -4   49.50    3.20
  -4   1  -4   52.19    4.30
  -4   1  -4   53.79    4.40
  -4   1  -4   49.30    5.40
  -4   1  -4   46.30    3.20
  -4   1  -4   55.59    5.40
   4  -1   4   47.80    5.40
   4  -1   4   52.19    5.20
   4  -1   4   53.99    4.90
  -5   1  -4   57.99    4.90
  -5   1  -4   64.89    6.60
  -5   1  -4   60.79    5.00
  -5   1  -4   59.69    3.80
  -5   1  -4   56.59    6.60
  -5   1  -4   59.69    6.30
  -5   1  -4   49.50    4.80
   5  -1   4   61.29    6.00
   5  -1   4   62.19    5.80
   5  -1   4   61.99    6.50
  -6   1  -4   70.29    5.80
  -6   1  -4   88.89    5.30
  -6   1  -4   84.19    5.80
  -6   1  -4   85.89    6.90
  -6   1  -4   78.89    5.50
  -6   1  -4   78.79    7.70
   6  -1   4   96.69    8.10
   6  -1   4   78.79    7.80
  -7   1  -4   88.49    6.40
  -7   1  -4   75.59    6.80
  -7   1  -4   80.79    5.50
   7  -1   4   86.39    7.80
   7  -1   4   81.59    8.70
   7  -1   4   83.39    8.10
  -8   1  -4   61.09    5.20
  -8   1  -4   38.40    5.50
  -8   1  -4   52.99    4.90
   8  -1   4   54.39    7.30
   8  -1   4   45.80    7.60
   8  -1   4   53.39    6.80
  -9   1  -4    9.50    3.80
  -9   1  -4   13.00    3.40
   9  -1   4    6.70    4.20
   9  -1   4   13.00    4.40
 -10   1  -4   -0.70    2.10
  10  -1   4   -7.50    3.60
  11   0  -4   -0.10    3.40
  11   0  -4   -5.00    3.30
 -11   0   4    6.80    2.60
  10   0  -4   17.60    2.90
  10   0  -4   20.80    4.50
  10   0  -4   19.40    6.50
 -10   0   4   25.10    8.10
   9   0  -4   20.20    4.00
   9   0  -4   29.80    4.80
   9   0  -4   24.00    3.20
  -9   0   4   22.00    4.90
   8   0  -4  139.29    7.00
   8   0  -4  156.98   12.60
   8   0  -4  155.48    9.30
   8   0  -4  151.08    8.80
  -8   0   4  140.89    9.30
   7   0  -4   58.19    5.70
   7   0  -4   58.79    4.20
   7   0  -4   51.99    5.00
   7   0  -4   57.29    7.50
  -7   0   4   45.90    5.20
  -7   0   4   59.79    6.50
  -7   0   4   53.89    5.20
   6   0  -4   -0.60    1.80
   6   0  -4    2.00    1.20
   6   0  -4   -2.00    0.90
  -6   0   4    2.50    1.40
  -6   0   4    0.10    1.10
  -6   0   4    0.50    1.10
   5   0  -4  155.28    8.70
   5   0  -4  145.59    6.90
   5   0  -4  160.98    6.70
  -5   0   4  157.08    8.60
  -5   0   4  145.79    8.30
  -5   0   4  150.08    7.80
   4   0  -4   52.99    3.80
   4   0  -4   53.29    3.70
   4   0  -4   50.19    4.20
   4   0  -4   56.99    4.80
  -4   0   4   51.59    4.20
  -4   0   4   51.79    5.10
  -4   0   4   50.29    4.40
   3   0  -4   27.30    3.10
   3   0  -4   24.30    2.50
   3   0  -4   30.60    2.60
   3   0  -4   22.70    2.50
  -3   0   4   22.80    2.70
  -3   0   4   25.90    2.70
  -3   0   4   24.20    2.40
  -3   0   4   24.10    2.00
   2   0  -4  262.07    8.80
   2   0  -4  282.37    9.80
   2   0  -4  281.67    7.30
   2   0  -4  284.07    9.80
   2   0  -4  278.07    8.30
  -2   0   4  267.37    7.30
  -2   0   4  278.87    8.70
  -2   0   4  273.07    9.00
  -2   0   4  264.17    9.10
   1   0  -4  675.23   16.50
   1   0  -4  683.83   17.10
   1   0  -4  671.53   16.20
   1   0  -4  667.33   18.00
  -1   0   4  682.83   17.60
  -1   0   4  653.63   16.10
  -1   0   4  655.83   15.60
   0   0  -4 3242.08   66.49
   0   0  -4 3220.78   62.89
   0   0  -4 3341.17   63.39
   0   0  -4 3193.58   67.19
   0   0   4 3168.88   62.79
   0   0   4 3141.89   63.29
   0   0   4 3121.39   61.99
   0   0   4 3241.38   67.39
   0   0   4 3248.48   67.79
  -1   0  -4  275.87    9.00
  -1   0  -4  262.77   10.00
  -1   0  -4  264.47    6.40
  -1   0  -4  264.77    8.00
  -1   0  -4  275.77   10.60
  -1   0  -4  277.87    9.10
  -1   0  -4  275.47    6.70
   1   0   4  263.87    9.10
   1   0   4  276.27   10.90
   1   0   4  267.57    8.00
   1   0   4  281.97   11.10
  -2   0  -4    5.00    1.80
  -2   0  -4    6.70    1.90
  -2   0  -4    6.90    2.30
  -2   0  -4    9.00    1.70
  -2   0  -4    8.30    1.90
   2   0   4    5.40    2.00
   2   0   4    9.20    2.50
   2   0   4    8.90    2.00
   2   0   4    8.10    1.80
  -3   0  -4   21.40    3.90
  -3   0  -4   20.90    2.60
  -3   0  -4   17.80    3.50
  -3   0  -4   21.50    3.60
  -3   0  -4   26.40    4.50
   3   0   4   12.50    3.10
   3   0   4   19.80    2.80
   3   0   4   19.40    3.90
  -4   0  -4  249.68   12.40
  -4   0  -4  256.87   10.50
  -4   0  -4  246.38   10.90
  -4   0  -4  247.68   12.60
  -4   0  -4  247.28   11.90
   4   0   4  256.67   12.90
   4   0   4  282.77   14.70
   4   0   4  257.67   11.10
  -5   0  -4   25.40    5.20
  -5   0  -4   27.40    5.60
  -5   0  -4   28.20    4.10
  -5   0  -4   29.00    3.70
  -5   0  -4   27.90    3.60
  -5   0  -4   27.90    2.40
   5   0   4   31.20    5.80
   5   0   4   23.70    4.70
   5   0   4   20.10    3.70
  -6   0  -4   14.40    2.20
  -6   0  -4   10.30    2.60
  -6   0  -4   11.30    3.10
  -6   0  -4   13.20    2.80
  -6   0  -4   10.70    3.50
   6   0   4   13.70    4.10
   6   0   4   16.40    4.20
  -7   0  -4    4.20    2.20
  -7   0  -4    6.20    2.60
  -7   0  -4    6.70    2.30
  -7   0  -4    7.50    2.20
   7   0   4    7.90    3.20
   7   0   4   12.60    4.10
  -8   0  -4   21.60    3.70
  -8   0  -4   30.00    3.80
  -8   0  -4   33.00    4.10
  -8   0  -4   28.70    4.30
   8   0   4   27.20    5.70
   8   0   4   33.30    6.30
  -9   0  -4    4.40    2.80
  -9   0  -4    8.00    2.60
   9   0   4    3.80    3.20
   9   0   4   -1.20    2.40
  11  -1  -4    4.20    3.50
  11  -1  -4    0.00    4.00
  10  -1  -4   48.10    5.50
  10  -1  -4   46.70    9.60
  10  -1  -4   57.49    6.90
  10  -1  -4   46.00    4.70
 -10   1   4   56.99    6.80
   9  -1  -4  115.69    8.90
   9  -1  -4  105.39   10.90
   9  -1  -4  114.29    8.40
   9  -1  -4  109.29    6.30
  -9   1   4  102.89    8.50
   8  -1  -4  170.68    8.40
   8  -1  -4  177.88   10.60
   8  -1  -4  170.78   10.60
   8  -1  -4  186.48   14.50
  -8   1   4  187.78   13.10
   7  -1  -4   34.70    7.30
   7  -1  -4   34.20    3.20
   7  -1  -4   36.90    4.80
   7  -1  -4   31.50    3.40
  -7   1   4   29.70    4.80
  -7   1   4   23.10    4.30
  -7   1   4   34.80    5.90
   6  -1  -4    2.90    1.80
   6  -1  -4    0.80    1.40
   6  -1  -4   -0.60    1.20
   6  -1  -4    5.40    1.90
  -6   1   4    1.20    1.80
  -6   1   4    3.60    1.80
  -6   1   4    2.10    1.70
  -6   1   4    3.50    1.30
   5  -1  -4    0.50    1.20
   5  -1  -4    2.00    1.30
   5  -1  -4    0.10    1.00
  -5   1   4   -0.20    0.90
  -5   1   4    1.20    1.20
  -5   1   4    0.90    0.80
   4  -1  -4 1766.52   41.70
   4  -1  -4 1773.52   40.90
   4  -1  -4 1764.32   43.40
  -4   1   4 1827.42   44.30
  -4   1   4 1863.61   41.10
  -4   1   4 1839.02   41.80
   3  -1  -4  140.09    5.20
   3  -1  -4  139.89    6.60
   3  -1  -4  143.29    7.70
   3  -1  -4  139.79    7.30
  -3   1   4  134.49    5.80
  -3   1   4  138.89    6.80
  -3   1   4  149.39    6.10
  -3   1   4  136.49    6.70
  -3   1   4  139.39    7.30
   2  -1  -4   63.09    4.70
   2  -1  -4   67.09    4.00
   2  -1  -4   67.09    4.60
   2  -1  -4   69.19    4.10
  -2   1   4   67.09    4.10
  -2   1   4   69.09    4.70
  -2   1   4   68.19    4.40
  -2   1   4   64.79    4.30
   1  -1  -4   26.60    2.50
   1  -1  -4   19.20    2.00
   1  -1  -4   22.90    2.60
   1  -1  -4   26.60    3.10
  -1   1   4   23.00    2.80
  -1   1   4   21.10    2.00
  -1   1   4   26.40    2.90
   0  -1  -4  349.96    9.10
   0  -1  -4  334.87   10.10
   0  -1  -4  333.47   12.20
   0  -1  -4  356.76   12.40
   0  -1  -4  342.17    9.20
   0  -1  -4  349.87    9.10
   0   1   4  340.57   10.00
   0   1   4  329.17   12.60
   0   1   4  330.87    8.30
   0   1   4  323.17    7.80
   0   1   4  314.37    8.90
  -1  -1  -4  286.17    9.50
  -1  -1  -4  280.97    9.20
  -1  -1  -4  276.67   11.40
  -1  -1  -4  291.77   11.70
  -1  -1  -4  283.27    9.10
  -1  -1  -4  294.47   11.30
   1   1   4  283.57    9.10
   1   1   4  274.97    9.40
   1   1   4  252.07   11.60
   1   1   4  281.97   11.70
  -2  -1  -4   18.00    3.50
  -2  -1  -4   11.60    2.60
  -2  -1  -4   17.10    3.10
  -2  -1  -4   13.50    2.50
  -2  -1  -4   15.70    2.60
  -2  -1  -4   15.20    3.10
   2   1   4   17.10    3.40
   2   1   4   14.20    2.40
   2   1   4   13.70    2.40
   2   1   4   14.00    2.70
   2   1   4   18.80    4.10
  -3  -1  -4  117.49    7.50
  -3  -1  -4  118.19    7.70
  -3  -1  -4  135.49    7.70
  -3  -1  -4  121.09    6.60
  -3  -1  -4  129.69    7.90
  -3  -1  -4  133.89    7.70
   3   1   4  131.19    7.80
   3   1   4  134.09    6.90
   3   1   4  125.29    8.30
   3   1   4  139.89    9.20
   3   1   4  132.99    7.30
  -4  -1  -4   14.80    2.90
  -4  -1  -4   19.20    4.10
  -4  -1  -4   16.80    3.30
  -4  -1  -4   17.60    4.20
  -4  -1  -4   13.30    3.30
  -4  -1  -4   15.50    3.30
   4   1   4   14.30    3.30
   4   1   4   15.10    4.40
   4   1   4   15.50    3.10
   4   1   4   15.90    3.70
   4   1   4   12.30    3.20
  -5  -1  -4   32.50    5.70
  -5  -1  -4   26.20    4.80
  -5  -1  -4   34.20    4.50
  -5  -1  -4   30.10    4.00
  -5  -1  -4   38.70    6.80
  -5  -1  -4   34.50    4.10
   5   1   4   32.50    4.70
   5   1   4   46.30    5.90
   5   1   4   42.90    4.70
   5   1   4   31.70    6.20
  -6  -1  -4   48.90    5.20
  -6  -1  -4   45.90    5.40
  -6  -1  -4   58.99    4.90
  -6  -1  -4   51.89    5.90
   6   1   4   50.59    5.80
   6   1   4   43.00    7.30
   6   1   4   59.89    7.20
  -7  -1  -4   29.70    4.20
  -7  -1  -4   25.70    2.80
  -7  -1  -4   30.70    4.80
  -7  -1  -4   35.50    4.20
  -7  -1  -4   26.90    3.80
   7   1   4   43.30    5.70
   7   1   4   25.60    6.20
  -8  -1  -4   11.70    2.50
  -8  -1  -4    3.00    2.90
  -8  -1  -4    8.40    2.70
  -8  -1  -4    4.60    2.90
  -8  -1  -4    7.20    2.40
   8   1   4   10.00    4.00
   8   1   4    8.70    2.80
  -9  -1  -4    4.60    2.60
   9   1   4    0.30    3.20
  11  -2  -4    8.20    6.80
  11  -2  -4   16.00    4.10
  11  -2  -4   15.30    3.80
 -11   2   4   22.80    5.70
  10  -2  -4   11.60    3.80
  10  -2  -4   15.50    5.90
  10  -2  -4   12.00    3.00
  10  -2  -4    6.60    2.90
 -10   2   4   31.60    6.10
   9  -2  -4   15.10    5.30
   9  -2  -4   24.00    4.70
   9  -2  -4   19.90    3.50
   9  -2  -4   18.80    4.30
   8  -2  -4    6.70    3.60
   8  -2  -4    3.30    2.10
   8  -2  -4    7.50    2.10
   8  -2  -4    2.00    2.90
   8  -2  -4    5.90    2.90
  -8   2   4    3.50    2.30
   7  -2  -4  159.28    8.50
   7  -2  -4  144.69    8.20
   7  -2  -4  131.99   14.90
   7  -2  -4  144.89    9.80
  -7   2   4  151.98    9.70
  -7   2   4  143.09    9.90
  -7   2   4  132.09    9.80
  -7   2   4  167.88    8.60
   6  -2  -4   66.89    7.80
   6  -2  -4   78.49    6.90
   6  -2  -4   76.49    5.70
   6  -2  -4   83.29    5.90
  -6   2   4   77.59    6.70
  -6   2   4   78.19    5.90
  -6   2   4   73.79    6.30
   5  -2  -4    0.20    1.20
   5  -2  -4    2.50    1.60
   5  -2  -4   -0.10    1.30
  -5   2   4    1.10    1.10
  -5   2   4    0.70    1.60
  -5   2   4    2.50    1.30
  -5   2   4    0.70    1.30
   4  -2  -4  904.51   20.60
   4  -2  -4  885.01   24.00
   4  -2  -4  905.71   26.00
   4  -2  -4  867.41   26.00
  -4   2   4  881.31   25.00
  -4   2   4  869.71   25.80
   3  -2  -4   91.79    5.20
   3  -2  -4   89.09    6.30
   3  -2  -4   88.29    6.50
   3  -2  -4  101.49    5.80
  -3   2   4   84.09    6.10
  -3   2   4   93.19    5.70
  -3   2   4   93.09    6.20
   2  -2  -4  435.26   14.70
   2  -2  -4  426.56   14.20
   2  -2  -4  417.06   13.10
   2  -2  -4  453.75   16.20
  -2   2   4  462.25   16.50
  -2   2   4  457.85   15.90
  -2   2   4  433.86   14.90
  -2   2   4  415.26   13.10
   1  -2  -4   13.70    3.10
   1  -2  -4   16.90    2.80
   1  -2  -4   11.80    2.60
  -1   2   4   12.20    1.90
  -1   2   4   16.80    2.50
  -1   2   4   11.80    2.60
  -1   2   4   10.90    2.60
   0  -2  -4  333.37   13.30
   0  -2  -4  304.57    9.00
   0  -2  -4  304.67   12.70
   0  -2  -4  303.57    9.80
   0   2   4  317.77   10.40
   0   2   4  303.87   12.20
   0   2   4  314.37    9.80
   0   2   4  305.37   13.50
   0   2   4  319.57    8.30
   0   2   4  304.47    7.90
  -1  -2  -4 1339.77   30.80
  -1  -2  -4 1287.57   30.50
  -1  -2  -4 1258.67   26.80
  -1  -2  -4 1289.57   27.60
  -1  -2  -4 1286.97   34.80
  -1  -2  -4 1310.07   29.40
  -1  -2  -4 1295.07   33.80
  -1  -2  -4 1327.97   34.10
   1   2   4 1313.17   33.30
   1   2   4 1318.67   30.60
   1   2   4 1265.47   35.90
   1   2   4 1352.96   31.10
  -2  -2  -4  612.74   19.90
  -2  -2  -4  628.14   21.30
  -2  -2  -4  619.34   18.80
  -2  -2  -4  569.04   17.20
  -2  -2  -4  608.24   17.00
  -2  -2  -4  630.24   20.10
   2   2   4  614.24   20.90
   2   2   4  581.64   16.70
   2   2   4  598.84   17.70
   2   2   4  585.24   22.10
   2   2   4  602.54   18.70
  -3  -2  -4  100.79    6.90
  -3  -2  -4   88.39    6.70
  -3  -2  -4   94.59    6.30
  -3  -2  -4   92.99    6.90
  -3  -2  -4  105.79    8.00
  -3  -2  -4   96.89    6.00
   3   2   4  106.09    7.90
   3   2   4   97.89    5.80
   3   2   4  101.69    6.90
   3   2   4   85.89    6.70
   3   2   4  101.79    8.70
  -4  -2  -4    0.80    1.10
  -4  -2  -4    2.10    1.40
  -4  -2  -4    0.50    1.10
  -4  -2  -4    1.10    1.10
  -4  -2  -4    5.80    2.40
  -4  -2  -4    0.50    1.40
   4   2   4   -0.10    1.10
   4   2   4    2.80    1.60
   4   2   4   -0.90    1.10
   4   2   4    3.10    1.90
   4   2   4    4.40    1.70
  -5  -2  -4   -0.10    0.90
  -5  -2  -4    1.60    1.20
  -5  -2  -4    4.60    1.80
  -5  -2  -4    1.10    1.90
  -5  -2  -4    1.70    1.50
   5   2   4    1.10    1.90
   5   2   4   -0.80    1.50
   5   2   4   -2.30    1.60
   5   2   4   -0.10    1.00
  -6  -2  -4  107.09    7.90
  -6  -2  -4  107.49    7.40
  -6  -2  -4   93.59    7.60
   6   2   4  100.99    9.10
   6   2   4  101.79    9.30
   6   2   4  100.99    7.80
  -7  -2  -4  180.38   11.10
  -7  -2  -4  187.98   10.20
   7   2   4  177.18   13.20
   7   2   4  204.88   11.90
   7   2   4  197.38   21.10
  -8  -2  -4   10.80    2.70
  -8  -2  -4    6.90    2.40
   8   2   4   11.70    4.20
   8   2   4    9.60    3.80
  -9  -2  -4   -3.60    2.60
  -9  -2  -4   -0.30    1.60
   9   2   4    1.00    3.90
   9   2   4    9.00    3.80
  11  -3  -4   14.30    3.90
  11  -3  -4    3.10    3.30
 -11   3   4    4.10    3.00
  10  -3  -4   -0.60    3.10
  10  -3  -4   -5.40    2.20
  10  -3  -4   -1.00    2.50
 -10   3   4   -1.90    2.10
   9  -3  -4    7.70    4.00
   9  -3  -4   14.50    3.10
   9  -3  -4   15.30    4.50
   9  -3  -4   14.90    5.70
  -9   3   4   12.80    3.40
   8  -3  -4   19.40    5.80
   8  -3  -4   24.20    4.10
   8  -3  -4   22.20    5.00
   8  -3  -4   28.50    4.90
  -8   3   4   28.40    4.80
  -8   3   4   29.30    6.30
   7  -3  -4   -3.10    1.50
   7  -3  -4    1.00    2.50
   7  -3  -4   -2.90    1.40
   7  -3  -4   -1.10    1.50
  -7   3   4   -0.20    2.10
  -7   3   4   -2.80    1.50
  -7   3   4    4.10    2.30
   6  -3  -4  367.16   19.30
   6  -3  -4  384.16   15.20
   6  -3  -4  388.76   17.00
   6  -3  -4  399.76   16.60
  -6   3   4  366.26   16.90
  -6   3   4  373.66   15.90
  -6   3   4  361.36   15.60
  -6   3   4  375.56   15.70
   5  -3  -4  249.28   11.20
   5  -3  -4  266.57   13.10
   5  -3  -4  241.78    8.50
   5  -3  -4  251.47   12.90
  -5   3   4  253.87   12.90
  -5   3   4  249.68   12.50
  -5   3   4  243.78   11.60
   4  -3  -4  476.75   16.30
   4  -3  -4  468.45   14.80
   4  -3  -4  450.65   18.30
   4  -3  -4  464.45   17.90
  -4   3   4  497.65   18.30
  -4   3   4  457.15   17.60
   3  -3  -4  346.57   14.00
   3  -3  -4  312.77   12.30
   3  -3  -4  333.37   14.80
   3  -3  -4  321.57   12.10
  -3   3   4  316.97   13.20
  -3   3   4  308.37   12.00
  -3   3   4  321.57   14.20
   2  -3  -4  135.49    9.00
   2  -3  -4  143.49    8.10
  -2   3   4  141.09    6.80
  -2   3   4  147.09    7.70
  -2   3   4  140.09    8.80
   1  -3  -4   88.29    7.20
   1  -3  -4   79.59    5.50
   1  -3  -4   84.09    6.60
   1  -3  -4   79.59    4.80
  -1   3   4   83.09    5.40
  -1   3   4   84.89    4.50
  -1   3   4   77.29    5.00
  -1   3   4   75.99    6.40
   0  -3  -4  221.08   11.70
   0  -3  -4  227.18    9.00
   0  -3  -4  225.28   11.90
   0  -3  -4  227.88    9.50
   0  -3  -4  214.08    7.80
   0   3   4  219.48    8.80
   0   3   4  213.08   11.00
   0   3   4  215.58    7.40
   0   3   4  232.98    9.30
   0   3   4  220.88    6.60
  -1  -3  -4  670.53   17.50
  -1  -3  -4  660.03   16.00
  -1  -3  -4  700.13   24.10
  -1  -3  -4  671.23   22.30
  -1  -3  -4  707.73   23.20
  -1  -3  -4  658.53   19.30
  -1  -3  -4  673.83   19.60
  -1  -3  -4  672.73   17.50
   1   3   4  677.63   19.40
   1   3   4  676.93   19.80
   1   3   4  683.23   22.00
  -2  -3  -4   55.69    4.60
  -2  -3  -4   51.59    5.90
  -2  -3  -4   56.09    5.80
  -2  -3  -4   52.59    3.20
  -2  -3  -4   56.79    5.10
  -2  -3  -4   50.79    3.90
  -2  -3  -4   61.19    5.80
  -2  -3  -4   50.09    2.40
   2   3   4   54.99    5.20
   2   3   4   49.80    5.00
   2   3   4   51.39    4.90
  -3  -3  -4  888.21   24.70
  -3  -3  -4  900.01   27.10
  -3  -3  -4  867.11   24.90
  -3  -3  -4  903.71   27.60
  -3  -3  -4  911.71   30.00
  -3  -3  -4  901.81   27.00
   3   3   4  885.61   27.10
   3   3   4  869.71   23.30
   3   3   4  878.61   25.60
  -4  -3  -4  208.68   11.10
  -4  -3  -4  229.38   12.00
  -4  -3  -4  209.38   10.60
  -4  -3  -4  222.48   11.30
  -4  -3  -4  208.78   12.90
   4   3   4  208.38   11.50
   4   3   4  206.08   12.10
   4   3   4  232.08   10.10
  -5  -3  -4  177.38   11.80
  -5  -3  -4  159.38   13.30
  -5  -3  -4  166.08   10.10
  -5  -3  -4  180.58   10.70
   5   3   4  185.38   11.80
   5   3   4  187.28    9.70
   5   3   4  170.68   11.60
   5   3   4  176.98   12.00
  -6  -3  -4   16.20    5.40
  -6  -3  -4   15.20    4.10
  -6  -3  -4   17.00    4.80
   6   3   4   17.90    4.70
   6   3   4   11.10    4.50
   6   3   4   15.30    3.70
  -7  -3  -4    8.40    3.00
   7   3   4    8.10    4.50
   7   3   4   17.80    4.10
   7   3   4    4.90    4.00
   8   3   4   59.89    8.40
   8   3   4   63.29    8.30
   8   3   4   64.09    7.20
   9   3   4    0.10    2.80
  11  -4  -4   -0.20    3.10
  11  -4  -4   -3.10    3.90
 -11   4   4    0.60    2.90
  10  -4  -4   62.09    8.50
  10  -4  -4   78.79    7.40
  10  -4  -4   58.79    6.10
  10  -4  -4   65.79    9.20
 -10   4   4   74.29    8.10
 -10   4   4   80.29    6.20
   9  -4  -4   -0.70    1.90
   9  -4  -4    5.20    2.90
   9  -4  -4   -1.70    2.30
   9  -4  -4    1.30    1.80
  -9   4   4   -4.50    1.90
  -9   4   4    1.70    2.10
   8  -4  -4   10.50    4.50
   8  -4  -4   11.20    3.80
   8  -4  -4    8.80    3.40
  -8   4   4   13.60    3.70
  -8   4   4    9.50    3.50
   7  -4  -4  203.68   12.00
   7  -4  -4  169.28   14.00
   7  -4  -4  172.38   12.20
   7  -4  -4  166.58   10.10
  -7   4   4  194.88   11.70
  -7   4   4  189.28   11.70
  -7   4   4  174.68   11.40
   6  -4  -4   98.19    8.50
   6  -4  -4  106.09    7.50
   6  -4  -4   99.09    9.90
   6  -4  -4  100.49    8.70
  -6   4   4  119.79    8.60
  -6   4   4  108.69    8.80
  -6   4   4  102.49   10.20
   5  -4  -4   58.99    4.90
   5  -4  -4   61.09    6.70
   5  -4  -4   62.09    6.30
   5  -4  -4   58.99    6.50
  -5   4   4   64.99    5.90
  -5   4   4   51.79    6.00
  -5   4   4   74.59    7.10
   4  -4  -4   38.00    7.50
   4  -4  -4   38.90    4.90
   4  -4  -4   29.70    3.80
  -4   4   4   35.10    4.60
  -4   4   4   40.30    4.40
  -4   4   4   32.80    5.60
   3  -4  -4    1.50    2.10
   3  -4  -4    5.30    2.10
   3  -4  -4    4.40    2.00
   3  -4  -4    3.30    1.50
  -3   4   4    3.40    1.80
  -3   4   4    1.30    1.20
  -3   4   4    2.00    1.30
   2  -4  -4   54.19    5.70
   2  -4  -4   54.19    4.60
   2  -4  -4   56.59    5.20
   2  -4  -4   59.79    6.40
  -2   4   4   61.19    5.30
  -2   4   4   59.99    4.50
  -2   4   4   58.99    6.10
   1  -4  -4  210.98    9.90
   1  -4  -4  183.08    8.20
   1  -4  -4  188.48   11.60
   1  -4  -4  169.28   10.90
  -1   4   4  196.28    9.30
  -1   4   4  176.48    7.40
  -1   4   4  189.18   11.20
  -1   4   4  181.88    8.70
   0  -4  -4  261.17    9.50
   0  -4  -4  265.17   14.20
   0  -4  -4  254.47   13.70
   0  -4  -4  265.07   10.90
   0   4   4  289.27   11.30
   0   4   4  263.37   11.60
   0   4   4  251.07    9.30
   0   4   4  250.37   13.00
   0   4   4  252.57    7.90
  -1  -4  -4  443.56   15.70
  -1  -4  -4  413.96   18.40
  -1  -4  -4  440.76   19.60
  -1  -4  -4  462.15   14.50
   1   4   4  452.35   18.10
   1   4   4  470.65   15.80
   1   4   4  466.85   16.30
  -2  -4  -4   44.00    4.50
  -2  -4  -4   44.10    3.70
  -2  -4  -4   43.60    4.70
  -2  -4  -4   45.80    6.20
  -2  -4  -4   46.60    3.00
  -2  -4  -4   43.10    3.70
  -2  -4  -4   43.20    5.60
  -2  -4  -4   44.90    5.40
   2   4   4   43.70    5.80
   2   4   4   42.40    5.20
   2   4   4   47.00    4.80
  -3  -4  -4   26.60    2.00
  -3  -4  -4   31.10    3.80
  -3  -4  -4   30.30    5.30
  -3  -4  -4   19.40    4.10
  -3  -4  -4   31.10    3.80
  -3  -4  -4   31.80    2.80
  -3  -4  -4   28.10    4.10
   3   4   4   25.00    4.70
   3   4   4   38.60    4.60
   3   4   4   35.50    6.10
  -4  -4  -4   11.70    3.20
  -4  -4  -4   17.50    3.50
  -4  -4  -4   20.00    4.80
  -4  -4  -4   17.90    3.70
  -4  -4  -4   11.90    4.20
   4   4   4   11.30    3.10
   4   4   4   21.30    4.80
   4   4   4   12.50    2.70
  -5  -4  -4   72.49    7.90
  -5  -4  -4   74.79   10.20
  -5  -4  -4   80.99    7.20
   5   4   4   69.59    7.80
   5   4   4   67.09    7.50
   5   4   4   79.69    6.20
  -6  -4  -4   59.29    7.40
  -6  -4  -4   48.90    6.00
   6   4   4   76.79    8.50
   6   4   4   65.59    7.60
   6   4   4   67.09    6.30
  -7  -4  -4    0.60    1.90
   7   4   4    2.90    2.60
   7   4   4    1.30    2.60
   8   4   4   29.40    6.90
   8   4   4   35.00    6.30
  10  -5  -4   12.00    3.70
  10  -5  -4    2.70    3.70
  10  -5  -4    6.50    3.80
  10  -5  -4   13.40    3.60
 -10   5   4    5.10    3.90
 -10   5   4    7.10    3.90
   9  -5  -4   -2.20    2.40
   9  -5  -4   -2.00    2.70
   9  -5  -4   -0.20    1.90
  -9   5   4   -2.10    2.00
  -9   5   4   -2.50    3.00
   8  -5  -4   26.10    5.60
   8  -5  -4   19.50    5.60
   8  -5  -4   34.60    6.50
  -8   5   4   28.50    5.80
  -8   5   4   27.80    5.20
   7  -5  -4  153.58   11.40
   7  -5  -4  156.08   11.40
   7  -5  -4  128.99   12.20
  -7   5   4  134.99    9.90
  -7   5   4  131.49   10.50
   6  -5  -4   26.10    5.60
   6  -5  -4   24.40    4.90
   6  -5  -4   24.30    5.70
   6  -5  -4   23.10    6.00
  -6   5   4   29.30    5.50
  -6   5   4   31.30    5.80
   5  -5  -4   87.89    7.00
   5  -5  -4   88.09    8.80
   5  -5  -4  106.39    9.70
   5  -5  -4   93.19    8.20
   5  -5  -4   80.29    6.80
  -5   5   4  103.49    7.80
  -5   5   4   87.89    9.90
  -5   5   4   84.09    7.80
   4  -5  -4    2.50    1.80
   4  -5  -4   -2.10    1.20
   4  -5  -4    3.50    2.10
   4  -5  -4    1.30    1.10
  -4   5   4    1.60    1.80
  -4   5   4    3.10    1.70
  -4   5   4    0.40    1.40
   3  -5  -4  187.28   12.70
   3  -5  -4  198.08   11.30
   3  -5  -4  181.98   11.30
   3  -5  -4  184.28    9.90
  -3   5   4  180.48   10.70
  -3   5   4  173.48    9.10
  -3   5   4  177.88   11.90
   2  -5  -4   38.70    5.70
   2  -5  -4   37.70    5.00
   2  -5  -4   35.60    3.90
   2  -5  -4   29.20    4.80
  -2   5   4   35.00    3.70
  -2   5   4   39.10    5.40
  -2   5   4   33.80    4.30
  -2   5   4   35.10    4.30
   1  -5  -4  283.47   15.10
   1  -5  -4  273.57   11.20
   1  -5  -4  259.87   15.10
   1  -5  -4  272.87   15.00
  -1   5   4  272.87   11.90
  -1   5   4  275.37   14.90
  -1   5   4  283.67   10.00
  -1   5   4  290.57   12.40
   0  -5  -4   28.50    3.60
   0  -5  -4   39.20    5.70
   0  -5  -4   21.70    5.00
   0  -5  -4   26.80    3.20
   0   5   4   30.70    5.20
   0   5   4   31.60    4.00
   0   5   4   33.80    2.60
   0   5   4   34.10    5.90
   0   5   4   32.10    3.90
  -1  -5  -4  258.67   11.00
  -1  -5  -4  236.28   14.10
  -1  -5  -4  245.48   15.10
  -1  -5  -4  242.38    9.30
  -1  -5  -4  240.68   11.60
   1   5   4  246.28   13.60
   1   5   4  269.47   11.90
   1   5   4  239.98    6.60
   1   5   4  252.17    7.90
   1   5   4  211.38   13.20
  -2  -5  -4  101.59    5.60
  -2  -5  -4  114.19    6.60
  -2  -5  -4  123.79   10.60
  -2  -5  -4  107.59    5.40
  -2  -5  -4  117.19    8.90
  -2  -5  -4   99.19    9.00
  -2  -5  -4  108.69    7.50
   2   5   4  113.89    8.40
   2   5   4  114.99    7.90
   2   5   4  100.69    8.40
  -3  -5  -4   41.00    5.90
  -3  -5  -4   37.20    7.40
  -3  -5  -4   38.50    4.10
  -3  -5  -4   51.89    5.20
  -3  -5  -4   42.30    5.50
  -3  -5  -4   41.20    3.80
  -3  -5  -4   42.50    3.00
  -3  -5  -4   42.50    5.30
   3   5   4   36.90    5.00
   3   5   4   47.60    6.00
   3   5   4   38.10    5.00
  -4  -5  -4    0.90    1.00
  -4  -5  -4    0.30    1.00
  -4  -5  -4    0.40    2.10
  -4  -5  -4   -0.50    1.80
  -4  -5  -4   -0.40    1.70
   4   5   4    0.60    2.20
   4   5   4    0.00    1.50
   4   5   4   -3.30    2.10
  -5  -5  -4    4.30    2.30
  -5  -5  -4    3.60    1.30
  -5  -5  -4    3.70    2.60
  -5  -5  -4    1.60    1.90
  -5  -5  -4    6.60    1.50
   5   5   4    1.10    2.10
   5   5   4    4.60    2.70
  -6  -5  -4    5.60    1.60
  -6  -5  -4    6.50    3.40
  -6  -5  -4    3.50    2.70
  -6  -5  -4    6.40    1.60
  -6  -5  -4    5.90    3.80
   6   5   4    7.60    3.00
   6   5   4   11.00    4.00
  -7  -5  -4   25.60    4.10
  -7  -5  -4   19.80    2.60
   7   5   4   21.10    5.30
   7   5   4   22.70    4.50
  -8  -5  -4    6.20    3.40
   8   5   4   13.60    4.70
   8   5   4   11.20    3.30
  10  -6  -4   11.30    4.00
  10  -6  -4    3.20    4.70
  10  -6  -4   15.30    4.80
  10  -6  -4    9.40    3.90
 -10   6   4    9.30    3.90
   9  -6  -4    4.50    3.30
   9  -6  -4   -3.80    3.00
   9  -6  -4    9.10    5.00
  -9   6   4    3.50    2.80
   8  -6  -4    9.70    3.60
   8  -6  -4    5.50    3.70
  -8   6   4    5.80    2.50
   7  -6  -4    0.80    2.00
   7  -6  -4   -4.10    1.90
   7  -6  -4    2.50    2.30
   7  -6  -4   -0.60    2.60
  -7   6   4    0.00    1.20
   6  -6  -4    7.30    3.90
   6  -6  -4   11.30    3.80
   6  -6  -4   13.40    4.90
   6  -6  -4   12.20    4.50
  -6   6   4    9.30    2.90
   5  -6  -4   42.90    7.90
   5  -6  -4   40.10    6.90
   5  -6  -4   34.90    6.90
   5  -6  -4   42.20    6.80
  -5   6   4   44.30    7.50
  -5   6   4   40.50    5.30
   4  -6  -4    2.90    1.70
   4  -6  -4   -1.20    1.60
   4  -6  -4    1.30    1.60
  -4   6   4   -0.50    1.50
  -4   6   4    2.80    1.90
   3  -6  -4   13.70    4.30
   3  -6  -4   17.20    4.30
   3  -6  -4   15.80    3.70
   3  -6  -4   13.20    3.50
  -3   6   4   19.00    4.60
  -3   6   4   18.30    3.50
  -3   6   4   14.90    4.10
   2  -6  -4   37.80    4.30
   2  -6  -4   49.20    5.80
   2  -6  -4   33.90    6.50
   2  -6  -4   44.60    6.50
  -2   6   4   38.40    7.20
  -2   6   4   34.40    5.70
  -2   6   4   39.60    4.00
  -2   6   4   43.10    5.00
   1  -6  -4   76.79    5.90
   1  -6  -4   82.99    7.00
   1  -6  -4   84.69    8.80
   1  -6  -4   85.89   16.40
  -1   6   4   74.99    6.30
  -1   6   4   82.89    6.60
  -1   6   4   72.79    5.90
  -1   6   4   77.99    8.00
   0  -6  -4    6.10    3.10
   0  -6  -4    9.10    2.40
   0  -6  -4   10.50    3.20
   0  -6  -4    9.80    3.60
   0   6   4    6.80    1.70
   0   6   4    7.40    2.60
   0   6   4    2.70    1.90
   0   6   4   11.40    2.60
   0   6   4    6.30    2.40
  -1  -6  -4   12.20    4.20
  -1  -6  -4   18.50    3.50
  -1  -6  -4   11.50    3.20
  -1  -6  -4    6.10    3.00
   1   6   4   11.60    3.50
   1   6   4    6.50    2.60
   1   6   4   11.30    2.20
   1   6   4    9.80    1.60
   1   6   4   16.50    4.50
  -2  -6  -4   12.20    3.70
  -2  -6  -4   17.10    3.50
  -2  -6  -4   11.50    3.60
  -2  -6  -4   15.60    2.60
  -2  -6  -4   14.00    2.50
   2   6   4   21.00    5.20
   2   6   4   17.20    5.30
   2   6   4   13.50    4.00
  -3  -6  -4  180.88    7.70
  -3  -6  -4  185.08    8.90
  -3  -6  -4  172.48   11.70
  -3  -6  -4  186.58    8.90
  -3  -6  -4  167.98   12.80
   3   6   4  153.58   11.20
   3   6   4  188.58   12.30
   3   6   4  155.48   10.60
  -4  -6  -4    5.50    1.90
  -4  -6  -4    5.90    1.90
  -4  -6  -4    5.90    2.60
  -4  -6  -4    4.00    2.40
  -4  -6  -4    9.20    3.50
   4   6   4    2.00    2.60
   4   6   4    1.50    2.30
   4   6   4    7.20    3.80
  -5  -6  -4   16.40    4.50
  -5  -6  -4   12.60    3.40
  -5  -6  -4    7.30    3.60
  -5  -6  -4   13.40    2.60
  -5  -6  -4   12.30    2.50
   5   6   4   15.90    4.30
   5   6   4   11.70    4.00
  -6  -6  -4   -2.00    2.30
  -6  -6  -4    6.60    2.50
  -6  -6  -4   -0.50    1.20
  -6  -6  -4    2.00    1.40
   6   6   4    4.20    3.50
   6   6   4   -0.10    3.10
  -7  -6  -4    8.20    2.60
  -7  -6  -4   10.70    2.00
   7   6   4    8.10    4.00
   7   6   4    7.70    4.50
   9  -7  -4   28.40    7.90
   9  -7  -4   53.39    6.60
  -9   7   4   38.00    7.00
   8  -7  -4   -0.60    3.10
   8  -7  -4    6.70    3.60
   8  -7  -4   -0.10    3.00
  -8   7   4    5.40    3.20
   7  -7  -4    1.70    2.80
   7  -7  -4    4.70    2.80
   7  -7  -4   -4.80    2.80
   7  -7  -4   -3.50    2.50
  -7   7   4   -0.30    1.50
   6  -7  -4   16.70    5.20
   6  -7  -4   13.10    4.10
   6  -7  -4   19.50    7.70
   6  -7  -4   20.40    5.90
  -6   7   4   14.20    4.30
   5  -7  -4   90.39    8.60
   5  -7  -4  101.79    9.70
   5  -7  -4  102.59   11.30
   5  -7  -4   87.59    9.00
  -5   7   4   92.79    7.90
   4  -7  -4   -1.50    2.50
   4  -7  -4   -0.60    1.80
   4  -7  -4    0.70    1.30
  -4   7   4    0.30    1.40
   3  -7  -4   38.60    8.00
   3  -7  -4   34.30    6.30
   3  -7  -4   27.90    5.50
  -3   7   4   32.70    5.70
  -3   7   4   32.10    6.00
  -3   7   4   36.60    4.20
   2  -7  -4   15.50    6.20
   2  -7  -4   17.30    4.80
   2  -7  -4   15.20    4.40
   2  -7  -4   16.00    5.00
  -2   7   4   13.10    5.00
  -2   7   4   14.10    4.20
  -2   7   4   14.20    2.80
   1  -7  -4  407.56   21.80
   1  -7  -4  430.96   16.70
   1  -7  -4  443.06   18.70
  -1   7   4  411.46   17.10
  -1   7   4  460.25   19.20
  -1   7   4  431.16   20.80
  -1   7   4  442.56   14.50
   0  -7  -4  450.55   24.00
   0  -7  -4  443.96   16.40
   0  -7  -4  450.95   18.30
   0   7   4  418.26   16.20
   0   7   4  455.15   14.10
   0   7   4  480.55   20.90
   0   7   4  445.16   19.10
  -1  -7  -4   63.39    8.70
  -1  -7  -4   57.19    6.00
  -1  -7  -4   58.99   10.30
  -1  -7  -4   51.49    3.60
   1   7   4   50.09    6.10
   1   7   4   55.39    3.40
   1   7   4   42.20    6.10
  -2  -7  -4   33.50    5.30
  -2  -7  -4   26.80    6.60
  -2  -7  -4   21.70    4.90
  -2  -7  -4   29.80    3.60
   2   7   4   38.60   11.40
   2   7   4   20.20    4.90
  -3  -7  -4   94.59    6.60
  -3  -7  -4   85.99    6.20
  -3  -7  -4   89.19   11.30
  -3  -7  -4  103.19    6.20
   3   7   4  104.89    9.20
   3   7   4   99.39    9.40
  -4  -7  -4   14.40    2.90
  -4  -7  -4   13.10    2.50
  -4  -7  -4   12.90    3.60
  -4  -7  -4   14.70    5.80
   4   7   4    9.20    4.20
   4   7   4   10.80    3.90
  -5  -7  -4    6.30    3.00
  -5  -7  -4    7.10    2.20
  -5  -7  -4    8.50    3.80
  -5  -7  -4    8.00    2.20
   5   7   4    4.50    2.80
   5   7   4    1.20    3.10
  -6  -7  -4    5.10    2.90
  -6  -7  -4    0.40    1.50
  -6  -7  -4    0.50    2.60
   6   7   4    9.80    3.50
   6   7   4    5.20    4.30
  -7  -7  -4    7.20    3.50
   7   7   4   -1.40    3.80
   7   7   4    1.80    3.50
   9  -8  -4    0.00    3.20
   9  -8  -4    7.40    3.40
   9  -8  -4   -5.90    3.60
  -9   8   4    0.10    3.60
   8  -8  -4    3.30    3.60
   8  -8  -4    1.60    3.00
   8  -8  -4   13.40    4.10
   8  -8  -4    0.00    3.20
  -8   8   4    7.70    3.40
   7  -8  -4   20.20    5.70
   7  -8  -4   13.90    3.80
   7  -8  -4   13.80    4.60
   7  -8  -4   20.70    4.40
  -7   8   4   10.80    3.30
   6  -8  -4   -3.00    2.10
   6  -8  -4    2.70    3.50
   6  -8  -4    0.60    2.20
   6  -8  -4   -3.90    1.90
  -6   8   4    5.60    2.70
   5  -8  -4  139.09   11.70
   5  -8  -4  125.59   10.30
   5  -8  -4  140.59   14.60
   5  -8  -4   99.09   10.50
  -5   8   4  114.49    9.00
   4  -8  -4  113.49   11.10
   4  -8  -4  149.88   13.40
   4  -8  -4  145.19   11.70
   4  -8  -4  134.89   10.40
  -4   8   4  127.59   10.30
  -4   8   4  136.39    9.10
   3  -8  -4    4.50    2.70
   3  -8  -4    2.10    3.20
   3  -8  -4    4.50    2.30
  -3   8   4    4.90    2.90
  -3   8   4    2.40    1.90
   2  -8  -4  197.18   15.90
   2  -8  -4  188.98   12.70
  -2   8   4  212.68   12.50
  -2   8   4  185.28    9.70
  -2   8   4  171.98   11.80
   1  -8  -4   58.09    6.80
   1  -8  -4   69.99    9.70
  -1   8   4   70.79    7.00
  -1   8   4   83.59    7.70
  -1   8   4   82.99    5.70
  -1   8   4   75.89    8.50
   0  -8  -4  398.36   22.90
   0  -8  -4  387.96   11.70
   0  -8  -4  411.36   26.90
   0   8   4  419.26   16.20
   0   8   4  417.56   18.20
   0   8   4  420.66   23.40
   0   8   4  415.56   13.30
  -1  -8  -4 1238.38   36.10
  -1  -8  -4 1186.28   43.50
   1   8   4 1222.18   39.30
   1   8   4 1307.27   32.00
   1   8   4 1191.58   27.80
   1   8   4 1240.98   37.10
  -2  -8  -4  102.39   11.10
  -2  -8  -4   98.29    6.70
  -2  -8  -4   81.39    7.10
   2   8   4   93.99    9.50
   2   8   4   93.29   10.80
  -3  -8  -4   12.20    4.80
  -3  -8  -4   10.70    2.90
  -3  -8  -4    7.80    2.70
   3   8   4    9.00    3.60
   3   8   4   11.60    4.60
  -4  -8  -4    1.60    1.80
  -4  -8  -4    0.60    1.40
  -4  -8  -4    1.20    2.70
   4   8   4   -2.10    1.80
   4   8   4    4.70    2.70
  -5  -8  -4    7.60    2.50
  -5  -8  -4    0.90    2.00
  -5  -8  -4   -1.20    1.30
  -5  -8  -4   -1.90    2.90
   5   8   4    1.60    2.40
   5   8   4    0.70    2.80
  -6  -8  -4    0.40    1.70
  -6  -8  -4    6.20    3.30
   6   8   4   11.00    4.90
   6   8   4    1.60    4.00
   8  -9  -4    2.20    3.30
   8  -9  -4    2.30    3.90
  -8   9   4   -0.10    3.50
   7  -9  -4   27.70    6.70
   7  -9  -4   24.70    6.30
   7  -9  -4   19.20    6.80
   7  -9  -4    9.80    7.20
  -7   9   4   23.40    5.40
   6  -9  -4    2.40    3.40
   6  -9  -4   -0.20    2.80
   6  -9  -4    4.00    2.70
  -6   9   4    0.10    2.30
   5  -9  -4   -2.60    2.50
   5  -9  -4    0.80    2.20
   5  -9  -4    1.40    3.40
  -5   9   4   -0.90    1.50
  -5   9   4    6.10    3.20
   4  -9  -4    0.00    1.80
   4  -9  -4   -0.80    3.20
   4  -9  -4    1.30    1.80
  -4   9   4    3.80    2.30
  -4   9   4   -2.10    1.40
   3  -9  -4  125.19   11.10
   3  -9  -4  134.49   14.00
   3  -9  -4  132.49    9.20
  -3   9   4  129.59    9.00
  -3   9   4  153.68   11.20
   2  -9  -4   -1.40    1.40
   2  -9  -4    0.20    2.60
  -2   9   4    2.10    1.70
  -2   9   4   -0.20    2.00
   1  -9  -4   29.60    3.90
   1  -9  -4   34.80    6.50
   1  -9  -4   25.10    6.90
  -1   9   4   37.60    6.60
  -1   9   4   30.10    3.90
  -1   9   4   28.10    6.40
  -1   9   4   29.10    5.70
   0  -9  -4   44.80    7.30
   0  -9  -4   28.10    7.20
   0   9   4   35.90    4.20
   0   9   4   38.10    5.10
   0   9   4   49.60    8.50
   0   9   4   54.99    7.00
  -1  -9  -4  173.78   11.50
  -1  -9  -4  163.28   14.90
   1   9   4  166.38    9.20
   1   9   4  164.98   11.80
   1   9   4  124.69    7.70
   1   9   4  158.98   12.90
  -2  -9  -4   10.70    2.70
  -2  -9  -4    0.10    2.60
   2   9   4    0.90    1.90
   2   9   4    5.30    3.70
  -3  -9  -4    4.90    3.70
  -3  -9  -4   10.80    3.00
   3   9   4    7.40    3.90
   3   9   4    2.90    4.00
  -4  -9  -4    1.70    1.90
   4   9   4   -1.10    3.60
   4   9   4   -0.80    2.30
  -5  -9  -4   10.30    4.40
  -5  -9  -4    0.20    2.00
   5   9   4   -0.70    3.20
   5   9   4   -3.80    3.30
   7 -10  -4    3.30    4.70
   6 -10  -4   35.80    6.70
   6 -10  -4   31.20    7.50
   6 -10  -4   23.50    7.60
  -6  10   4   27.40    5.80
  -6  10   4   20.90    5.10
   5 -10  -4    6.50    3.50
   5 -10  -4    3.80    2.80
   5 -10  -4    1.40    4.10
  -5  10   4    4.50    2.70
  -5  10   4    6.50    2.50
   4 -10  -4   11.70    5.60
   4 -10  -4   19.40    5.30
   4 -10  -4   13.60    3.70
  -4  10   4    8.40    3.70
  -4  10   4   10.30    3.60
   3 -10  -4    2.40    2.40
   3 -10  -4    2.80    3.60
   3 -10  -4    3.40    1.50
  -3  10   4   -0.90    1.70
  -3  10   4    0.80    1.60
   2 -10  -4    2.00    2.90
   2 -10  -4    3.20    1.80
   2 -10  -4    2.90    2.50
  -2  10   4   -0.50    1.50
  -2  10   4   -1.50    1.70
  -2  10   4    3.40    2.60
   1 -10  -4    4.00    3.00
   1 -10  -4    3.80    3.30
  -1  10   4    2.90    1.80
  -1  10   4    1.90    2.40
  -1  10   4    4.90    3.50
   0 -10  -4  119.69   13.30
   0 -10  -4   96.59    9.30
   0  10   4  107.29    9.70
   0  10   4  105.79    6.50
   0  10   4  110.09   10.90
   0  10   4   98.59    9.00
  -1 -10  -4   14.30    4.30
  -1 -10  -4   19.40    5.40
   1  10   4   20.00    5.20
   1  10   4   26.30    4.40
   1  10   4   18.10    5.40
   1  10   4   20.20    3.20
  -2 -10  -4   14.80    4.60
  -2 -10  -4   12.80    5.20
   2  10   4   18.90    6.20
   2  10   4   17.30    4.80
  -3 -10  -4   12.30    4.40
  -3 -10  -4    1.00    2.30
   3  10   4    0.50    2.70
   3  10   4    4.10    4.00
  -4 -10  -4    5.10    2.90
   4  10   4    2.30    4.00
   4  10   4    1.70    3.20
   5 -11  -4    0.60    2.70
   5 -11  -4    0.00    4.60
   5 -11  -4    2.00    2.80
  -5  11   4    7.30    3.10
  -5  11   4    4.10    3.40
   4 -11  -4   30.20    5.40
   4 -11  -4   38.40    7.60
   4 -11  -4   27.50    8.20
  -4  11   4   39.00    7.20
  -4  11   4   29.40    5.30
   3 -11  -4   -0.10    2.20
   3 -11  -4   -0.50    2.60
   3 -11  -4    5.70    4.40
  -3  11   4   -1.50    1.80
  -3  11   4    0.80    2.00
   2 -11  -4    0.50    4.10
   2 -11  -4    3.50    3.10
  -2  11   4    9.90    2.80
  -2  11   4    4.70    3.40
  -2  11   4    5.60    3.40
   1 -11  -4   12.10    5.10
   1 -11  -4   20.00    5.30
  -1  11   4   18.50    5.10
  -1  11   4   20.60    6.30
  -1  11   4   22.90    4.10
   0 -11  -4   11.80    6.40
   0 -11  -4   31.50    6.90
   0  11   4   14.20    5.10
   0  11   4   14.60    3.00
   0  11   4   17.80    5.10
  -1 -11  -4    3.80    4.10
  -1 -11  -4    0.40    2.30
   1  11   4    2.60    3.20
   1  11   4    5.60    4.60
   1  11   4   -1.10    1.80
   1  11   4   -4.00    2.90
  -2 -11  -4   16.20    5.30
  -2 -11  -4   22.10    5.10
   2  11   4    8.50    4.30
   2  11   4   12.70    5.20
   3  12  -5   -1.20    4.10
   3  12  -5    2.60    2.70
   3  12  -5    0.70    2.70
  -3 -12   5   -4.80    3.10
  -3 -12   5    0.20    2.70
  -3 -12   5   -2.40    2.90
   2  12  -5    0.60    2.40
   2  12  -5    7.40    3.90
   2  12  -5    3.20    2.90
  -2 -12   5    2.80    3.60
  -2 -12   5    1.40    3.30
  -2 -12   5    6.50    3.10
   1  12  -5    8.10    3.80
   1  12  -5   11.20    5.30
   1  12  -5    2.50    3.00
  -1 -12   5    2.80    3.20
  -1 -12   5    2.70    2.90
   0  12  -5   -1.50    2.20
   0  12  -5    2.10    2.40
   0 -12   5    2.90    2.90
   0 -12   5    2.30    3.30
   0 -12   5    2.90    3.70
  -1  12  -5    1.40    3.00
  -1  12  -5    3.40    2.50
   1 -12   5   -3.30    2.40
   1 -12   5   -3.50    2.80
   1 -12   5    4.50    3.40
  -2  12  -5   15.40    4.40
  -2  12  -5   12.10    3.60
   2 -12   5   10.70    4.60
   2 -12   5   10.90    3.80
   2 -12   5    7.80    4.20
  -3  12  -5    4.30    2.70
  -3  12  -5    1.20    2.50
   3 -12   5    6.20    4.00
   3 -12   5    7.00    5.20
   3 -12   5    1.60    2.80
   5  11  -5    0.10    3.10
   5  11  -5    5.10    3.00
   5  11  -5   -0.70    2.90
  -5 -11   5   -5.10    2.70
  -5 -11   5   -5.20    1.90
   4  11  -5   -0.10    3.90
   4  11  -5    2.10    3.00
   4  11  -5    3.60    2.40
  -4 -11   5    6.30    3.70
  -4 -11   5    1.70    2.50
  -4 -11   5    5.00    1.90
   3  11  -5   -2.40    2.40
   3  11  -5    0.60    2.50
  -3 -11   5   -3.20    2.10
  -3 -11   5    2.40    2.90
   2  11  -5   20.20    4.10
   2  11  -5   16.50    3.90
   2  11  -5   21.00    6.40
  -2 -11   5   12.90    4.80
  -2 -11   5   23.10    4.90
   1  11  -5   -2.00    2.30
   1  11  -5    0.40    1.90
   1  11  -5    1.80    2.10
  -1 -11   5   -0.60    3.40
  -1 -11   5   -0.20    2.20
   0  11  -5    0.80    1.70
   0 -11   5    2.90    2.90
   0 -11   5    3.30    2.90
   0 -11   5    5.60    2.60
  -1  11  -5   -1.20    1.90
  -1  11  -5    0.40    1.70
   1 -11   5    2.50    2.40
   1 -11   5   -1.50    2.00
   1 -11   5   -0.60    2.20
  -2  11  -5    3.00    2.10
  -2  11  -5    0.60    1.90
   2 -11   5    6.10    3.70
   2 -11   5    4.40    2.40
   2 -11   5    0.90    3.20
  -3  11  -5    7.70    3.00
   3 -11   5    8.80    2.60
   3 -11   5    2.40    3.10
   3 -11   5    9.20    3.30
   3 -11   5   11.10    4.30
  -4  11  -5   37.30    6.50
  -4  11  -5   37.10    5.10
   4 -11   5   35.10    7.90
   4 -11   5   38.90    8.40
   4 -11   5   33.90    5.30
   4 -11   5   36.90    6.60
  -5  11  -5    4.10    2.90
  -5  11  -5    0.90    1.80
   5 -11   5    7.10    3.80
   5 -11   5    1.80    3.80
   5 -11   5    3.00    2.60
   5 -11   5    8.90    5.20
   7  10  -5   -1.70    3.20
   7  10  -5   -0.60    4.10
   6  10  -5    2.50    3.70
   6  10  -5   -2.70    5.00
  -6 -10   5   -1.30    2.50
  -6 -10   5    3.50    3.40
   5  10  -5    3.20    4.00
   5  10  -5    4.50    3.40
   5  10  -5   -0.10    2.70
  -5 -10   5   -0.90    2.20
  -5 -10   5   -0.40    2.50
   4  10  -5   27.20    6.50
   4  10  -5   22.30    4.40
   4  10  -5   19.00    4.10
  -4 -10   5   18.60    4.10
  -4 -10   5   16.50    4.60
  -4 -10   5   20.70    4.70
   3  10  -5   -1.20    1.50
   3  10  -5    2.80    2.80
   3  10  -5    2.20    2.10
  -3 -10   5    1.60    2.60
  -3 -10   5    1.60    2.90
   2  10  -5   11.30    3.50
   2  10  -5   10.50    4.50
   2  10  -5   11.40    5.00
  -2 -10   5   16.80    4.20
  -2 -10   5   16.00    4.90
   1  10  -5    0.40    2.90
   1  10  -5   -1.60    1.40
   1  10  -5   -0.60    1.60
  -1 -10   5   -1.90    1.60
   0  10  -5   96.89    7.40
   0  10  -5   98.19    7.00
   0 -10   5   82.39    9.20
   0 -10   5   97.39    8.20
   0 -10   5   94.39   10.30
  -1  10  -5   42.80    5.30
  -1  10  -5   48.40    4.80
   1 -10   5   39.20    7.60
   1 -10   5   34.70    7.60
   1 -10   5   45.10    6.90
  -2  10  -5   84.09    6.20
  -2  10  -5   87.19    7.80
   2 -10   5   84.89    7.70
   2 -10   5   77.69    9.50
   2 -10   5   82.39   11.60
  -3  10  -5    6.00    2.70
   3 -10   5   -1.20    2.70
   3 -10   5    5.70    3.30
   3 -10   5   12.90    3.90
  -4  10  -5    4.10    2.10
  -4  10  -5    6.30    2.60
   4 -10   5    5.30    2.50
   4 -10   5    2.70    2.20
   4 -10   5    9.70    4.30
   4 -10   5    1.60    2.70
  -5  10  -5   39.60    6.90
   5 -10   5   20.50    6.40
   5 -10   5   32.10    6.60
   5 -10   5   23.10    4.80
   5 -10   5   29.40    5.20
  -6  10  -5    0.50    2.50
  -6  10  -5   -0.30    1.60
   6 -10   5    2.90    2.50
   6 -10   5    2.70    2.30
   6 -10   5   -1.60    2.40
   6 -10   5    0.20    3.40
   6 -10   5   -0.80    2.60
   8   9  -5   -6.00    2.80
  -8  -9   5   -3.80    2.60
   7   9  -5   -1.00    2.70
   7   9  -5   -1.10    3.70
   7   9  -5    1.30    3.70
   7   9  -5    0.30    4.40
  -7  -9   5    0.00    2.20
   6   9  -5    8.50    4.00
   6   9  -5    5.80    3.90
   6   9  -5    1.40    3.20
   6   9  -5    1.00    2.60
  -6  -9   5   -0.10    2.30
  -6  -9   5   -0.40    1.90
   5   9  -5    4.10    3.40
   5   9  -5    4.80    3.00
   5   9  -5    0.20    2.50
   5   9  -5   -0.10    2.80
  -5  -9   5   -3.00    1.60
  -5  -9   5   -3.60    1.50
   4   9  -5   -2.70    2.20
   4   9  -5    4.80    2.40
   4   9  -5   -0.50    1.40
  -4  -9   5    0.50    2.40
  -4  -9   5   -1.60    1.60
  -4  -9   5   -1.70    1.80
   3   9  -5    0.70    2.60
   3   9  -5   -0.10    1.70
  -3  -9   5    1.10    2.40
  -3  -9   5   -1.50    1.60
  -3  -9   5    1.30    2.50
   2   9  -5   24.00    4.70
   2   9  -5   23.00    3.80
   2   9  -5   28.20    6.50
  -2  -9   5   25.10    5.90
  -2  -9   5   21.20    4.50
  -2  -9   5   17.40    3.60
   1   9  -5   12.80    3.10
   1   9  -5   14.10    3.30
  -1  -9   5   13.50    4.50
  -1  -9   5   10.00    2.80
   0   9  -5  109.59    6.80
   0   9  -5   98.99    7.30
   0  -9   5  111.49    8.40
   0  -9   5  122.29   11.00
   0  -9   5  114.09   10.00
  -1   9  -5   13.30    2.50
  -1   9  -5   14.00    3.40
   1  -9   5   14.70    3.90
   1  -9   5    7.60    3.60
   1  -9   5   17.10    5.10
  -2   9  -5    2.30    1.50
  -2   9  -5    0.10    2.30
  -2   9  -5    2.90    1.90
   2  -9   5    1.70    2.80
   2  -9   5    0.60    1.60
   2  -9   5    4.80    2.80
  -3   9  -5   61.39    6.40
  -3   9  -5   47.60    4.50
   3  -9   5   49.50    4.60
   3  -9   5   48.10    5.50
   3  -9   5   32.50    9.40
   3  -9   5   40.90    7.50
  -4   9  -5    0.20    1.30
  -4   9  -5   -1.20    1.70
   4  -9   5   -0.10    2.20
   4  -9   5    0.10    2.20
   4  -9   5   -1.10    2.70
  -5   9  -5   -1.40    1.50
  -5   9  -5   -1.70    1.40
   5  -9   5    0.70    1.80
   5  -9   5   -2.30    2.00
   5  -9   5    1.10    2.40
   5  -9   5    3.60    2.10
  -6   9  -5    4.60    2.20
   6  -9   5   -2.50    1.60
   6  -9   5   -0.20    2.90
   6  -9   5   -1.20    2.00
   6  -9   5   -1.20    1.80
  -7   9  -5   -0.10    2.50
   7  -9   5   -4.40    3.10
   7  -9   5    5.00    2.20
   7  -9   5    1.20    2.70
   7  -9   5   -2.70    1.90
   8   8  -5    0.20    3.70
   8   8  -5    5.60    2.50
  -8  -8   5   -0.90    2.60
   7   8  -5   -0.10    1.90
   7   8  -5   -2.70    2.10
   7   8  -5   -2.40    2.30
   7   8  -5    6.80    2.90
   7   8  -5    3.80    2.70
   6   8  -5    2.10    2.10
   6   8  -5    2.80    2.80
   6   8  -5   -0.20    3.10
  -6  -8   5    0.30    1.50
  -6  -8   5   -0.80    1.90
   5   8  -5    2.90    2.50
   5   8  -5    6.50    4.10
   5   8  -5    2.70    2.20
  -5  -8   5    1.30    1.50
  -5  -8   5    2.00    2.20
   4   8  -5   53.89    7.40
   4   8  -5   51.09    5.40
   4   8  -5   54.19    6.30
   4   8  -5   63.49    6.60
   4   8  -5   57.69    7.20
  -4  -8   5   54.19    5.70
  -4  -8   5   54.69    6.00
  -4  -8   5   44.10    4.20
  -4  -8   5   52.39    5.40
   3   8  -5  120.79    8.90
   3   8  -5  130.09   11.00
   3   8  -5  131.49   11.00
   3   8  -5  133.29    8.90
   3   8  -5  132.69    7.90
  -3  -8   5  131.49    8.70
  -3  -8   5  130.79   10.20
  -3  -8   5  116.69    7.50
  -3  -8   5  125.39    8.00
   2   8  -5   85.99    6.10
   2   8  -5   84.49    9.00
   2   8  -5   71.39    8.30
   2   8  -5   87.09    7.40
   2   8  -5   79.79    6.40
  -2  -8   5   88.09    8.00
  -2  -8   5   74.29    6.60
  -2  -8   5   73.79    5.80
   1   8  -5  127.09    9.10
   1   8  -5  139.49    8.90
  -1  -8   5  132.29    9.40
  -1  -8   5  125.79   10.10
  -1  -8   5  116.79    8.10
   0   8  -5   72.99    6.10
   0   8  -5   69.49    4.70
   0   8  -5   75.59    5.50
   0  -8   5   76.09   10.20
   0  -8   5   66.99    7.40
   0  -8   5   76.89    6.50
  -1   8  -5  348.77   14.10
  -1   8  -5  331.27   13.90
  -1   8  -5  355.86   12.50
   1  -8   5  343.97   17.50
   1  -8   5  360.76   18.40
   1  -8   5  362.96   15.00
  -2   8  -5   32.10    4.90
  -2   8  -5   26.50    4.90
  -2   8  -5   27.40    3.30
   2  -8   5   28.70    6.00
   2  -8   5   27.80    6.30
   2  -8   5   22.60    4.40
  -3   8  -5    0.20    1.70
  -3   8  -5    1.10    0.80
  -3   8  -5   -0.90    1.50
   3  -8   5    2.50    1.80
   3  -8   5   -0.20    2.40
   3  -8   5    3.40    2.80
   3  -8   5    1.80    1.70
  -4   8  -5   41.90    5.20
  -4   8  -5   30.20    6.80
   4  -8   5   29.20    4.80
   4  -8   5   42.50    7.60
   4  -8   5   29.80    7.10
   4  -8   5   40.40    4.90
  -5   8  -5   18.10    4.70
   5  -8   5   24.20    5.80
   5  -8   5   16.80    5.00
   5  -8   5   21.10    4.20
   5  -8   5   15.60    4.00
  -6   8  -5    5.80    2.60
   6  -8   5    2.20    2.20
   6  -8   5    3.70    2.60
   6  -8   5    4.70    3.70
   6  -8   5    3.70    2.50
  -7   8  -5    1.10    1.70
   7  -8   5    0.20    2.20
   7  -8   5   -0.90    2.10
   7  -8   5   -0.70    3.20
   7  -8   5    0.10    2.90
   9   7  -5    1.50    3.50
   9   7  -5    5.40    3.90
  -9  -7   5    9.50    3.70
   8   7  -5   23.70    4.00
   8   7  -5   25.30    6.90
   8   7  -5    8.90    3.20
  -8  -7   5   14.10    3.60
   7   7  -5    2.80    2.50
   7   7  -5    2.90    3.70
   7   7  -5   -1.20    1.90
   7   7  -5   -5.10    2.20
   7   7  -5    1.60    2.10
  -7  -7   5    2.10    2.00
   6   7  -5   -1.70    1.80
   6   7  -5   -0.50    2.10
   6   7  -5   -2.80    2.10
   6   7  -5   -2.60    1.40
   6   7  -5   -0.60    2.70
  -6  -7   5   -0.40    1.80
   5   7  -5   15.00    3.90
   5   7  -5   18.90    4.10
   5   7  -5   22.40    4.30
   5   7  -5   16.20    2.90
   5   7  -5   23.80    6.10
  -5  -7   5   17.20    3.20
  -5  -7   5   14.20    3.30
   4   7  -5   19.00    4.10
   4   7  -5   25.70    4.30
   4   7  -5   22.70    4.50
   4   7  -5   20.40    5.70
  -4  -7   5   17.50    3.30
  -4  -7   5   23.00    4.30
  -4  -7   5   22.60    4.20
   3   7  -5  230.28   11.50
   3   7  -5  247.18   12.00
   3   7  -5  240.18   13.80
   3   7  -5  219.88   13.40
   3   7  -5  236.48   10.50
  -3  -7   5  215.68   10.10
  -3  -7   5  219.08   12.00
  -3  -7   5  226.68    9.80
  -3  -7   5  234.58   10.40
  -3  -7   5  233.38   11.00
   2   7  -5    2.20    1.50
   2   7  -5    1.20    1.40
   2   7  -5    4.80    1.90
   2   7  -5   -1.90    1.50
   2   7  -5   -0.10    1.70
  -2  -7   5    0.40    1.10
  -2  -7   5    0.50    1.20
  -2  -7   5   -2.40    1.50
  -2  -7   5   -0.10    1.40
  -2  -7   5   -2.20    1.20
   1   7  -5    9.00    2.20
   1   7  -5   14.60    3.40
   1   7  -5   12.90    2.00
   1   7  -5   11.50    2.40
   1   7  -5   12.90    4.00
  -1  -7   5   12.60    3.10
  -1  -7   5   10.00    2.40
  -1  -7   5   14.60    3.00
  -1  -7   5   11.60    3.50
  -1  -7   5   11.90    3.20
   0   7  -5   43.10    4.20
   0   7  -5   41.30    4.90
   0   7  -5   34.80    6.50
   0   7  -5   34.60    3.60
   0   7  -5   36.20    3.40
   0  -7   5   43.40    4.50
   0  -7   5   42.30    4.30
   0  -7   5   25.40    5.20
   0  -7   5   28.00    5.10
  -1   7  -5   63.49    5.40
  -1   7  -5   68.49    8.10
  -1   7  -5   63.09    5.30
  -1   7  -5   60.69    4.10
  -1   7  -5   60.79    6.10
   1  -7   5   55.09    6.70
   1  -7   5   62.89    5.50
   1  -7   5   56.79    6.70
   1  -7   5   64.29    5.70
  -2   7  -5  441.96   17.50
  -2   7  -5  424.16   13.40
  -2   7  -5  435.06   15.80
  -2   7  -5  477.65   27.80
   2  -7   5  444.56   19.90
   2  -7   5  419.76   19.10
   2  -7   5  410.26   14.50
   2  -7   5  426.56   15.70
   2  -7   5  436.76   16.30
  -3   7  -5   34.40    6.00
  -3   7  -5   42.00    4.00
  -3   7  -5   43.00    5.10
   3  -7   5   49.60    7.10
   3  -7   5   48.40    4.90
   3  -7   5   48.70    5.00
   3  -7   5   34.40    6.20
   3  -7   5   49.30    5.00
  -4   7  -5    5.60    2.40
  -4   7  -5    5.50    3.50
   4  -7   5    7.90    3.40
   4  -7   5    9.00    2.90
   4  -7   5    9.10    2.60
   4  -7   5    6.10    3.30
   4  -7   5    7.10    2.50
  -5   7  -5   75.49    6.60
   5  -7   5   72.39    6.80
   5  -7   5   62.39    6.00
   5  -7   5   76.39    6.00
   5  -7   5   74.49    7.00
   6  -7   5   41.50    4.50
   6  -7   5   48.40   11.50
   6  -7   5   40.00    7.90
   6  -7   5   34.40    5.90
   6  -7   5   29.20    4.90
  -7   7  -5   -0.10    1.80
   7  -7   5   -3.40    2.20
   7  -7   5    0.20    1.90
   7  -7   5   -0.80    2.20
   7  -7   5    0.30    1.80
  -8   7  -5   51.49    5.70
   8  -7   5   33.70    8.30
   8  -7   5   34.90    6.20
   8  -7   5   37.50    7.20
   8  -7   5   33.70    4.30
   8  -7   5   38.70    5.80
  10   6  -5   -1.10    3.60
  10   6  -5    5.10    3.30
 -10  -6   5    2.00    2.50
   9   6  -5   -6.80    2.90
   9   6  -5   -6.60    2.80
  -9  -6   5   -1.90    2.20
   8   6  -5   -1.70    1.80
   8   6  -5   -2.50    2.30
   8   6  -5   -0.90    3.00
   8   6  -5    2.20    3.40
  -8  -6   5    2.40    2.20
   7   6  -5   12.90    3.40
   7   6  -5   11.90    2.70
   7   6  -5   12.50    3.60
   7   6  -5    7.90    3.40
  -7  -6   5   10.60    3.10
   6   6  -5   23.30    3.90
   6   6  -5   22.70    5.90
   6   6  -5   24.20    4.70
   6   6  -5   23.10    3.80
   6   6  -5   16.90    3.90
  -6  -6   5   29.50    5.10
   5   6  -5    2.10    2.50
   5   6  -5   -1.80    1.70
   5   6  -5   -0.30    1.80
   5   6  -5    0.40    1.70
   5   6  -5    3.70    2.00
  -5  -6   5    0.80    1.60
  -5  -6   5    2.20    1.70
  -5  -6   5    3.10    1.50
   4   6  -5   26.20    5.20
   4   6  -5   38.30    4.60
   4   6  -5   26.90    5.50
   4   6  -5   37.30    4.50
  -4  -6   5   37.10    4.40
  -4  -6   5   33.90    4.10
  -4  -6   5   31.30    4.00
  -4  -6   5   37.90    3.80
   3   6  -5  164.18   10.80
   3   6  -5  189.58    8.70
   3   6  -5  181.68    9.20
   3   6  -5  179.98   11.20
   3   6  -5  184.98    9.50
  -3  -6   5  150.48    9.20
  -3  -6   5  176.48    8.90
  -3  -6   5  178.08    8.50
  -3  -6   5  181.08    7.60
   2   6  -5   50.29    4.20
   2   6  -5   52.89    6.00
   2   6  -5   59.59    4.70
   2   6  -5   59.39    5.20
   2   6  -5   48.20    5.80
   2   6  -5   55.09    3.00
  -2  -6   5   61.39    5.90
  -2  -6   5   53.19    4.70
  -2  -6   5   48.70    3.90
  -2  -6   5   57.29    4.80
  -2  -6   5   63.69    4.80
   1   6  -5   -1.20    0.70
   1   6  -5   -0.80    0.70
   1   6  -5    1.10    1.40
   1   6  -5   -0.30    0.70
   1   6  -5   -0.30    1.40
  -1  -6   5   -0.30    0.60
  -1  -6   5    1.50    1.70
  -1  -6   5   -0.20    0.80
  -1  -6   5   -0.40    0.80
  -1  -6   5    0.10    1.30
   0   6  -5   54.39    5.00
   0   6  -5   60.79    3.70
   0   6  -5   58.09    4.10
   0   6  -5   59.59    4.60
   0   6  -5   56.89    6.60
   0  -6   5   52.09    5.40
   0  -6   5   55.29    5.80
   0  -6   5   64.79    4.90
   0  -6   5   49.10    4.40
  -1   6  -5   22.90    5.70
  -1   6  -5   24.20    2.40
  -1   6  -5   28.60    3.30
  -1   6  -5   29.20    5.20
  -1   6  -5   23.20    3.10
   1  -6   5   27.50    3.50
   1  -6   5   27.30    4.20
   1  -6   5   23.00    2.80
   1  -6   5   23.70    4.50
   1  -6   5   22.60    4.60
  -2   6  -5   -0.20    1.50
  -2   6  -5    1.00    1.60
  -2   6  -5    4.20    1.50
  -2   6  -5    3.50    1.50
  -2   6  -5    4.40    1.30
   2  -6   5    2.20    1.40
   2  -6   5    0.60    1.20
   2  -6   5    1.00    1.50
   2  -6   5    4.10    2.40
   2  -6   5    4.00    1.70
  -3   6  -5  143.59   11.40
  -3   6  -5  174.38    8.90
  -3   6  -5  134.49    9.70
  -3   6  -5  155.88    9.80
   3  -6   5  156.18    8.50
   3  -6   5  159.88   10.50
   3  -6   5  150.68    8.50
   3  -6   5  153.18   11.10
   3  -6   5  157.88    8.10
  -4   6  -5   48.90    7.90
  -4   6  -5   56.29    9.40
  -4   6  -5   42.50    5.70
  -4   6  -5   50.09    4.90
   4  -6   5   34.90    6.60
   4  -6   5   52.59    4.70
   4  -6   5   42.70    5.10
   4  -6   5   45.10    5.10
   4  -6   5   43.50    4.60
  -5   6  -5   26.30    4.90
   5  -6   5   25.40    3.40
   5  -6   5   27.60    5.00
   5  -6   5   30.40    6.80
   5  -6   5   18.90    4.00
  -6   6  -5   22.40    4.70
   6  -6   5   28.00    6.20
   6  -6   5   19.90    3.30
   6  -6   5   29.70    4.20
   6  -6   5   20.10    4.70
   6  -6   5   24.60    4.90
  -7   6  -5   -1.20    1.60
   7  -6   5    0.70    1.90
   7  -6   5    0.20    2.40
   7  -6   5    0.40    1.90
   7  -6   5    0.70    1.90
   7  -6   5    0.40    2.00
  -8   6  -5   -1.60    1.60
   8  -6   5   -0.70    2.10
   8  -6   5    2.90    2.40
   8  -6   5   -1.00    3.20
  10   5  -5   -0.90    2.90
 -10  -5   5    4.00    2.70
   9   5  -5    2.70    3.30
   9   5  -5    9.00    3.70
  -9  -5   5   -1.10    3.40
  -9  -5   5    6.60    2.10
   8   5  -5   13.00    4.40
   8   5  -5   21.00    3.70
   8   5  -5   17.60    4.70
   8   5  -5   24.90    5.10
  -8  -5   5   15.50    3.70
   7   5  -5   44.00    4.30
   7   5  -5   51.99    7.50
   7   5  -5   40.00    6.80
   7   5  -5   39.50    4.80
  -7  -5   5   32.70    6.20
   6   5  -5    8.50    2.30
   6   5  -5   13.70    5.90
   6   5  -5    6.20    3.20
   6   5  -5    7.60    2.30
   6   5  -5    4.70    1.80
  -6  -5   5    8.50    2.30
  -6  -5   5    6.00    2.70
  -6  -5   5   10.90    3.30
   5   5  -5  126.59    8.00
   5   5  -5  114.29    7.80
   5   5  -5   99.79    6.20
   5   5  -5  111.89    7.50
   5   5  -5  119.59    9.40
  -5  -5   5  100.99    6.10
  -5  -5   5  112.79   11.00
  -5  -5   5  111.09    9.10
  -5  -5   5  114.19    7.10
   4   5  -5   20.60    3.40
   4   5  -5   19.90    4.30
   4   5  -5   21.90    4.10
   4   5  -5   25.70    4.00
  -4  -5   5   22.70    2.90
  -4  -5   5   25.00    3.90
  -4  -5   5   21.20    3.50
   3   5  -5    2.80    1.80
   3   5  -5   -1.90    1.40
   3   5  -5    0.70    1.20
   3   5  -5   -1.40    0.80
  -3  -5   5    0.40    1.00
  -3  -5   5   -1.00    0.70
  -3  -5   5    0.90    1.00
  -3  -5   5   -1.40    0.90
  -3  -5   5   -0.50    1.10
   2   5  -5    5.10    1.60
   2   5  -5    7.20    1.80
   2   5  -5    5.50    2.30
   2   5  -5    7.10    2.70
   2   5  -5    7.10    1.70
  -2  -5   5    6.10    2.10
  -2  -5   5    7.60    1.90
  -2  -5   5    6.90    1.90
  -2  -5   5    7.70    2.10
  -2  -5   5    7.60    2.00
   1   5  -5    6.80    1.90
   1   5  -5    3.50    1.60
   1   5  -5    4.20    1.20
   1   5  -5    4.40    2.20
   1   5  -5    3.00    1.10
  -1  -5   5    1.20    0.90
  -1  -5   5    2.80    1.60
  -1  -5   5    4.60    1.60
  -1  -5   5    1.80    1.50
  -1  -5   5    3.90    1.60
   0   5  -5   20.00    3.80
   0   5  -5   22.60    2.70
   0   5  -5   22.00    1.90
   0   5  -5   20.70    2.50
   0   5  -5   21.90    3.70
   0  -5   5   17.40    3.60
   0  -5   5   18.20    2.90
   0  -5   5   27.70    3.60
  -1   5  -5  102.09    6.20
  -1   5  -5   95.89    7.80
  -1   5  -5  108.89    6.80
  -1   5  -5  104.79    5.90
  -1   5  -5  104.79    4.30
   1  -5   5  102.99    5.60
   1  -5   5  100.89    6.00
   1  -5   5  106.49    7.80
   1  -5   5  107.59    7.60
  -2   5  -5  701.73   19.80
  -2   5  -5  690.43   21.60
  -2   5  -5  683.63   24.70
  -2   5  -5  657.83   21.60
   2  -5   5  704.93   23.10
   2  -5   5  701.83   23.80
   2  -5   5  708.63   19.80
   2  -5   5  712.33   20.10
  -3   5  -5   46.70    4.80
  -3   5  -5   46.90    5.40
  -3   5  -5   49.40    4.30
  -3   5  -5   48.80    6.00
   3  -5   5   57.69    6.40
   3  -5   5   52.49    4.80
   3  -5   5   47.20    4.30
  -4   5  -5   45.80    6.00
  -4   5  -5   41.00    5.80
  -4   5  -5   42.80    5.30
  -4   5  -5   47.20    4.50
   4  -5   5   44.70    4.90
   4  -5   5   42.30    4.20
   4  -5   5   38.80    4.70
   4  -5   5   47.00    6.30
   4  -5   5   52.49    4.80
  -5   5  -5   37.00    4.80
  -5   5  -5   47.70    6.40
  -5   5  -5   35.80    4.40
   5  -5   5   42.20    3.60
   5  -5   5   39.30    7.00
   5  -5   5   44.30    4.90
   5  -5   5   43.10    5.40
   5  -5   5   29.30    3.60
  -6   5  -5   56.89    5.60
   6  -5   5   51.89    4.30
   6  -5   5   72.19    7.00
   6  -5   5   52.09    7.20
   6  -5   5   63.79    7.10
   6  -5   5   55.09    3.90
  -7   5  -5    3.80    2.10
   7  -5   5   -3.50    1.90
   7  -5   5    1.50    1.70
   7  -5   5    6.00    2.60
  -8   5  -5    1.80    2.00
   8  -5   5   -0.70    2.10
   8  -5   5    2.00    2.50
   8  -5   5   -4.50    1.90
  -9   5  -5    0.30    2.00
   9  -5   5   -2.30    2.40
   9  -5   5    6.30    3.90
   9  -5   5    0.10    3.60
  10   4  -5    0.70    3.20
  10   4  -5    2.70    3.20
 -10  -4   5   -3.50    2.00
 -10  -4   5   12.40    3.10
   9   4  -5    1.50    1.90
   9   4  -5   -1.40    2.60
   9   4  -5   20.60    6.00
   9   4  -5    1.00    2.10
  -9  -4   5   -0.10    2.30
  -9  -4   5    1.80    2.00
   8   4  -5    3.70    3.20
   8   4  -5    5.30    3.80
   8   4  -5    5.70    2.20
  -8  -4   5    1.90    2.00
  -8  -4   5    5.20    2.80
   7   4  -5   61.39    5.80
   7   4  -5   65.19    7.70
   7   4  -5   70.99    8.20
   7   4  -5   67.79    4.80
  -7  -4   5   59.09    5.10
  -7  -4   5   74.59    6.30
   6   4  -5  105.59    7.40
   6   4  -5   91.89    5.50
   6   4  -5   83.49    8.20
   6   4  -5   87.59    8.00
  -6  -4   5   92.59    6.10
  -6  -4   5   86.89    5.90
  -6  -4   5   87.19    7.30
  -6  -4   5   85.19    7.70
   5   4  -5    5.50    1.60
   5   4  -5   -0.30    1.40
   5   4  -5    3.80    2.20
  -5  -4   5    0.40    1.20
  -5  -4   5    5.10    2.40
  -5  -4   5   -0.40    1.00
  -5  -4   5    1.40    1.40
   4   4  -5  266.67   11.20
   4   4  -5  259.77   12.60
   4   4  -5  259.37    9.90
  -4  -4   5  252.47   10.80
  -4  -4   5  242.68   12.10
  -4  -4   5  254.57    9.70
  -4  -4   5  251.97   10.30
   3   4  -5   73.39    5.50
   3   4  -5   66.09    4.70
   3   4  -5   63.89    4.60
   3   4  -5   71.59    5.80
  -3  -4   5   64.79    4.20
  -3  -4   5   68.99    4.70
  -3  -4   5   70.79    4.90
   2   4  -5  174.88    9.00
   2   4  -5  184.28    7.60
   2   4  -5  169.78    7.60
   2   4  -5  172.68    9.00
  -2  -4   5  166.88    6.80
  -2  -4   5  179.58    7.70
  -2  -4   5  174.08    6.60
  -2  -4   5  176.78    7.20
   1   4  -5  463.55   12.80
   1   4  -5  469.65   16.80
   1   4  -5  479.45   13.70
   1   4  -5  484.45   12.50
   1   4  -5  475.75   14.50
  -1  -4   5  468.55   13.60
  -1  -4   5  483.95   14.10
  -1  -4   5  476.05   14.60
  -1  -4   5  477.45   11.80
   0   4  -5   98.99    7.20
   0   4  -5  106.19    5.30
   0   4  -5  110.89    5.20
   0   4  -5  103.39    5.80
   0  -4   5   98.29    5.20
   0  -4   5  105.19    6.50
   0  -4   5  104.99    5.40
  -1   4  -5 1139.39   32.00
  -1   4  -5 1175.48   28.40
  -1   4  -5 1140.89   28.40
  -1   4  -5 1134.59   27.10
   1  -4   5 1150.58   30.90
   1  -4   5 1144.99   27.60
   1  -4   5 1124.99   27.30
   1  -4   5 1148.09   27.00
  -2   4  -5  364.16   11.80
  -2   4  -5  356.06   13.80
  -2   4  -5  333.87   14.90
  -2   4  -5  338.57   12.50
   2  -4   5  354.56   11.10
   2  -4   5  347.77   11.80
   2  -4   5  355.16   14.90
   2  -4   5  375.86   12.70
  -3   4  -5  109.89    8.00
  -3   4  -5  104.19    7.90
  -3   4  -5  112.29    6.80
  -3   4  -5  103.59    5.90
   3  -4   5  121.69    8.70
   3  -4   5  101.89    5.20
   3  -4   5  108.19    5.90
   3  -4   5   98.69    6.50
  -4   4  -5    3.90    1.70
  -4   4  -5    6.10    1.90
  -4   4  -5    5.90    2.20
  -4   4  -5    4.60    2.00
   4  -4   5    2.90    2.00
   4  -4   5    6.30    1.60
   4  -4   5    7.40    2.40
   4  -4   5    2.70    1.70
   4  -4   5    3.30    1.40
  -5   4  -5   34.80    4.70
  -5   4  -5   35.10    3.90
   5  -4   5   41.10    5.00
   5  -4   5   34.90    2.70
   5  -4   5   39.20    2.90
   5  -4   5   53.49   10.70
   5  -4   5   35.90    7.40
  -6   4  -5   35.90    4.50
  -6   4  -5   37.50    5.40
  -6   4  -5   29.00    5.60
  -6   4  -5   34.50    4.10
   6  -4   5   35.90    4.80
   6  -4   5   34.50    6.90
   6  -4   5   40.30    5.40
  -7   4  -5    1.20    2.70
  -7   4  -5    1.10    2.10
  -7   4  -5    1.40    1.30
   7  -4   5    1.40    2.30
   7  -4   5    3.80    2.60
   7  -4   5   -1.40    1.50
  -8   4  -5   36.00    4.60
   8  -4   5   25.40    5.20
   8  -4   5   38.00    6.90
   8  -4   5   21.10    5.40
  -9   4  -5    3.20    2.70
   9  -4   5    2.50    2.80
   9  -4   5    7.00    3.70
   9  -4   5    7.60    3.50
 -11  -3   5    1.80    2.80
  10   3  -5    6.20    3.80
  10   3  -5    0.50    3.10
 -10  -3   5   -0.80    2.80
   9   3  -5    9.40    3.70
   9   3  -5    4.90    2.90
   9   3  -5    7.50    2.90
   9   3  -5    3.60    2.20
  -9  -3   5   10.30    3.20
  -9  -3   5    4.00    2.60
   8   3  -5    1.00    1.70
   8   3  -5   -1.80    1.70
   8   3  -5   -1.30    3.70
   8   3  -5    1.00    2.80
  -8  -3   5    0.00    2.20
   7   3  -5   -0.90    1.20
   7   3  -5   -2.70    2.00
   7   3  -5    1.50    1.20
  -7  -3   5    0.00    2.40
  -7  -3   5    0.10    1.50
  -7  -3   5   -0.70    1.30
   6   3  -5   36.40    6.30
   6   3  -5   34.90    3.40
   6   3  -5   30.00    7.00
   6   3  -5   27.70    5.50
  -6  -3   5   36.40    4.30
  -6  -3   5   34.40    3.80
  -6  -3   5   39.60    5.00
  -6  -3   5   40.40    5.60
   5   3  -5  289.57   13.50
   5   3  -5  285.77    9.90
   5   3  -5  307.27   12.70
   5   3  -5  280.07   10.30
  -5  -3   5  289.17   13.00
  -5  -3   5  295.37   13.40
  -5  -3   5  277.17   11.10
  -5  -3   5  316.87   11.70
   4   3  -5  989.30   24.90
   4   3  -5 1017.90   24.70
   4   3  -5 1013.00   28.00
   4   3  -5 1034.70   27.10
  -4  -3   5 1006.90   27.20
  -4  -3   5 1003.50   25.40
  -4  -3   5  966.10   24.90
  -4  -3   5  968.40   27.60
   3   3  -5  796.52   22.40
   3   3  -5  804.92   21.20
   3   3  -5  805.22   20.30
   3   3  -5  781.92   21.50
  -3  -3   5  783.22   21.30
  -3  -3   5  783.92   20.70
  -3  -3   5  799.32   20.00
   2   3  -5   25.40    2.60
   2   3  -5   28.80    3.20
   2   3  -5   22.70    2.60
   2   3  -5   23.30    2.40
  -2  -3   5   25.60    2.70
  -2  -3   5   26.70    2.40
  -2  -3   5   26.80    2.60
  -2  -3   5   27.90    2.50
   1   3  -5  562.14   14.60
   1   3  -5  530.75   15.50
   1   3  -5  533.85   14.80
   1   3  -5  560.54   16.90
  -1  -3   5  543.05   14.70
  -1  -3   5  527.95   14.20
  -1  -3   5  542.35   12.30
  -1  -3   5  539.75   15.30
   0   3  -5  844.12   23.40
   0   3  -5  832.02   20.10
   0   3  -5  856.71   20.90
   0   3  -5  828.42   25.20
   0   3  -5  845.12   20.60
   0  -3   5  839.72   20.30
   0  -3   5  825.62   20.00
   0  -3   5  853.01   22.70
  -1   3  -5 4134.19   83.19
  -1   3  -5 4164.58   84.39
  -1   3  -5 4127.99   82.59
  -1   3  -5 4103.59   87.59
  -1   3  -5 3944.91   86.69
   1  -3   5 4105.99   87.09
   1  -3   5 4152.68   84.69
   1  -3   5 4163.98   85.79
   1  -3   5 4083.59   82.09
   1  -3   5 4289.27   84.39
  -2   3  -5    5.40    1.60
  -2   3  -5    1.70    1.40
  -2   3  -5    1.70    1.10
  -2   3  -5    3.40    0.90
  -2   3  -5    2.80    1.10
  -2   3  -5    1.10    1.30
   2  -3   5    1.00    1.10
   2  -3   5    2.40    1.00
   2  -3   5    1.20    1.40
   2  -3   5    3.40    1.10
   2  -3   5    2.40    1.40
  -3   3  -5  143.99    6.90
  -3   3  -5  130.89    8.30
  -3   3  -5  126.89    9.00
  -3   3  -5  130.19    6.20
  -3   3  -5  127.39    8.40
  -3   3  -5  126.69    6.10
   3  -3   5  130.09    7.40
   3  -3   5  122.69    5.60
   3  -3   5  140.79    9.10
   3  -3   5  134.79    5.10
   3  -3   5  130.89    7.70
  -4   3  -5    7.60    2.80
  -4   3  -5    8.20    1.80
  -4   3  -5    6.70    2.10
  -4   3  -5    8.60    2.20
  -4   3  -5    6.10    2.00
   4  -3   5    6.80    1.30
   4  -3   5    8.70    2.70
   4  -3   5    5.20    2.40
   4  -3   5    5.80    2.00
  -5   3  -5   14.40    3.80
  -5   3  -5   10.00    2.50
  -5   3  -5   12.90    3.60
  -5   3  -5   14.30    2.70
  -5   3  -5   11.60    5.10
  -5   3  -5    9.20    2.70
   5  -3   5    6.70    2.60
   5  -3   5   12.50    3.40
   5  -3   5   13.60    3.30
  -6   3  -5   11.90    3.30
  -6   3  -5   14.30    3.70
  -6   3  -5   13.60    2.50
  -6   3  -5   10.30    3.10
   6  -3   5   12.90    4.10
   6  -3   5   18.80    4.30
   6  -3   5   10.10    3.00
  -7   3  -5    1.10    2.20
  -7   3  -5    5.40    2.20
  -7   3  -5    2.10    1.20
   7  -3   5   -2.10    2.20
   7  -3   5    2.50    2.30
   7  -3   5    7.90    3.50
  -8   3  -5   23.00    4.50
  -8   3  -5   14.90    3.60
   8  -3   5   20.80    5.50
   8  -3   5   21.50    5.00
   8  -3   5   26.80    5.00
  -9   3  -5   -8.10    3.30
  -9   3  -5    0.20    1.90
   9  -3   5   -2.00    2.50
   9  -3   5    7.80    4.30
   9  -3   5   -2.50    2.00
  11   2  -5    7.70    3.80
 -11  -2   5    2.10    3.00
  10   2  -5   25.30    3.60
  10   2  -5   26.50    6.10
  10   2  -5   17.60    3.60
 -10  -2   5   24.00    6.10
   9   2  -5    5.10    3.90
   9   2  -5    4.30    2.40
   9   2  -5    3.50    1.90
   9   2  -5    4.40    2.90
  -9  -2   5    3.70    2.80
   8   2  -5   28.10    6.50
   8   2  -5   27.50    4.90
   8   2  -5   42.70    6.30
   8   2  -5   27.50    3.80
  -8  -2   5   23.30    4.60
   7   2  -5    7.80    2.00
[truncated: 510,340 more chars]
