# Supplementary material for: Synthesis and crystal structure of (2E)-1-[3,5-bis­(benz­yloxy)phen­yl]-3-(4-eth­oxy­phen­yl)prop-2-en-1-one
Source: Acta Crystallogr E Crystallogr Commun. 2024 Aug 6;80(Pt 9):913–5. doi: 10.1107/S2056989024007552 (PMC11389684; doi:10.1107/S2056989024007552)
Supplement: Supplementary file 2 [file e-80-00913-Isup2.hkl]

data_I                                                                          
_shelx_title ' DRHM_SRI_DAEB_08062022_0m_a.res in P-1'                          
_shelx_refln_list_code          4                                               
_shelx_F_calc_maximum       83.42                                               
_exptl_crystal_F_000       492.00                                               
_reflns_d_resolution_high  0.7832                                               
                                                                                
loop_                                                                           
 _space_group_symop_operation_xyz                                               
 'x, y, z'                                                                      
 '-x, -y, -z'                                                                   
                                                                                
_cell_length_a     9.0494                                                       
_cell_length_b    10.0326                                                       
_cell_length_c    14.6932                                                       
_cell_angle_alpha 100.153                                                       
_cell_angle_beta  107.292                                                       
_cell_angle_gamma  90.789                                                       
                                                                                
_shelx_F_squared_multiplier     1.000                                           
                                                                                
loop_                                                                           
 _refln_index_h                                                                 
 _refln_index_k                                                                 
 _refln_index_l                                                                 
 _refln_F_squared_calc                                                          
 _refln_F_squared_meas                                                          
 _refln_F_squared_sigma                                                         
 _refln_observed_status                                                         
   1   0   0        715.49        676.45         4.89 o                         
   2   0   0        518.31        450.42         2.88 o                         
   3   0   0       2062.70       1942.36        12.13 o                         
   4   0   0        848.90        872.50         6.09 o                         
   5   0   0        399.17        379.43         4.63 o                         
   6   0   0         16.92         20.01         1.23 o                         
   7   0   0          7.18          8.93         0.83 o                         
   8   0   0          0.00          1.45         0.69 o                         
   9   0   0          4.34          4.97         1.01 o                         
  10   0   0          0.00          2.73         1.68 o                         
 -11   1   0          1.26          0.40         1.95 o                         
 -10   1   0          6.24          7.79         2.15 o                         
  -9   1   0          2.46          3.11         1.36 o                         
  -8   1   0         17.06         12.49         1.40 o                         
  -7   1   0          4.52          2.54         0.72 o                         
  -6   1   0         10.82          8.52         0.59 o                         
  -5   1   0         25.16         28.95         0.78 o                         
  -4   1   0        264.72        257.05         2.44 o                         
  -3   1   0         96.05         94.58         1.24 o                         
   1   1   0        185.22        167.21         1.33 o                         
   2   1   0        700.10        742.60         5.20 o                         
   3   1   0        345.73        306.27         2.98 o                         
   4   1   0          6.96          5.68         0.42 o                         
   5   1   0          2.43          2.83         0.36 o                         
   6   1   0         12.81          9.16         0.71 o                         
   7   1   0          0.86          0.02         0.35 o                         
   8   1   0          0.34          0.66         0.49 o                         
   9   1   0          1.05          2.44         0.69 o                         
  10   1   0          0.77         -1.09         1.09 o                         
 -10   2   0          0.70          0.92         0.97 o                         
  -9   2   0          1.24          0.16         0.86 o                         
  -8   2   0         55.02         49.39         2.49 o                         
  -7   2   0         25.49         27.40         1.39 o                         
  -6   2   0         16.51         15.58         0.90 o                         
  -5   2   0         29.58         32.75         0.98 o                         
  -4   2   0          3.17          3.31         0.34 o                         
  -3   2   0         92.39         83.13         1.48 o                         
  -2   2   0       2633.88       2669.13        24.48 o                         
   0   2   0       1779.59       1821.79        21.39 o                         
   1   2   0        639.95        578.58         3.92 o                         
   2   2   0        923.92        844.35         5.12 o                         
   3   2   0          1.42          4.25         0.28 o                         
   4   2   0        109.40        117.80         1.73 o                         
   5   2   0         75.05         78.44         1.56 o                         
   6   2   0          2.38          2.19         0.37 o                         
   7   2   0         32.20         35.08         1.41 o                         
   8   2   0          0.15         -0.44         0.44 o                         
   9   2   0          1.36          3.22         0.71 o                         
  10   2   0          3.66          4.49         1.03 o                         
 -10   3   0          0.00          0.70         0.85 o                         
  -9   3   0          1.15          0.97         0.95 o                         
  -8   3   0        153.05        162.31         3.49 o                         
  -7   3   0         77.82         80.71         2.05 o                         
  -6   3   0        374.16        362.64         3.86 o                         
  -5   3   0          0.00          0.34         0.24 o                         
  -4   3   0         16.93         16.39         0.84 o                         
  -3   3   0        166.03        162.45         3.18 o                         
  -2   3   0         89.22         90.28         1.97 o                         
  -1   3   0        848.50        810.33         7.18 o                         
   0   3   0          2.73         11.54         1.45 o                         
   1   3   0         20.54         20.05         0.55 o                         
   2   3   0        273.96        275.10         2.26 o                         
   3   3   0        385.35        344.20         3.01 o                         
   4   3   0         21.21         23.94         0.68 o                         
   5   3   0          6.70          6.94         0.72 o                         
   6   3   0          2.50          3.49         0.42 o                         
   7   3   0          1.48          0.18         0.41 o                         
   8   3   0         12.33         10.47         1.06 o                         
   9   3   0          1.39          0.96         0.70 o                         
  10   3   0          0.13          0.29         3.28 o                         
 -10   4   0          2.83          2.72         1.38 o                         
  -9   4   0          5.50          4.14         0.70 o                         
  -8   4   0          3.31          8.36         0.93 o                         
  -7   4   0        160.24        157.55         3.11 o                         
  -6   4   0          3.00          2.75         0.45 o                         
  -5   4   0        475.76        448.18         5.54 o                         
  -4   4   0        145.85        138.19         2.62 o                         
  -3   4   0        140.84        137.74         2.70 o                         
  -2   4   0         19.77         15.82         1.09 o                         
  -1   4   0         10.25          7.83         0.52 o                         
   0   4   0         39.33         47.94         1.17 o                         
   1   4   0        221.22        218.00         2.64 o                         
   2   4   0         56.92         62.86         1.06 o                         
   3   4   0          2.61          0.09         0.15 o                         
   4   4   0         21.43         18.65         0.67 o                         
   5   4   0         12.53         16.68         0.80 o                         
   6   4   0          0.50          0.34         0.39 o                         
   7   4   0          2.71          1.72         0.81 o                         
   8   4   0          0.51         -0.59         0.59 o                         
   9   4   0          0.94          1.63         0.88 o                         
  10   4   0          0.63          0.96         1.23 o                         
 -10   5   0          6.21          8.34         1.20 o                         
  -9   5   0          6.13          6.10         0.88 o                         
  -8   5   0          3.22          2.50         0.61 o                         
  -7   5   0        603.95        614.31         6.83 o                         
  -6   5   0        220.54        211.70         6.04 o                         
  -5   5   0        268.77        237.32         3.91 o                         
  -4   5   0        231.83        250.01         3.91 o                         
  -3   5   0        537.72        548.60         6.29 o                         
  -2   5   0        830.06        993.01        10.47 o                         
  -1   5   0        405.47        501.97         5.08 o                         
   0   5   0        420.97        429.80         4.84 o                         
   1   5   0         71.03         67.24         1.49 o                         
   2   5   0          1.19          3.72         0.38 o                         
   3   5   0         28.26         31.55         0.74 o                         
   4   5   0         28.28         35.74         0.95 o                         
   5   5   0         37.68         41.04         1.55 o                         
   6   5   0         23.19         24.56         1.16 o                         
   7   5   0          0.05         -0.30         0.47 o                         
   8   5   0          1.40         -0.58         0.58 o                         
   9   5   0          0.79          2.25         0.98 o                         
 -10   6   0          0.05         -0.14         0.73 o                         
  -9   6   0          0.48          0.40         0.73 o                         
  -8   6   0          1.17          0.69         0.65 o                         
  -7   6   0        279.35        288.91         4.96 o                         
  -6   6   0          1.37          7.26         0.93 o                         
  -5   6   0        336.33        323.77         5.46 o                         
  -4   6   0          3.08          2.52         0.50 o                         
  -3   6   0          2.26         14.56         2.11 o                         
  -2   6   0          2.04          1.50         0.41 o                         
  -1   6   0        168.18        160.52         2.54 o                         
   0   6   0          1.02          6.82         0.69 o                         
   1   6   0         26.01         29.14         1.00 o                         
   2   6   0          4.90          4.44         0.46 o                         
   3   6   0         13.04         17.44         0.82 o                         
   4   6   0          0.89          0.26         0.28 o                         
   5   6   0         59.39         59.32         1.46 o                         
   6   6   0          0.41          1.39         0.43 o                         
   7   6   0          8.07          8.61         0.82 o                         
   8   6   0          7.91          4.19         1.36 o                         
   9   6   0          0.45         -0.85         1.98 o                         
  -9   7   0          7.28          8.22         1.38 o                         
  -8   7   0          0.07         -0.06         0.78 o                         
  -7   7   0         57.75         60.70         2.57 o                         
  -6   7   0          0.29         -0.18         0.60 o                         
  -5   7   0         23.35         27.74         1.98 o                         
  -4   7   0        164.14        164.98         5.04 o                         
  -3   7   0         85.56         78.95         2.01 o                         
  -2   7   0         27.81         30.14         1.16 o                         
  -1   7   0         84.05         84.20         1.83 o                         
   0   7   0         73.29         90.55         2.19 o                         
   1   7   0         54.62         58.43         1.62 o                         
   2   7   0          1.03          0.74         0.30 o                         
   3   7   0         24.57         20.45         0.98 o                         
   4   7   0         29.30         27.97         1.47 o                         
   5   7   0          3.36          1.74         0.48 o                         
   6   7   0          1.67          0.78         0.53 o                         
   7   7   0          1.08          1.99         0.79 o                         
   8   7   0          1.62         -0.86         0.93 o                         
  -8   8   0          1.49          2.29         0.63 o                         
  -7   8   0         17.68         16.99         1.59 o                         
  -6   8   0         10.53          7.19         2.17 o                         
  -5   8   0          0.94         -0.29         0.64 o                         
  -4   8   0         31.05         35.62         2.02 o                         
  -3   8   0          0.08         -0.37         0.41 o                         
  -2   8   0         38.90         45.38         1.99 o                         
  -1   8   0         96.69         96.08         3.02 o                         
   0   8   0         26.08         26.30         1.60 o                         
   1   8   0          0.07          0.00         0.31 o                         
   2   8   0          7.01          7.60         0.72 o                         
   3   8   0          1.48          1.28         0.43 o                         
   4   8   0         45.39         48.88         2.34 o                         
   5   8   0          5.14          5.69         1.05 o                         
   6   8   0          1.73          1.60         0.86 o                         
   7   8   0          0.05          0.47         0.90 o                         
  -8   9   0          1.58          1.50         0.79 o                         
  -7   9   0          1.86          3.12         0.96 o                         
  -6   9   0          0.01         -0.23         0.97 o                         
  -5   9   0          9.74          8.66         1.31 o                         
  -4   9   0          0.33          0.45         0.63 o                         
  -3   9   0         20.21         18.14         1.36 o                         
  -2   9   0         11.67         13.80         1.12 o                         
  -1   9   0         23.87         25.26         2.26 o                         
   0   9   0         45.95         45.57         1.90 o                         
   1   9   0         19.38         19.89         1.96 o                         
   2   9   0          2.36          2.62         0.64 o                         
   3   9   0          6.83          6.34         0.86 o                         
   4   9   0         70.58         68.21         2.68 o                         
   5   9   0          7.78          6.66         1.37 o                         
   6   9   0          1.89          2.39         1.05 o                         
   7   9   0          0.32         -0.83         1.72 o                         
  -7  10   0         41.41         47.84         2.71 o                         
  -6  10   0          4.36          4.03         0.90 o                         
  -5  10   0         22.81         23.34         2.17 o                         
  -4  10   0          0.91          0.23         0.55 o                         
  -3  10   0          0.04          0.70         0.54 o                         
  -2  10   0          3.27          2.37         0.85 o                         
  -1  10   0         26.77         27.97         2.00 o                         
   0  10   0         20.02         21.72         1.69 o                         
   1  10   0         75.07         77.75         3.27 o                         
   2  10   0         95.50        100.57         3.27 o                         
   3  10   0         10.40         10.14         1.89 o                         
   4  10   0         40.07         41.33         2.56 o                         
   5  10   0         11.83         11.31         1.38 o                         
   6  10   0          0.98          1.32         1.09 o                         
  -6  11   0          5.77          7.44         1.53 o                         
  -5  11   0          4.88          5.22         1.09 o                         
  -4  11   0          6.09          8.61         1.09 o                         
  -3  11   0         11.62         13.43         1.66 o                         
  -2  11   0          2.83          1.91         1.39 o                         
  -1  11   0          0.02          0.31         0.62 o                         
   0  11   0          0.05         -0.36         0.93 o                         
   1  11   0          1.93          2.89         0.93 o                         
   2  11   0          7.75          6.74         1.14 o                         
   3  11   0          0.07          1.87         1.15 o                         
   4  11   0         10.03         11.65         1.49 o                         
  -4  12   0          1.00         -0.37         0.86 o                         
  -3  12   0          1.82          1.17         1.02 o                         
  -2  12   0          4.16          2.22         0.94 o                         
  -1  12   0          2.48          1.35         0.86 o                         
   0  12   0          3.03          2.00         0.85 o                         
   1  12   0          2.00          0.04         0.79 o                         
   2  12   0          1.92          2.40         1.01 o                         
  -3 -12   1          0.24          2.28         0.98 o                         
  -2 -12   1          1.93          0.23         0.74 o                         
  -1 -12   1          0.44         -0.05         0.71 o                         
   0 -12   1          7.18          4.06         1.33 o                         
   1 -12   1          0.62          0.54         1.32 o                         
   2 -12   1          1.13          1.05         0.71 o                         
   3 -12   1          0.03         -0.62         0.62 o                         
   4 -12   1          5.21          5.25         1.00 o                         
  -5 -11   1          5.45          4.55         1.46 o                         
  -4 -11   1          8.51          8.84         1.08 o                         
  -3 -11   1          0.04          1.17         0.64 o                         
  -2 -11   1         11.69          8.63         1.18 o                         
  -1 -11   1          4.46          1.83         0.71 o                         
   0 -11   1         18.98         20.36         1.80 o                         
   1 -11   1         23.35         21.85         2.01 o                         
   2 -11   1          3.07          5.93         1.34 o                         
   3 -11   1          0.21          0.21         0.52 o                         
   4 -11   1          0.20         -1.19         1.22 o                         
   5 -11   1          8.10          8.48         1.12 o                         
   6 -11   1          2.33          2.57         1.80 o                         
  -6 -10   1          0.30          1.34         1.29 o                         
  -5 -10   1         11.53          9.98         1.31 o                         
  -4 -10   1         16.28         14.26         1.13 o                         
  -3 -10   1          3.71          3.79         1.31 o                         
  -2 -10   1         20.04         24.03         2.90 o                         
  -1 -10   1          2.00          3.14         1.02 o                         
   0 -10   1        104.92        102.77         3.25 o                         
   1 -10   1         57.05         54.06         2.55 o                         
   2 -10   1         34.00         27.29         2.05 o                         
   3 -10   1         22.38         20.72         2.05 o                         
   4 -10   1          0.40         -0.29         0.50 o                         
   5 -10   1          1.14         -0.62         0.62 o                         
   6 -10   1          2.58          2.36         0.77 o                         
   7 -10   1          7.37          6.54         1.59 o                         
  -7  -9   1          0.13          0.63         1.35 o                         
  -6  -9   1          1.01          0.54         0.90 o                         
  -5  -9   1          0.55          1.05         0.68 o                         
  -4  -9   1          0.37         -0.36         0.60 o                         
  -3  -9   1         11.44         11.13         1.09 o                         
  -2  -9   1          3.08          2.37         0.56 o                         
  -1  -9   1          0.88          0.81         0.47 o                         
   0  -9   1         33.15         35.85         2.41 o                         
   1  -9   1          2.67          3.20         0.80 o                         
   2  -9   1         58.64         63.95         2.09 o                         
   3  -9   1         26.50         30.71         1.74 o                         
   4  -9   1          8.52          7.26         1.31 o                         
   5  -9   1         11.64          7.40         1.24 o                         
   6  -9   1         15.37         13.25         1.62 o                         
   7  -9   1          8.57          6.22         1.11 o                         
   8  -9   1          0.34          0.81         0.85 o                         
  -8  -8   1          0.77         -1.07         1.07 o                         
  -7  -8   1          0.00         -0.71         1.00 o                         
  -6  -8   1          6.48          4.75         0.82 o                         
  -5  -8   1          0.66         -0.21         0.65 o                         
  -4  -8   1          6.43          5.82         0.67 o                         
  -3  -8   1          3.91          2.54         0.53 o                         
  -2  -8   1         18.10         17.63         0.96 o                         
  -1  -8   1         12.77         14.16         0.97 o                         
   0  -8   1        121.76        127.21         3.04 o                         
   1  -8   1        185.40        195.69         4.71 o                         
   2  -8   1          9.89          7.90         1.10 o                         
   3  -8   1          1.56          1.85         0.57 o                         
   4  -8   1        137.56        122.07         3.74 o                         
   5  -8   1          1.08          1.41         0.77 o                         
   6  -8   1         69.02         71.00         2.84 o                         
   7  -8   1         16.79         16.76         1.68 o                         
   8  -8   1          1.73          2.73         0.73 o                         
  -8  -7   1          6.65          5.99         1.27 o                         
  -7  -7   1          8.13          6.21         0.87 o                         
  -6  -7   1          0.45          0.82         0.47 o                         
  -5  -7   1          0.42          0.04         0.39 o                         
  -4  -7   1          6.61          6.24         0.58 o                         
  -3  -7   1          7.79          6.17         0.62 o                         
  -2  -7   1          4.32          5.67         0.58 o                         
  -1  -7   1         48.96         48.69         1.44 o                         
   0  -7   1        184.59        192.29         3.34 o                         
   1  -7   1         31.66         32.52         1.11 o                         
   2  -7   1         17.83         19.39         0.99 o                         
   3  -7   1         82.53         77.74         2.13 o                         
   4  -7   1          1.49          2.00         0.67 o                         
   5  -7   1         24.83         18.52         1.79 o                         
   6  -7   1         19.04         21.93         1.73 o                         
   7  -7   1         12.58         12.46         1.33 o                         
   8  -7   1          0.34         -0.50         0.50 o                         
   9  -7   1         15.41         17.74         1.82 o                         
  -9  -6   1          0.03          0.45         1.15 o                         
  -8  -6   1          5.27          6.15         1.55 o                         
  -7  -6   1          0.34         -0.21         0.54 o                         
  -6  -6   1          3.88          4.14         0.58 o                         
  -5  -6   1          1.53          1.16         0.44 o                         
  -4  -6   1         51.31         54.41         1.10 o                         
  -3  -6   1         28.86         28.98         0.96 o                         
  -2  -6   1        149.67        147.12         2.28 o                         
  -1  -6   1        134.42        128.89         2.12 o                         
   0  -6   1       1186.74       1253.91        11.44 o                         
   1  -6   1        108.65        112.35         2.00 o                         
   2  -6   1         23.58         33.53         1.13 o                         
   3  -6   1        121.34        117.64         2.56 o                         
   4  -6   1        163.27        166.72         3.19 o                         
   5  -6   1       1077.64       1082.32        13.16 o                         
   6  -6   1          5.39          6.65         0.78 o                         
   7  -6   1          9.01         11.90         1.09 o                         
   8  -6   1         26.33         27.41         1.51 o                         
   9  -6   1          0.93          0.68         0.95 o                         
  -9  -5   1          0.62          0.96         1.34 o                         
  -8  -5   1          2.53          3.46         0.81 o                         
  -7  -5   1          8.92          7.99         0.88 o                         
  -6  -5   1          9.29         11.01         0.75 o                         
  -5  -5   1         15.12         18.35         0.75 o                         
  -4  -5   1          7.61         12.35         0.57 o                         
  -3  -5   1        137.29        141.42         2.04 o                         
  -2  -5   1         27.39         30.18         0.88 o                         
  -1  -5   1         23.62         26.36         0.83 o                         
   0  -5   1        476.44        496.40         5.30 o                         
   1  -5   1        906.64       1023.01         8.65 o                         
   2  -5   1         25.54         33.90         1.22 o                         
   3  -5   1        711.24        686.21         8.20 o                         
   4  -5   1         44.81         47.53         1.80 o                         
   5  -5   1        313.44        306.22         4.26 o                         
   6  -5   1        107.85        104.45         2.39 o                         
   7  -5   1         23.61         26.36         1.22 o                         
   8  -5   1         14.01         15.15         1.11 o                         
   9  -5   1          0.36         -0.09         0.57 o                         
  10  -5   1          4.61          4.71         1.48 o                         
 -10  -4   1          1.94          0.92         1.11 o                         
  -9  -4   1          0.22          2.02         1.12 o                         
  -8  -4   1          2.46          1.74         0.71 o                         
  -7  -4   1          9.39          8.33         0.93 o                         
  -6  -4   1          0.22          0.84         0.44 o                         
  -5  -4   1         31.24         34.45         0.91 o                         
  -4  -4   1         14.87         17.19         0.55 o                         
  -3  -4   1        237.83        246.89         2.42 o                         
  -2  -4   1        134.85        146.57         1.97 o                         
  -1  -4   1        172.19        206.56         2.38 o                         
   0  -4   1        165.43        132.46         1.89 o                         
   1  -4   1        279.69        251.42         2.72 o                         
   2  -4   1        513.01        543.23         8.29 o                         
   3  -4   1       1051.39       1142.67         9.74 o                         
   4  -4   1        122.05        130.45         2.68 o                         
   5  -4   1         68.56         74.95         1.60 o                         
   6  -4   1          0.50          0.27         0.27 o                         
   7  -4   1         43.97         43.58         1.48 o                         
   8  -4   1          6.60          5.87         0.93 o                         
   9  -4   1          3.71          7.03         1.11 o                         
  10  -4   1          5.26          8.37         2.06 o                         
 -10  -3   1          0.01         -0.95         0.95 o                         
  -9  -3   1          1.28          0.83         0.60 o                         
  -8  -3   1          0.21          1.26         0.63 o                         
  -7  -3   1          3.17          2.93         0.92 o                         
  -6  -3   1        101.78         99.38         1.85 o                         
  -5  -3   1        255.91        263.99         3.31 o                         
  -4  -3   1        160.14        140.44         1.66 o                         
  -3  -3   1        651.14        704.56         4.85 o                         
  -2  -3   1         66.75         42.88         0.79 o                         
  -1  -3   1         24.93         22.86         0.60 o                         
   0  -3   1        115.00        112.24         2.11 o                         
   1  -3   1       1514.84       1408.06        11.48 o                         
   2  -3   1        360.96        356.42         4.08 o                         
   3  -3   1       1343.60       1408.89        11.23 o                         
   4  -3   1        136.27        154.42         2.10 o                         
   5  -3   1         12.28         15.40         0.73 o                         
   6  -3   1         17.02         18.63         0.83 o                         
   7  -3   1         29.31         27.24         1.03 o                         
   8  -3   1         87.97         86.20         2.49 o                         
   9  -3   1          1.42          2.97         0.86 o                         
  10  -3   1          0.87         -0.13         1.32 o                         
 -10  -2   1          1.28          0.27         1.02 o                         
  -9  -2   1          1.03          0.27         0.61 o                         
  -8  -2   1          4.22          4.81         0.68 o                         
  -7  -2   1        147.19        150.04         3.00 o                         
  -6  -2   1        130.88        118.61         2.20 o                         
  -5  -2   1          6.04          8.02         0.58 o                         
  -4  -2   1        368.24        355.03         3.02 o                         
  -3  -2   1        271.16        273.89         2.18 o                         
  -2  -2   1        168.11        146.10         1.36 o                         
  -1  -2   1          3.85          0.68         0.18 o                         
   1  -2   1        858.30        897.77         6.90 o                         
   2  -2   1       1499.32       1546.99        18.99 o                         
   3  -2   1        434.77        496.46         5.74 o                         
   4  -2   1         42.48         45.86         0.97 o                         
   5  -2   1         34.23         36.23         1.02 o                         
   6  -2   1          6.16          9.34         0.60 o                         
   7  -2   1          7.93          7.53         0.83 o                         
   8  -2   1         16.79         16.42         1.42 o                         
   9  -2   1          3.37          3.18         1.43 o                         
  10  -2   1          0.68         -0.21         1.02 o                         
 -11  -1   1          0.03         -1.36         1.36 o                         
 -10  -1   1          4.66          3.67         1.30 o                         
  -9  -1   1          1.88          1.39         1.23 o                         
  -8  -1   1          6.41          5.67         1.09 o                         
  -7  -1   1         65.66         64.06         1.92 o                         
  -6  -1   1         12.98         12.73         0.80 o                         
  -5  -1   1        702.11        717.41         6.61 o                         
  -4  -1   1        946.82        909.05         6.64 o                         
  -3  -1   1         26.12         21.52         0.62 o                         
  -2  -1   1        476.75        539.26         5.96 o                         
  -1  -1   1        164.10        120.03         1.09 o                         
   0  -1   1          4.23          7.55         0.28 o                         
   1  -1   1         68.97         79.74         1.64 o                         
   2  -1   1       3035.39       3092.22        27.48 o                         
   3  -1   1        312.97        311.07         2.69 o                         
   4  -1   1         39.32         44.03         0.80 o                         
   5  -1   1       1189.61       1227.37        10.31 o                         
   6  -1   1         12.73         14.34         0.79 o                         
   7  -1   1          0.11         -0.65         0.65 o                         
   8  -1   1         27.80         28.53         2.39 o                         
   9  -1   1          9.18          8.65         1.36 o                         
  10  -1   1          5.22          5.52         1.48 o                         
 -11   0   1          0.64         -0.88         1.08 o                         
 -10   0   1          0.15          1.05         1.08 o                         
  -9   0   1          0.31         -0.65         0.65 o                         
  -8   0   1          0.66         -0.41         0.65 o                         
  -7   0   1         99.93         90.94         2.73 o                         
  -6   0   1        211.66        218.67         3.14 o                         
  -5   0   1         28.77         25.06         0.87 o                         
  -4   0   1         10.26         10.69         0.53 o                         
  -3   0   1       1323.51       1228.74         9.36 o                         
  -2   0   1       1120.13        974.94         8.39 o                         
  -1   0   1         95.04         74.43         1.06 o                         
   1   0   1         64.19         70.82         0.83 o                         
   2   0   1       1078.34       1061.75         7.70 o                         
   3   0   1       1283.69       1291.65         8.12 o                         
   4   0   1          8.11         13.29         0.51 o                         
   5   0   1        705.87        726.11         5.69 o                         
   6   0   1          0.31         -0.16         0.49 o                         
   7   0   1          3.63          3.46         0.61 o                         
   8   0   1          0.01         -0.29         0.44 o                         
   9   0   1          8.95          9.55         1.31 o                         
  10   0   1          1.61         -0.53         1.29 o                         
 -11   1   1          0.26          1.53         2.06 o                         
 -10   1   1          0.29          2.26         2.12 o                         
  -9   1   1          3.40          1.59         1.32 o                         
  -8   1   1          0.18         -0.39         0.39 o                         
  -7   1   1         16.95         19.66         1.18 o                         
  -6   1   1          2.02          2.06         0.45 o                         
  -5   1   1          4.48          1.21         0.25 o                         
  -4   1   1         76.46         78.71         1.33 o                         
  -3   1   1        733.72        726.35         7.45 o                         
  -2   1   1       2062.59       2039.71        16.80 o                         
  -1   1   1         44.13         45.12         0.98 o                         
   0   1   1          0.03          0.22         0.06 o                         
   1   1   1       3270.36       3162.55        49.94 o                         
   2   1   1       2262.16       2229.84        16.49 o                         
   3   1   1         40.88         40.73         0.90 o                         
   4   1   1        949.78        889.17         7.37 o                         
   5   1   1        276.73        285.92         3.15 o                         
   6   1   1         42.09         43.53         1.19 o                         
   7   1   1          3.25          4.67         0.72 o                         
   8   1   1          0.32          0.00         0.56 o                         
   9   1   1          0.12         -0.55         0.55 o                         
  10   1   1          0.11          2.09         2.42 o                         
 -11   2   1          7.03          6.73         1.50 o                         
 -10   2   1          0.09         -0.94         0.94 o                         
  -9   2   1          9.08         11.56         1.63 o                         
  -8   2   1         13.55         13.13         1.04 o                         
  -7   2   1         76.54         74.54         2.12 o                         
  -6   2   1         51.69         51.72         1.45 o                         
  -5   2   1         11.98         13.37         0.83 o                         
  -4   2   1         49.69         55.65         1.41 o                         
  -3   2   1        131.37        121.48         2.04 o                         
  -2   2   1       3107.69       3074.66        33.61 o                         
  -1   2   1       1195.44       1086.82        21.43 o                         
   0   2   1         27.81         22.50         0.55 o                         
   1   2   1        283.33        261.76         1.95 o                         
   2   2   1         51.24         59.49         0.84 o                         
   3   2   1        153.80        149.89         1.58 o                         
   4   2   1         40.41         37.76         0.86 o                         
   5   2   1          0.60          1.03         0.25 o                         
   6   2   1         10.68         10.24         0.66 o                         
   7   2   1          2.94          2.87         0.52 o                         
   8   2   1          0.24          0.18         0.58 o                         
   9   2   1          0.12         -0.58         0.58 o                         
  10   2   1          0.01         -0.59         1.01 o                         
 -11   3   1          0.00         -0.71         2.12 o                         
 -10   3   1          5.50          7.52         1.40 o                         
  -9   3   1         14.80         13.82         1.47 o                         
  -8   3   1         38.63         38.27         1.90 o                         
  -7   3   1         21.41         22.23         1.10 o                         
  -6   3   1        349.38        336.39         4.13 o                         
  -5   3   1          2.04          0.92         0.29 o                         
  -4   3   1        878.86        885.40         8.54 o                         
  -3   3   1          6.76          5.18         0.64 o                         
  -2   3   1       1123.15       1225.70        14.63 o                         
  -1   3   1        142.97        144.86         2.33 o                         
   0   3   1          6.90          4.36         0.34 o                         
   1   3   1        144.72        162.77         1.76 o                         
   2   3   1         23.15         36.90         0.71 o                         
   3   3   1          0.01          0.06         0.14 o                         
   4   3   1         33.57         27.36         0.71 o                         
   5   3   1          0.26          0.21         0.21 o                         
   6   3   1         31.32         37.61         1.95 o                         
   7   3   1          9.86          7.55         0.72 o                         
   8   3   1          2.94          2.00         0.68 o                         
   9   3   1          8.74          7.73         1.02 o                         
  10   3   1          0.02          1.56         2.38 o                         
 -10   4   1         11.46         12.77         1.13 o                         
  -9   4   1          3.37          3.29         0.74 o                         
  -8   4   1          1.56          1.95         0.62 o                         
  -7   4   1        732.76        747.31        12.02 o                         
  -6   4   1        108.73        102.62         2.40 o                         
  -5   4   1         76.43         70.89         1.94 o                         
  -4   4   1        831.81        818.11         8.48 o                         
  -3   4   1        390.48        434.48         5.96 o                         
  -2   4   1       4170.69       4387.79        37.40 o                         
  -1   4   1         88.92         91.13         1.78 o                         
   0   4   1        321.30        368.03         3.83 o                         
   1   4   1         43.40         38.61         0.91 o                         
   2   4   1          0.95          0.86         0.18 o                         
   3   4   1          0.06          0.24         0.16 o                         
   4   4   1        214.12        225.04         2.65 o                         
   5   4   1         82.99         80.49         1.45 o                         
   6   4   1          0.01         -0.36         0.36 o                         
   7   4   1          0.24          0.27         0.51 o                         
   8   4   1          2.83          3.54         0.70 o                         
   9   4   1          5.54          8.67         1.87 o                         
 -10   5   1         21.14         17.81         1.81 o                         
  -9   5   1         11.03         11.24         1.06 o                         
  -8   5   1         17.40         20.84         1.41 o                         
  -7   5   1        254.03        262.49         5.50 o                         
  -6   5   1        168.59        171.48         3.69 o                         
  -5   5   1        108.21         94.64         3.70 o                         
  -4   5   1        146.21        176.38         3.30 o                         
  -3   5   1        373.49        397.73         5.41 o                         
  -2   5   1        948.54       1021.43        11.27 o                         
  -1   5   1         48.22         42.73         1.18 o                         
   0   5   1        784.63        794.11         7.68 o                         
   1   5   1         18.34         20.17         0.78 o                         
   2   5   1        307.87        335.79         3.49 o                         
   3   5   1         90.98         93.30         1.59 o                         
   4   5   1          0.16         -0.03         0.22 o                         
   5   5   1         49.77         51.44         1.24 o                         
   6   5   1          0.20          0.08         0.35 o                         
   7   5   1          1.27          0.88         0.54 o                         
   8   5   1          1.96          0.50         0.66 o                         
   9   5   1          3.76          3.93         1.36 o                         
 -10   6   1          0.35          1.40         1.52 o                         
  -9   6   1          0.26         -0.12         0.82 o                         
  -8   6   1          4.78          4.44         0.97 o                         
  -7   6   1          6.13          5.72         0.96 o                         
  -6   6   1          1.13          0.06         0.66 o                         
  -5   6   1        179.58        177.86         4.24 o                         
  -4   6   1          1.11          0.53         0.36 o                         
  -3   6   1        383.81        397.41         5.93 o                         
  -2   6   1        898.48        959.16         9.83 o                         
  -1   6   1         29.40         29.71         1.06 o                         
   0   6   1        134.67        144.77         2.60 o                         
   1   6   1          0.13          1.24         0.31 o                         
   2   6   1         17.68         21.64         0.91 o                         
   3   6   1          2.73          2.45         0.40 o                         
   4   6   1          8.23          9.01         1.01 o                         
   5   6   1         41.88         46.46         1.55 o                         
   6   6   1          8.07          9.39         0.81 o                         
   7   6   1          2.06          1.07         0.67 o                         
   8   6   1          0.05          1.06         0.63 o                         
   9   6   1          0.00          4.24         5.08 o                         
  -9   7   1          0.18          1.11         0.77 o                         
  -8   7   1         41.55         39.26         1.91 o                         
  -7   7   1         11.73         14.82         1.68 o                         
  -6   7   1         74.65         65.47         2.95 o                         
  -5   7   1        102.50         90.70         4.16 o                         
  -4   7   1         65.88         64.18         2.75 o                         
  -3   7   1         53.19         63.13         1.83 o                         
  -2   7   1         51.21         52.50         1.57 o                         
  -1   7   1         10.95         11.22         0.83 o                         
   0   7   1          8.13          6.04         0.65 o                         
   1   7   1         10.61         11.62         0.76 o                         
   2   7   1          0.01         -0.26         0.26 o                         
   3   7   1          8.47          7.96         0.66 o                         
   4   7   1         28.56         26.36         1.31 o                         
   5   7   1         16.04         14.11         1.14 o                         
   6   7   1          0.00         -0.45         0.45 o                         
   7   7   1          0.00          0.05         0.61 o                         
   8   7   1          1.05          0.06         2.70 o                         
  -9   8   1          0.07         -0.17         0.74 o                         
  -8   8   1          5.46          4.57         1.28 o                         
  -7   8   1         24.18         26.34         2.37 o                         
  -6   8   1         42.72         41.00         2.51 o                         
  -5   8   1         34.76         37.05         2.84 o                         
  -4   8   1          0.10          0.55         0.61 o                         
  -3   8   1         20.32         20.00         1.39 o                         
  -2   8   1          1.06          0.57         0.45 o                         
  -1   8   1         13.28         14.21         1.44 o                         
   0   8   1         13.23         13.88         1.17 o                         
   1   8   1          4.35          4.35         0.60 o                         
   2   8   1         15.93         19.18         1.28 o                         
   3   8   1          0.50          0.99         0.42 o                         
   4   8   1         11.95         12.47         1.21 o                         
   5   8   1          0.00         -0.52         0.54 o                         
   6   8   1          0.17         -0.60         0.84 o                         
   7   8   1          2.32          2.09         0.82 o                         
  -8   9   1         15.92         19.04         1.85 o                         
  -7   9   1          7.32          5.63         1.17 o                         
  -6   9   1          5.54          2.58         0.96 o                         
  -5   9   1          0.69          0.73         0.59 o                         
  -4   9   1         31.34         28.68         1.86 o                         
  -3   9   1        204.84        179.09         4.64 o                         
  -2   9   1         64.18         54.39         2.03 o                         
  -1   9   1         23.54         20.17         2.23 o                         
   0   9   1          4.90          4.86         0.75 o                         
   1   9   1         37.66         38.34         1.86 o                         
   2   9   1         30.26         32.81         1.54 o                         
   3   9   1         13.12         12.96         1.10 o                         
   4   9   1          1.31          0.00         0.84 o                         
   5   9   1          0.17          0.93         0.73 o                         
   6   9   1          0.22          0.39         0.97 o                         
  -7  10   1         25.01         19.09         2.04 o                         
  -6  10   1          5.74          4.87         1.02 o                         
  -5  10   1          1.79         -0.50         0.89 o                         
  -4  10   1          6.70          6.91         1.06 o                         
  -3  10   1          1.91          3.49         0.85 o                         
  -2  10   1        117.90        116.09         4.85 o                         
  -1  10   1          8.03          5.76         1.27 o                         
   0  10   1          6.67          6.15         1.57 o                         
   1  10   1         53.65         60.49         2.41 o                         
   2  10   1          0.02          1.27         0.73 o                         
   3  10   1         42.61         47.40         2.59 o                         
   4  10   1          0.11          1.15         0.84 o                         
   5  10   1          0.30         -0.15         1.06 o                         
  -6  11   1          0.57         11.51         5.27 o                         
  -5  11   1          0.72          0.42         0.74 o                         
  -4  11   1          0.97          0.11         0.77 o                         
  -3  11   1          0.08          0.44         0.54 o                         
  -2  11   1         11.06         12.09         1.50 o                         
  -1  11   1          1.29          0.39         0.96 o                         
   0  11   1          0.42         -0.69         0.69 o                         
   1  11   1         16.23         14.73         1.45 o                         
   2  11   1          0.07          1.36         0.94 o                         
   3  11   1          0.36          0.55         0.88 o                         
   4  11   1          0.13          1.98         1.27 o                         
  -3  12   1         18.51         20.07         2.08 o                         
  -2  12   1          1.88          2.30         0.90 o                         
  -1  12   1          0.99         -0.37         0.69 o                         
   0  12   1          0.00         -0.32         0.63 o                         
   1  12   1          0.00         -0.88         0.93 o                         
   2  12   1          8.56         13.70         1.90 o                         
  -3 -12   2          0.02         -0.96         0.96 o                         
  -2 -12   2          0.56         -0.28         1.04 o                         
  -1 -12   2          0.68          1.22         0.82 o                         
   0 -12   2          3.00          2.11         0.95 o                         
   1 -12   2          0.14         -0.12         0.80 o                         
   2 -12   2          1.02         -0.65         0.76 o                         
   3 -12   2          0.62         -0.75         0.75 o                         
   4 -12   2          0.38         -0.65         0.65 o                         
  -5 -11   2          2.02          1.47         1.48 o                         
  -4 -11   2          6.94          4.95         1.09 o                         
  -3 -11   2          8.62          8.44         1.20 o                         
  -2 -11   2          8.35          5.99         1.01 o                         
  -1 -11   2          8.59          7.46         1.14 o                         
   0 -11   2          0.09          0.00         0.65 o                         
   1 -11   2          8.61          5.55         1.31 o                         
   2 -11   2          0.26          0.47         0.67 o                         
   3 -11   2          5.96          8.31         1.24 o                         
   4 -11   2         10.24         12.35         1.49 o                         
   5 -11   2          8.49         13.26         1.32 o                         
  -6 -10   2         15.84         13.42         2.33 o                         
  -5 -10   2          0.44          0.82         0.69 o                         
  -4 -10   2          1.70          1.75         0.68 o                         
  -3 -10   2         10.21          8.38         1.01 o                         
  -2 -10   2          8.16         10.90         1.31 o                         
  -1 -10   2         19.15         15.50         1.75 o                         
   0 -10   2         30.19         34.17         2.12 o                         
   1 -10   2          1.93          1.51         0.72 o                         
   2 -10   2          1.91          1.94         0.52 o                         
   3 -10   2          5.85          4.88         1.02 o                         
   4 -10   2          1.06          0.86         0.72 o                         
   5 -10   2          4.68          7.07         0.99 o                         
   6 -10   2          2.93          0.77         0.82 o                         
   7 -10   2         10.54         14.44         1.67 o                         
  -7  -9   2          0.02         -0.75         0.75 o                         
  -6  -9   2          8.09          7.22         1.23 o                         
  -5  -9   2          0.08         -0.53         0.53 o                         
  -4  -9   2          2.70          2.64         0.67 o                         
  -3  -9   2          0.79          2.42         0.70 o                         
  -2  -9   2          0.28         -0.02         0.45 o                         
  -1  -9   2         16.95         16.01         1.33 o                         
   0  -9   2        165.35        172.34         4.30 o                         
   1  -9   2         12.89         12.99         1.41 o                         
   2  -9   2         86.66         83.93         2.42 o                         
   3  -9   2          3.01          2.29         0.69 o                         
   4  -9   2         31.77         32.07         2.50 o                         
   5  -9   2          3.20          3.38         0.88 o                         
   6  -9   2         17.98         21.66         1.81 o                         
   7  -9   2          0.92         -0.46         0.77 o                         
  -8  -8   2          0.41         -1.13         1.13 o                         
  -7  -8   2          3.98          3.85         0.95 o                         
  -6  -8   2          4.41          4.87         0.90 o                         
  -5  -8   2          0.46          0.91         0.45 o                         
  -4  -8   2          0.10          0.01         0.46 o                         
  -3  -8   2          0.02         -0.09         0.40 o                         
  -2  -8   2         66.47         69.94         1.84 o                         
  -1  -8   2         41.32         40.50         1.49 o                         
   0  -8   2        166.06        158.02         3.67 o                         
   1  -8   2         34.83         32.41         1.87 o                         
   2  -8   2          7.58          9.75         1.05 o                         
   3  -8   2          0.16          0.25         0.50 o                         
   4  -8   2          6.89         12.70         1.47 o                         
   5  -8   2        217.70        229.32         5.85 o                         
   6  -8   2         75.59         74.99         2.90 o                         
   7  -8   2         17.99         20.75         1.68 o                         
   8  -8   2         11.81          9.73         1.12 o                         
  -9  -7   2          2.47         -1.63         1.63 o                         
  -8  -7   2          8.52          8.79         1.80 o                         
  -7  -7   2          0.81         -0.11         0.57 o                         
  -6  -7   2          0.20          1.04         0.52 o                         
  -5  -7   2          2.23          2.15         0.45 o                         
  -4  -7   2          0.52          0.27         0.35 o                         
  -3  -7   2          0.07         -0.05         0.39 o                         
  -2  -7   2          7.65          8.06         0.65 o                         
  -1  -7   2          4.06          3.12         0.42 o                         
   0  -7   2         77.11         71.28         1.92 o                         
   1  -7   2         16.81         21.15         1.48 o                         
   2  -7   2          0.17         -0.13         0.30 o                         
   3  -7   2         85.22         78.14         2.11 o                         
   4  -7   2         23.13         23.71         1.53 o                         
   5  -7   2        593.10        622.72         9.21 o                         
   6  -7   2          7.29          7.78         1.08 o                         
   7  -7   2         12.27         14.31         1.30 o                         
   8  -7   2          2.08          2.05         0.67 o                         
   9  -7   2         18.71         18.49         1.73 o                         
  -9  -6   2          0.01          2.80         1.49 o                         
  -8  -6   2          2.78          2.55         1.08 o                         
  -7  -6   2         31.58         35.65         1.74 o                         
  -6  -6   2         41.71         41.69         1.90 o                         
  -5  -6   2          4.26          5.98         0.50 o                         
  -4  -6   2         13.04         11.87         0.69 o                         
  -3  -6   2          0.03          0.50         0.25 o                         
  -2  -6   2          2.00          2.61         0.36 o                         
  -1  -6   2        104.90        113.57         2.22 o                         
   0  -6   2         40.38         39.97         1.26 o                         
   1  -6   2          2.40          2.18         0.33 o                         
   2  -6   2        315.23        317.64         4.11 o                         
   3  -6   2        409.65        415.18         5.05 o                         
   4  -6   2          1.45          0.87         0.44 o                         
   5  -6   2        923.94        915.85        14.44 o                         
   6  -6   2         22.51         22.44         1.17 o                         
   7  -6   2          0.52          0.45         0.53 o                         
   8  -6   2          6.99          9.25         1.10 o                         
   9  -6   2          0.03         -0.34         0.84 o                         
 -10  -5   2          1.15          1.84         1.12 o                         
  -9  -5   2          3.23          3.27         1.08 o                         
  -8  -5   2         11.59         12.82         1.56 o                         
  -7  -5   2          0.04          0.66         0.59 o                         
  -6  -5   2          2.62          2.19         0.51 o                         
  -5  -5   2         22.77         25.24         0.81 o                         
  -4  -5   2         23.97         22.35         0.70 o                         
  -3  -5   2         11.40          9.56         0.62 o                         
  -2  -5   2         43.33         55.42         1.25 o                         
  -1  -5   2          0.00          0.52         0.24 o                         
   0  -5   2         25.91         24.31         0.80 o                         
   1  -5   2        142.54        138.01         1.96 o                         
   2  -5   2         25.03         17.64         0.94 o                         
   3  -5   2        171.02        178.15         2.80 o                         
   4  -5   2          0.08          0.04         0.24 o                         
   5  -5   2        349.50        312.76         4.07 o                         
   6  -5   2        124.33        133.22         2.58 o                         
   7  -5   2         22.41         19.73         1.14 o                         
   8  -5   2          8.88          9.09         0.83 o                         
   9  -5   2          0.20         -0.93         0.93 o                         
  10  -5   2          5.43          6.94         1.57 o                         
 -10  -4   2          1.22          1.90         1.54 o                         
  -9  -4   2          1.29          2.30         1.15 o                         
  -8  -4   2          1.11          0.91         0.67 o                         
  -7  -4   2          1.46          1.03         0.60 o                         
  -6  -4   2          3.30          4.29         0.68 o                         
  -5  -4   2         38.46         32.81         0.88 o                         
  -4  -4   2         29.02         24.34         0.71 o                         
  -3  -4   2         10.87         10.54         0.49 o                         
  -2  -4   2        212.90        248.89         2.84 o                         
  -1  -4   2        795.48        837.82         6.91 o                         
   0  -4   2         51.63         66.10         1.01 o                         
   1  -4   2         10.79         12.47         0.62 o                         
   2  -4   2        103.44        103.36         1.91 o                         
   3  -4   2        402.78        469.75         5.80 o                         
   4  -4   2        110.37         96.40         2.10 o                         
   5  -4   2          4.81          3.37         0.42 o                         
   6  -4   2         29.74         31.05         1.16 o                         
   7  -4   2         50.48         49.99         1.55 o                         
   8  -4   2          0.25         -0.41         0.56 o                         
   9  -4   2          4.59          6.69         2.34 o                         
  10  -4   2          0.02         -0.62         1.07 o                         
 -10  -3   2          0.06         -0.60         1.02 o                         
  -9  -3   2          0.91          1.58         0.72 o                         
  -8  -3   2          1.85          0.76         0.60 o                         
  -7  -3   2          1.48          2.09         0.49 o                         
  -6  -3   2          3.42          2.70         0.51 o                         
  -5  -3   2         42.59         37.73         1.25 o                         
  -4  -3   2         48.95         35.29         0.81 o                         
  -3  -3   2          1.42          0.22         0.17 o                         
  -2  -3   2        623.83        620.95         4.73 o                         
   0  -3   2       1006.74        931.32         6.37 o                         
   1  -3   2        743.10        674.37         7.77 o                         
   2  -3   2        121.89        136.77         1.86 o                         
   3  -3   2        163.52        124.18         2.22 o                         
   4  -3   2         34.04         38.76         1.05 o                         
   5  -3   2         86.36         95.43         1.93 o                         
   6  -3   2         34.08         33.87         1.07 o                         
   7  -3   2          6.22          6.57         0.80 o                         
   8  -3   2          0.16          0.98         0.70 o                         
   9  -3   2          8.16         11.22         1.41 o                         
  10  -3   2          0.84          3.70         1.22 o                         
 -11  -2   2          0.19          0.52         1.80 o                         
 -10  -2   2          0.06          0.52         0.97 o                         
  -9  -2   2          1.18          1.74         0.81 o                         
  -8  -2   2          2.73          2.84         0.61 o                         
  -7  -2   2         42.13         41.28         1.54 o                         
  -6  -2   2          3.01          4.26         0.42 o                         
  -5  -2   2        177.48        170.41         2.11 o                         
  -4  -2   2         41.97         41.05         1.00 o                         
  -3  -2   2         98.73        115.37         1.43 o                         
  -1  -2   2       6958.96       6431.12       123.99 o                         
   1  -2   2       1949.24       1919.56        15.38 o                         
   2  -2   2       2042.08       1979.73        22.04 o                         
   3  -2   2         66.84         65.50         1.35 o                         
   4  -2   2          0.38          0.25         0.18 o                         
   5  -2   2         77.89         72.31         1.57 o                         
   6  -2   2          5.36          4.09         0.53 o                         
   7  -2   2         13.59         13.87         1.04 o                         
   8  -2   2          7.19          8.20         0.91 o                         
   9  -2   2         30.70         38.59         2.51 o                         
  10  -2   2         11.10          8.66         1.67 o                         
 -11  -1   2          0.07         -1.15         1.15 o                         
 -10  -1   2          0.22         -0.79         0.90 o                         
  -9  -1   2          1.87         -0.46         0.73 o                         
  -8  -1   2          0.10         -0.50         0.50 o                         
  -7  -1   2         57.67         52.96         1.33 o                         
  -6  -1   2        230.95        230.57         2.89 o                         
  -5  -1   2         18.92         16.52         0.63 o                         
  -4  -1   2       1129.54       1105.46        10.40 o                         
  -3  -1   2        319.58        286.05         2.98 o                         
   0  -1   2       1628.46       1528.09        15.12 o                         
   1  -1   2        219.75        226.30         2.04 o                         
   2  -1   2         53.87         61.35         0.78 o                         
   3  -1   2        348.73        400.18         3.59 o                         
   4  -1   2         61.99         59.63         1.48 o                         
   5  -1   2          2.92          1.53         0.32 o                         
   6  -1   2         18.18         14.88         1.10 o                         
   7  -1   2         37.18         36.02         2.76 o                         
   8  -1   2         14.64         16.65         1.74 o                         
   9  -1   2          0.93          0.16         0.78 o                         
  10  -1   2          6.87          8.01         1.51 o                         
 -11   0   2          0.17          0.95         1.15 o                         
 -10   0   2          0.08         -0.94         0.94 o                         
  -9   0   2          0.64         -0.20         1.06 o                         
  -8   0   2          5.29          4.10         0.58 o                         
  -7   0   2          7.47          8.60         0.73 o                         
  -6   0   2          0.65          1.81         0.38 o                         
  -5   0   2         40.13         40.74         1.11 o                         
  -4   0   2         18.52         12.32         0.63 o                         
  -3   0   2         14.64         19.41         0.61 o                         
  -2   0   2       1077.96       1137.54         8.37 o                         
  -1   0   2        744.58        582.38         4.12 o                         
   0   0   2         12.24          4.24         0.18 o                         
   2   0   2        324.20        373.46         3.76 o                         
   3   0   2        332.85        359.68         3.88 o                         
   4   0   2          2.96          7.88         0.48 o                         
   5   0   2          5.26          4.60         0.40 o                         
   6   0   2          3.60          3.66         0.41 o                         
   7   0   2          2.32          2.03         0.52 o                         
   8   0   2          4.80          2.89         0.67 o                         
   9   0   2          5.01          7.13         1.39 o                         
  10   0   2         19.67         22.13         4.44 o                         
 -11   1   2          0.11          1.31         1.54 o                         
 -10   1   2          3.11          6.49         2.67 o                         
  -9   1   2          6.61          4.27         0.69 o                         
  -8   1   2         74.53         76.55         2.05 o                         
  -7   1   2         60.72         60.70         1.69 o                         
  -6   1   2         13.13          9.05         0.61 o                         
  -5   1   2         16.37         17.00         0.71 o                         
  -4   1   2         98.22         97.56         1.79 o                         
  -3   1   2          0.39          0.44         0.17 o                         
  -2   1   2         79.49         94.71         1.54 o                         
   0   1   2       1579.00       1545.47        10.81 o                         
   2   1   2        196.11        178.00         1.95 o                         
   3   1   2         25.57         29.14         0.79 o                         
   4   1   2         84.09         85.25         1.56 o                         
   5   1   2         61.79         63.90         1.59 o                         
   6   1   2         76.68         74.83         1.89 o                         
   7   1   2         23.43         25.64         1.18 o                         
   8   1   2          6.73          6.45         1.28 o                         
   9   1   2          9.18          7.47         1.23 o                         
  10   1   2          2.80          2.77         1.07 o                         
 -11   2   2          0.53         -1.43         1.46 o                         
 -10   2   2          9.58          9.65         1.11 o                         
  -9   2   2         76.19         81.24         2.94 o                         
  -8   2   2         53.64         48.58         1.82 o                         
  -7   2   2          4.12          3.52         0.52 o                         
  -6   2   2        335.87        306.97         3.89 o                         
  -5   2   2          1.69          1.00         0.32 o                         
  -4   2   2         45.95         45.14         1.90 o                         
  -3   2   2        566.56        591.06         6.56 o                         
  -2   2   2         13.26         16.38         0.86 o                         
  -1   2   2        895.10        946.52        20.81 o                         
   0   2   2        508.99        504.91         4.08 o                         
   1   2   2        667.33        678.62         4.78 o                         
   2   2   2         21.94         17.84         0.61 o                         
   3   2   2         32.77         38.61         0.98 o                         
   4   2   2         46.57         44.98         1.15 o                         
   5   2   2          1.29          1.20         0.34 o                         
   6   2   2          0.29          0.23         0.26 o                         
   7   2   2         10.51         10.64         0.87 o                         
   8   2   2          5.33          4.79         0.74 o                         
   9   2   2         23.44         24.50         1.64 o                         
  10   2   2          0.26         -0.86         0.86 o                         
 -11   3   2          1.20          3.91         1.40 o                         
 -10   3   2         12.71         11.68         1.23 o                         
  -9   3   2         30.38         29.95         1.55 o                         
  -8   3   2        202.66        209.97         3.59 o                         
  -7   3   2        588.51        554.06         6.06 o                         
  -6   3   2         10.62          8.17         0.81 o                         
  -5   3   2          4.90          3.96         0.55 o                         
  -4   3   2        175.59        168.39         2.86 o                         
  -3   3   2        301.58        339.79         4.88 o                         
  -2   3   2       1427.57       1463.42        15.06 o                         
  -1   3   2         32.44         30.40         1.16 o                         
   0   3   2         75.00         76.71         1.27 o                         
   1   3   2        104.03        110.72         1.28 o                         
   2   3   2        165.07        179.41         1.90 o                         
   3   3   2          3.35          3.15         0.28 o                         
   4   3   2          2.86          1.45         0.27 o                         
   5   3   2         13.56         13.13         0.59 o                         
   6   3   2          8.23          6.47         0.57 o                         
   7   3   2          6.18          6.07         0.78 o                         
   8   3   2          4.85          4.09         0.97 o                         
   9   3   2         12.95         13.87         1.73 o                         
 -10   4   2          0.11         -0.31         0.77 o                         
  -9   4   2        118.69        122.40         2.80 o                         
  -8   4   2          0.56          0.77         0.53 o                         
  -7   4   2         18.48         17.77         1.36 o                         
  -6   4   2         10.88         10.15         0.98 o                         
  -5   4   2        709.64        713.29         7.95 o                         
  -4   4   2       1023.88       1064.02        10.34 o                         
  -2   4   2       1103.50       1224.61        13.11 o                         
  -1   4   2         32.16         31.01         1.03 o                         
   0   4   2         14.82         19.85         0.76 o                         
   1   4   2         16.52         20.30         0.57 o                         
   2   4   2          4.43          8.46         0.50 o                         
   3   4   2        266.94        299.36         2.93 o                         
   4   4   2          6.35          8.08         0.51 o                         
   5   4   2         43.15         43.84         1.30 o                         
   6   4   2         48.61         51.87         1.42 o                         
   7   4   2          0.54          0.04         0.68 o                         
   8   4   2          0.50          0.53         0.71 o                         
   9   4   2          5.37          8.01         1.81 o                         
 -10   5   2          4.15          4.38         0.91 o                         
  -9   5   2         50.51         51.67         2.81 o                         
  -8   5   2          1.27          1.31         0.73 o                         
  -7   5   2        133.05        134.67         3.76 o                         
  -6   5   2         64.99         63.53         2.46 o                         
  -5   5   2         83.66         71.95         2.21 o                         
  -4   5   2         90.64         94.89         4.22 o                         
  -3   5   2         80.43         94.25         2.24 o                         
  -2   5   2         37.82         33.27         1.54 o                         
  -1   5   2          6.61          8.51         0.75 o                         
   0   5   2         13.81         15.09         0.78 o                         
   1   5   2         12.31          9.57         0.50 o                         
   2   5   2        182.39        174.53         2.46 o                         
   3   5   2        201.84        200.30         2.55 o                         
   4   5   2         34.86         32.01         0.90 o                         
   5   5   2          7.07          9.80         0.66 o                         
   6   5   2          0.53         -0.43         0.43 o                         
   7   5   2          1.82          2.01         0.62 o                         
   8   5   2          0.63          0.07         1.08 o                         
   9   5   2          0.95          0.35         1.04 o                         
 -10   6   2          6.46          7.03         1.24 o                         
  -9   6   2          0.49          0.88         0.79 o                         
  -8   6   2         19.75         19.72         2.04 o                         
  -7   6   2         19.28         16.13         2.04 o                         
  -6   6   2        286.80        294.16         6.22 o                         
  -5   6   2          0.93          0.89         0.45 o                         
  -4   6   2          1.51          1.43         0.50 o                         
  -3   6   2          1.28          3.37         0.59 o                         
  -2   6   2         99.83        128.62         2.46 o                         
  -1   6   2        156.54        156.64         2.86 o                         
   0   6   2         36.54         33.77         1.13 o                         
   1   6   2          6.90          9.33         0.63 o                         
   2   6   2         12.75         13.29         0.71 o                         
   3   6   2         50.27         58.19         1.40 o                         
   4   6   2         72.64         77.00         1.80 o                         
   5   6   2          0.88          0.76         0.52 o                         
   6   6   2          0.61          0.70         0.78 o                         
   7   6   2         12.20         15.52         1.70 o                         
   8   6   2          1.97          2.13         1.69 o                         
  -9   7   2         10.30         11.26         1.39 o                         
  -8   7   2          0.06         -0.20         0.71 o                         
  -7   7   2          0.79         -0.64         0.67 o                         
  -6   7   2          1.81          1.36         0.71 o                         
  -5   7   2          4.31          3.32         0.93 o                         
  -4   7   2          0.49          1.63         0.69 o                         
  -3   7   2         30.00         30.82         1.51 o                         
  -2   7   2          6.50          6.77         0.69 o                         
  -1   7   2          9.55         12.41         1.06 o                         
   0   7   2         29.38         28.83         1.24 o                         
   1   7   2          0.11          0.04         0.24 o                         
   2   7   2        124.62        130.49         2.69 o                         
   3   7   2          4.39          2.42         0.55 o                         
   4   7   2          5.42          5.31         0.98 o                         
   5   7   2          0.15         -0.38         0.49 o                         
   6   7   2          0.04         -0.04         0.50 o                         
   7   7   2          0.00          1.93         0.88 o                         
   8   7   2          0.08         -0.02         1.67 o                         
  -9   8   2          6.23          9.70         1.49 o                         
  -8   8   2          1.35          1.82         0.97 o                         
  -7   8   2          5.16          6.75         1.37 o                         
  -6   8   2          2.43          2.52         1.13 o                         
  -5   8   2         14.96         11.70         1.92 o                         
  -4   8   2         30.94         27.61         1.77 o                         
  -3   8   2          0.06         -0.27         0.43 o                         
  -2   8   2          1.54          3.63         0.70 o                         
  -1   8   2         31.16         31.66         1.85 o                         
   0   8   2          3.07          3.67         0.67 o                         
   1   8   2         25.25         26.94         1.21 o                         
   2   8   2        119.89        128.37         2.59 o                         
   3   8   2         20.94         24.04         1.87 o                         
   4   8   2         23.05         25.35         2.36 o                         
   5   8   2          0.96          1.18         0.78 o                         
   6   8   2          1.38          2.10         0.81 o                         
   7   8   2          0.16         -1.57         1.57 o                         
  -8   9   2          0.68         -0.47         0.82 o                         
  -7   9   2         30.05         32.90         2.52 o                         
  -6   9   2          0.01          1.03         0.72 o                         
  -5   9   2          4.26          4.51         0.93 o                         
  -4   9   2          3.37          1.14         0.66 o                         
  -3   9   2         70.92         66.09         2.84 o                         
  -2   9   2         19.55         17.82         1.36 o                         
  -1   9   2         21.56         20.95         2.32 o                         
   0   9   2         85.55         84.95         2.52 o                         
   1   9   2        147.12        155.02         3.41 o                         
   2   9   2        148.59        147.86         3.44 o                         
   3   9   2         79.49         78.90         3.36 o                         
   4   9   2         10.20          9.57         1.51 o                         
   5   9   2          1.17         -0.84         1.20 o                         
   6   9   2          0.29          2.33         1.04 o                         
  -7  10   2          0.02         -0.90         0.90 o                         
  -6  10   2          0.05          1.24         0.71 o                         
  -5  10   2         40.77         42.47         2.62 o                         
  -4  10   2          9.00          7.29         1.16 o                         
  -3  10   2          0.12          0.56         0.52 o                         
  -2  10   2         18.14         17.57         1.79 o                         
  -1  10   2          2.88          2.23         0.96 o                         
   0  10   2          0.00         -0.33         0.57 o                         
   1  10   2         11.35         11.67         1.39 o                         
   2  10   2          3.76          3.83         0.83 o                         
   3  10   2         89.50        101.07         5.00 o                         
   4  10   2          5.00          4.09         1.36 o                         
   5  10   2          0.82          0.51         2.01 o                         
  -5  11   2          0.08          2.19         1.02 o                         
  -4  11   2         16.17         14.17         1.46 o                         
  -3  11   2          0.69          1.19         0.95 o                         
  -2  11   2          8.82          6.32         1.73 o                         
  -1  11   2          6.83          5.75         1.05 o                         
   0  11   2          0.12         -0.22         0.96 o                         
   1  11   2         11.54         11.71         1.67 o                         
   2  11   2         22.68         25.25         1.66 o                         
   3  11   2          0.06         -0.86         0.86 o                         
  -3  12   2          5.16          6.24         2.31 o                         
  -2  12   2         10.40         10.60         1.57 o                         
  -1  12   2          0.02         -0.50         0.84 o                         
   0  12   2          0.11         -0.91         0.91 o                         
   1  12   2          0.05         -0.05         0.90 o                         
  -3 -12   3          1.11          0.72         0.88 o                         
  -2 -12   3         14.90         13.51         1.57 o                         
  -1 -12   3         10.00         10.31         1.31 o                         
   0 -12   3          3.69          1.43         0.77 o                         
   1 -12   3          0.63         -0.57         0.73 o                         
   2 -12   3          0.10         -0.74         0.74 o                         
   3 -12   3          0.02          0.17         0.82 o                         
  -5 -11   3          5.87          5.25         1.54 o                         
  -4 -11   3          0.06          0.22         0.83 o                         
  -3 -11   3          0.56         -0.67         0.67 o                         
  -2 -11   3          5.26          2.66         1.18 o                         
  -1 -11   3         16.30         16.60         1.57 o                         
   0 -11   3         21.59         19.38         1.85 o                         
   1 -11   3          1.87          2.53         0.92 o                         
   2 -11   3          4.04          5.89         1.04 o                         
   3 -11   3          0.66          1.26         0.79 o                         
   4 -11   3          4.25          3.76         0.83 o                         
   5 -11   3          2.96          2.55         0.82 o                         
  -6 -10   3          0.33          0.25         1.70 o                         
  -5 -10   3          0.31          0.02         0.62 o                         
  -4 -10   3          2.94          2.43         0.77 o                         
  -3 -10   3          0.04          0.31         0.57 o                         
  -2 -10   3          5.25          5.48         0.90 o                         
  -1 -10   3         78.64         84.89         2.89 o                         
   0 -10   3         30.62         36.26         2.38 o                         
   1 -10   3          4.58          4.67         1.02 o                         
   2 -10   3          9.03         11.44         1.09 o                         
   3 -10   3         19.10         21.85         1.72 o                         
   4 -10   3          0.82          0.82         0.51 o                         
   5 -10   3          9.92         10.68         1.14 o                         
   6 -10   3          6.83          7.24         1.02 o                         
  -7  -9   3          0.03         -0.40         1.08 o                         
  -6  -9   3          1.36         -0.37         0.84 o                         
  -5  -9   3          6.88          6.26         0.79 o                         
  -4  -9   3          0.21         -0.12         0.60 o                         
  -3  -9   3          1.31          1.00         0.56 o                         
  -2  -9   3         21.85         20.89         1.39 o                         
  -1  -9   3          1.67          2.19         0.69 o                         
   0  -9   3         37.68         38.56         1.99 o                         
   1  -9   3         35.63         35.21         1.87 o                         
   2  -9   3         48.64         51.08         1.89 o                         
   3  -9   3          0.87          3.52         0.66 o                         
   4  -9   3         12.46         13.72         1.51 o                         
   5  -9   3          5.96          6.67         1.01 o                         
   6  -9   3          1.69          2.96         0.75 o                         
   7  -9   3          5.48          5.43         0.90 o                         
  -8  -8   3          0.01         -0.81         0.81 o                         
  -7  -8   3          1.53         -0.78         0.78 o                         
  -6  -8   3          0.25         -0.34         0.49 o                         
  -5  -8   3          2.78          1.71         0.62 o                         
  -4  -8   3          0.44         -0.14         0.43 o                         
  -3  -8   3          0.43         -0.31         0.38 o                         
  -2  -8   3         80.64         77.84         1.95 o                         
  -1  -8   3         73.44         74.20         2.00 o                         
   0  -8   3         13.61         15.50         1.16 o                         
   1  -8   3        109.84        105.89         4.07 o                         
   2  -8   3          0.99          1.81         0.50 o                         
   3  -8   3         87.50        101.21         2.73 o                         
   4  -8   3        130.60        125.36         3.43 o                         
   5  -8   3          0.08          1.31         0.59 o                         
   6  -8   3          8.71          6.82         1.02 o                         
   7  -8   3         15.57         15.39         1.33 o                         
   8  -8   3          3.14          3.04         0.87 o                         
  -9  -7   3          1.33          1.26         1.12 o                         
  -8  -7   3          1.26         -0.79         0.80 o                         
  -7  -7   3          4.09          4.53         1.05 o                         
  -6  -7   3          0.26          0.26         0.51 o                         
  -5  -7   3          0.78          0.06         0.36 o                         
  -4  -7   3          0.01          0.43         0.34 o                         
  -3  -7   3         32.39         31.20         1.12 o                         
  -2  -7   3        195.79        203.87         2.89 o                         
  -1  -7   3        220.73        215.71         3.38 o                         
   0  -7   3        132.06        138.01         2.81 o                         
   1  -7   3         47.80         46.50         1.29 o                         
   2  -7   3          0.57          1.11         0.38 o                         
   3  -7   3        385.96        367.48         5.06 o                         
   4  -7   3         95.33         93.55         3.96 o                         
   5  -7   3          9.55         14.80         1.37 o                         
   6  -7   3          3.38          4.20         0.68 o                         
   7  -7   3          2.77          3.74         0.67 o                         
   8  -7   3          3.24          4.37         0.80 o                         
   9  -7   3          2.33          2.33         0.84 o                         
  -9  -6   3          6.61          6.65         1.73 o                         
  -8  -6   3          3.41          3.88         1.11 o                         
  -7  -6   3          0.46          0.65         1.04 o                         
  -6  -6   3         17.35         19.49         1.16 o                         
  -5  -6   3          3.22          3.30         0.42 o                         
  -4  -6   3         19.72         20.71         0.75 o                         
  -3  -6   3         13.33         10.88         0.71 o                         
  -2  -6   3         15.82         14.72         0.76 o                         
  -1  -6   3        251.46        289.75         3.51 o                         
   0  -6   3        154.46        170.01         2.48 o                         
   1  -6   3         57.40         69.59         1.41 o                         
   2  -6   3         10.43         10.66         0.68 o                         
   3  -6   3        109.68        103.65         2.11 o                         
   4  -6   3        119.91        111.33         2.27 o                         
   5  -6   3         51.02         49.95         1.86 o                         
   6  -6   3         24.62         25.59         1.43 o                         
   7  -6   3         22.33         18.25         1.78 o                         
   8  -6   3         11.15         15.04         1.16 o                         
   9  -6   3          0.77          1.40         0.97 o                         
 -10  -5   3          0.46         -0.09         1.10 o                         
  -9  -5   3          1.05          0.92         0.89 o                         
  -8  -5   3         12.61         12.03         1.54 o                         
  -7  -5   3         75.49         90.71         2.76 o                         
  -6  -5   3          7.92          5.27         0.71 o                         
  -5  -5   3          2.10          1.70         0.35 o                         
  -4  -5   3         32.02         45.95         1.05 o                         
  -3  -5   3         51.46         49.30         1.08 o                         
  -2  -5   3        115.56        109.90         1.77 o                         
  -1  -5   3        221.10        230.32         2.82 o                         
   0  -5   3         71.58         62.25         1.28 o                         
   1  -5   3          7.83          7.75         0.52 o                         
   2  -5   3          0.96          1.45         0.29 o                         
   3  -5   3          2.91          4.99         0.50 o                         
   4  -5   3         99.47         99.99         2.00 o                         
   5  -5   3          0.20          0.26         0.28 o                         
   6  -5   3         29.22         23.60         1.28 o                         
   7  -5   3          0.00         -0.08         0.38 o                         
   8  -5   3          0.05          0.02         0.47 o                         
   9  -5   3          4.05          5.17         1.12 o                         
 -10  -4   3          0.22          1.29         1.24 o                         
  -9  -4   3          2.27          3.43         1.48 o                         
  -8  -4   3         10.18          9.87         1.25 o                         
  -7  -4   3          3.48          0.84         0.63 o                         
  -6  -4   3         74.43         77.43         1.92 o                         
  -5  -4   3         11.90         20.78         0.80 o                         
  -4  -4   3         24.96         27.31         0.80 o                         
  -3  -4   3         15.11         13.36         0.59 o                         
  -2  -4   3       1202.46       1176.85         9.30 o                         
  -1  -4   3          4.54          2.01         0.24 o                         
   0  -4   3        110.16         95.66         1.47 o                         
   1  -4   3         47.03         41.68         0.89 o                         
   2  -4   3        441.44        490.95         4.87 o                         
   3  -4   3          0.16          0.66         0.25 o                         
   4  -4   3          0.09          0.33         0.26 o                         
   5  -4   3         15.16         14.46         0.79 o                         
   6  -4   3         87.60         82.40         1.82 o                         
   7  -4   3         54.80         50.70         1.68 o                         
   8  -4   3          1.65          2.17         0.69 o                         
   9  -4   3          0.00         -0.67         0.67 o                         
  10  -4   3          0.49          0.33         1.11 o                         
 -10  -3   3          0.10         -0.88         0.88 o                         
  -9  -3   3         12.70         11.88         1.37 o                         
  -8  -3   3          2.55         -0.02         0.93 o                         
  -7  -3   3         11.89         11.98         0.88 o                         
  -6  -3   3          4.18          6.71         0.62 o                         
  -5  -3   3         26.58         26.29         0.92 o                         
  -4  -3   3         13.93         14.52         0.80 o                         
  -3  -3   3        173.48        176.45         2.23 o                         
  -2  -3   3         54.95         57.41         0.93 o                         
  -1  -3   3         30.24         46.69         0.86 o                         
   0  -3   3          2.36          0.22         0.13 o                         
   1  -3   3         43.75         33.91         0.79 o                         
   2  -3   3        355.56        354.63         3.44 o                         
   3  -3   3        880.79        955.01         7.20 o                         
   4  -3   3        373.28        377.50         3.89 o                         
   5  -3   3         17.30         21.97         0.76 o                         
   6  -3   3          0.00          6.89         0.79 o                         
   7  -3   3         58.40         61.00         1.98 o                         
   8  -3   3          2.75          3.95         0.84 o                         
   9  -3   3          0.24          0.57         1.13 o                         
  10  -3   3         11.81         10.99         3.24 o                         
 -11  -2   3          1.04          2.20         1.36 o                         
 -10  -2   3          9.22          6.45         1.40 o                         
  -9  -2   3         10.07          7.08         1.85 o                         
  -8  -2   3          1.28         -0.07         0.44 o                         
  -7  -2   3          5.42          6.35         0.61 o                         
  -6  -2   3         84.45         87.72         1.57 o                         
  -5  -2   3        294.01        303.35         3.68 o                         
  -4  -2   3         67.04         47.72         1.21 o                         
  -3  -2   3        171.58        131.86         2.05 o                         
  -2  -2   3        902.00        979.26         7.54 o                         
  -1  -2   3        665.51        672.31         5.19 o                         
   0  -2   3       1313.95       1347.10         9.81 o                         
   1  -2   3        768.38        753.89         5.66 o                         
   2  -2   3          6.34          5.92         0.35 o                         
   3  -2   3       2484.72       2713.91        17.58 o                         
   4  -2   3          2.68          0.75         0.26 o                         
   5  -2   3          4.09          8.51         0.70 o                         
   6  -2   3          1.43          1.27         0.43 o                         
   7  -2   3          6.23          5.26         0.82 o                         
   8  -2   3         36.54         38.99         1.73 o                         
   9  -2   3          9.17          7.20         1.24 o                         
  10  -2   3          0.03          1.33         1.17 o                         
 -11  -1   3          0.02         -0.98         0.98 o                         
 -10  -1   3          1.44          3.15         1.06 o                         
  -9  -1   3          1.57          2.37         1.38 o                         
  -8  -1   3         48.75         46.68         1.52 o                         
  -7  -1   3         11.92         12.14         0.74 o                         
  -6  -1   3         24.04         31.36         1.02 o                         
  -5  -1   3          1.61          0.73         0.24 o                         
  -4  -1   3        132.55        132.46         2.00 o                         
  -3  -1   3        169.13        174.74         2.45 o                         
  -2  -1   3       1172.80       1045.16         9.28 o                         
  -1  -1   3       1427.24       1533.00        14.43 o                         
   0  -1   3        239.73        215.23         2.02 o                         
   1  -1   3       1551.06       1598.72         9.75 o                         
   2  -1   3         54.29         48.21         0.91 o                         
   3  -1   3       2150.44       2185.31        14.03 o                         
   4  -1   3          2.84          2.47         0.30 o                         
   5  -1   3         20.41         20.07         0.79 o                         
   6  -1   3          3.58          5.05         0.52 o                         
   7  -1   3          0.06          0.30         0.41 o                         
   8  -1   3          3.43          5.00         0.96 o                         
   9  -1   3         27.95         31.98         2.11 o                         
  10  -1   3          0.74          2.31         1.17 o                         
 -11   0   3          0.34         -0.04         1.03 o                         
 -10   0   3          2.24          1.75         1.79 o                         
  -9   0   3          0.57          1.24         0.54 o                         
  -8   0   3         39.46         38.30         1.65 o                         
  -7   0   3         50.03         49.35         1.49 o                         
  -6   0   3         15.44         17.23         0.92 o                         
  -5   0   3          2.16          5.02         0.54 o                         
  -4   0   3        102.60        117.42         1.90 o                         
  -3   0   3       1788.45       1690.30        13.36 o                         
  -2   0   3        423.85        426.50         3.88 o                         
  -1   0   3        130.33        124.20         1.54 o                         
   0   0   3        377.22        420.83         3.05 o                         
   1   0   3       1317.94       1388.96        12.44 o                         
   2   0   3        215.02        171.85         2.81 o                         
   3   0   3        341.03        336.15         4.05 o                         
   4   0   3         63.27         62.82         1.88 o                         
   5   0   3          2.68          6.23         0.48 o                         
   6   0   3          0.28          2.95         0.37 o                         
   7   0   3          6.22          6.15         0.65 o                         
   8   0   3          4.55          4.58         1.01 o                         
   9   0   3         15.66         15.29         1.53 o                         
  10   0   3          0.27         -0.88         1.09 o                         
 -11   1   3          1.13          0.58         2.25 o                         
 -10   1   3          0.44          0.34         0.92 o                         
  -9   1   3         15.25         13.13         1.16 o                         
  -8   1   3         83.71         87.14         2.49 o                         
  -7   1   3          7.40          5.58         0.68 o                         
  -6   1   3         55.89         57.53         1.37 o                         
  -5   1   3         80.43         75.91         1.57 o                         
  -4   1   3          9.26         10.37         0.60 o                         
  -3   1   3         27.48         26.11         0.91 o                         
  -2   1   3        478.61        482.38         4.59 o                         
  -1   1   3        372.65        369.19         3.44 o                         
   0   1   3          0.03          0.26         0.09 o                         
   1   1   3       2473.59       2295.23        16.31 o                         
   2   1   3          2.80          2.72         0.31 o                         
   3   1   3        811.89        781.07         7.43 o                         
   4   1   3         12.71          8.16         0.61 o                         
   5   1   3         13.19         12.96         1.01 o                         
   6   1   3         30.93         29.05         0.97 o                         
   7   1   3          2.63          3.50         0.51 o                         
   8   1   3          3.00          1.73         0.62 o                         
   9   1   3          5.09          2.56         0.93 o                         
  10   1   3          0.02         -1.36         1.36 o                         
 -11   2   3          0.99         -0.06         1.65 o                         
 -10   2   3          4.75          6.32         0.97 o                         
  -9   2   3        104.21        116.75         5.57 o                         
  -8   2   3         78.88         80.46         2.06 o                         
  -7   2   3          3.10          1.39         0.41 o                         
  -6   2   3         62.02         58.26         1.57 o                         
  -5   2   3        274.50        270.94         3.82 o                         
  -4   2   3          0.03         -0.06         0.23 o                         
  -3   2   3        669.61        667.48         6.47 o                         
  -2   2   3        940.20        905.37         8.11 o                         
  -1   2   3        302.47        290.38         3.13 o                         
   0   2   3          7.15          5.88         0.34 o                         
   1   2   3       2404.33       2311.26        15.20 o                         
   2   2   3        235.81        225.85         2.44 o                         
   3   2   3        267.25        296.65         3.11 o                         
   4   2   3          1.27          0.98         0.29 o                         
   5   2   3         37.56         35.64         1.20 o                         
   6   2   3          6.66          6.33         0.77 o                         
   7   2   3          0.32          0.03         0.61 o                         
   8   2   3          3.16          2.48         1.29 o                         
   9   2   3          0.02         -0.04         1.56 o                         
 -11   3   3          0.04         -0.08         0.99 o                         
 -10   3   3         12.58         10.96         1.25 o                         
  -9   3   3        132.01        141.03         2.88 o                         
  -8   3   3        131.67        136.86         2.90 o                         
  -7   3   3         54.36         55.76         1.82 o                         
  -6   3   3         96.22        103.58         2.25 o                         
  -5   3   3        204.13        204.90         3.44 o                         
  -4   3   3       1418.02       1457.80        19.48 o                         
  -3   3   3          1.46          0.90         0.27 o                         
  -2   3   3       1552.31       1621.85        13.71 o                         
  -1   3   3         20.81         20.08         1.05 o                         
   0   3   3        124.73        145.90         1.86 o                         
   1   3   3        660.55        697.66         5.51 o                         
   2   3   3        436.38        433.76         3.73 o                         
   3   3   3        337.19        365.18         3.85 o                         
   4   3   3          1.78          0.97         0.33 o                         
   5   3   3         20.81         24.31         1.31 o                         
   6   3   3         25.20         36.67         1.49 o                         
   7   3   3         33.49         37.55         2.32 o                         
   8   3   3         20.30         17.64         1.80 o                         
   9   3   3          3.31          4.67         0.98 o                         
 -10   4   3          2.69          2.64         1.09 o                         
  -9   4   3         66.17         62.73         2.31 o                         
  -8   4   3         42.33         46.64         2.13 o                         
  -7   4   3        173.80        177.23         4.08 o                         
  -6   4   3          3.46          2.52         0.55 o                         
  -5   4   3         27.29         25.57         1.12 o                         
  -4   4   3       1358.92       1453.66        16.46 o                         
  -3   4   3        260.88        285.74         4.93 o                         
  -2   4   3        140.70        163.81         2.81 o                         
  -1   4   3        398.32        434.37         4.68 o                         
   0   4   3        204.20        200.15         2.39 o                         
   1   4   3        179.94        194.26         2.08 o                         
   2   4   3         13.08         12.31         0.59 o                         
   3   4   3        760.03        774.77         6.19 o                         
   4   4   3          8.43         10.93         0.58 o                         
   5   4   3         41.74         44.29         1.39 o                         
   6   4   3          0.90         -0.09         0.41 o                         
   7   4   3          7.94         11.61         0.89 o                         
   8   4   3         58.95         62.89         3.17 o                         
   9   4   3          1.42          1.18         0.96 o                         
 -10   5   3          2.40         -0.07         0.75 o                         
  -9   5   3          1.82          0.64         0.63 o                         
  -8   5   3          2.33          1.38         0.72 o                         
  -7   5   3         17.95         19.84         1.73 o                         
  -6   5   3         26.85         27.43         1.38 o                         
  -5   5   3          2.83          3.68         0.63 o                         
  -4   5   3         72.84         82.67         2.51 o                         
  -3   5   3        114.42        103.58         2.59 o                         
  -2   5   3         22.35         21.20         1.16 o                         
  -1   5   3         44.73         54.21         1.43 o                         
   0   5   3          0.00         -0.10         0.18 o                         
   1   5   3          7.44          6.30         0.45 o                         
   2   5   3        128.29        121.16         1.98 o                         
   3   5   3          0.00         -0.11         0.23 o                         
   4   5   3         63.70         67.50         1.71 o                         
   5   5   3          8.32          6.55         0.61 o                         
   6   5   3          0.19          0.44         0.42 o                         
   7   5   3         20.09         20.26         1.26 o                         
   8   5   3         13.10         12.43         1.22 o                         
 -10   6   3          1.43          2.77         2.61 o                         
  -9   6   3          0.62         -0.66         0.66 o                         
  -8   6   3          0.16         -0.14         0.70 o                         
  -7   6   3          5.34          5.33         1.05 o                         
  -6   6   3          2.70         12.37         1.37 o                         
  -5   6   3          0.37          0.04         0.40 o                         
  -4   6   3        114.83        110.63         2.72 o                         
  -3   6   3         41.06         44.17         1.74 o                         
  -2   6   3        115.28        114.02         2.63 o                         
  -1   6   3          7.87          5.97         0.68 o                         
   0   6   3          7.41          7.03         0.61 o                         
   1   6   3          2.73          2.63         0.34 o                         
   2   6   3         21.62         20.45         0.91 o                         
   3   6   3          7.71          9.40         0.77 o                         
   4   6   3          3.10          1.85         0.49 o                         
   5   6   3          0.04         -0.27         0.35 o                         
   6   6   3          7.83          8.90         0.78 o                         
   7   6   3         28.68         38.14         3.45 o                         
   8   6   3          3.80          3.27         2.44 o                         
  -9   7   3         10.04         12.00         1.75 o                         
  -8   7   3          7.16          6.79         1.37 o                         
  -7   7   3         21.04         17.13         1.68 o                         
  -6   7   3          6.26          4.39         1.54 o                         
  -5   7   3         63.50         54.35         2.73 o                         
  -4   7   3          0.98          0.03         0.86 o                         
  -3   7   3          9.19          8.82         1.05 o                         
  -2   7   3          0.00         -0.31         0.31 o                         
  -1   7   3         93.54         81.87         2.14 o                         
   0   7   3         97.77        101.42         2.10 o                         
   1   7   3          9.74          8.84         0.83 o                         
   2   7   3         33.18         35.32         1.59 o                         
   3   7   3         21.18         16.65         0.96 o                         
   4   7   3          0.06          0.54         0.59 o                         
   5   7   3          1.75          3.11         0.52 o                         
   6   7   3         13.93         14.18         1.28 o                         
   7   7   3         11.53         11.95         1.17 o                         
  -9   8   3          2.44          3.63         1.53 o                         
  -8   8   3         31.60         46.04         2.41 o                         
  -7   8   3          0.02          1.67         0.78 o                         
  -6   8   3          0.07         -0.20         0.54 o                         
  -5   8   3         69.64         57.74         3.07 o                         
  -4   8   3        247.78        208.74         4.83 o                         
  -3   8   3          2.27          1.93         0.94 o                         
  -2   8   3         32.22         25.65         1.45 o                         
  -1   8   3         19.42         19.27         1.20 o                         
   0   8   3          7.52          8.12         0.88 o                         
   1   8   3         12.11         17.85         1.13 o                         
   2   8   3         13.49         16.83         1.20 o                         
   3   8   3          0.29          1.18         0.61 o                         
   4   8   3          0.17          0.47         0.72 o                         
   5   8   3          2.26          3.69         0.80 o                         
   6   8   3          1.03          0.02         1.04 o                         
  -8   9   3         16.95         16.70         2.08 o                         
  -7   9   3          1.09          0.14         1.57 o                         
  -6   9   3          2.89          3.66         0.97 o                         
  -5   9   3          9.51          9.16         1.22 o                         
  -4   9   3         59.88         59.65         2.60 o                         
  -3   9   3         40.22         37.44         2.82 o                         
  -2   9   3         28.90         29.67         1.74 o                         
  -1   9   3         38.30         38.45         2.37 o                         
   0   9   3         46.77         52.39         2.03 o                         
   1   9   3         31.81         38.71         1.67 o                         
   2   9   3          7.64          8.60         1.28 o                         
   3   9   3          0.03          0.16         0.78 o                         
   4   9   3          4.48          6.17         1.24 o                         
   5   9   3          4.11          5.14         1.09 o                         
   6   9   3          0.06          0.54         2.42 o                         
  -7  10   3          0.16          0.15         1.93 o                         
  -6  10   3          0.16          1.83         0.94 o                         
  -5  10   3          3.09          4.97         1.12 o                         
  -4  10   3         26.10         23.83         1.90 o                         
  -3  10   3          0.90         -0.71         0.71 o                         
  -2  10   3         15.62         12.78         1.21 o                         
  -1  10   3         18.16         20.90         1.75 o                         
   0  10   3          4.83          5.11         0.89 o                         
   1  10   3         44.26         46.65         1.92 o                         
   2  10   3         15.06         13.79         1.85 o                         
   3  10   3          7.84          7.46         1.48 o                         
   4  10   3          1.66          2.75         1.00 o                         
  -5  11   3          3.12          5.64         1.52 o                         
  -4  11   3          2.68          1.86         0.81 o                         
  -3  11   3          0.01          1.21         0.56 o                         
  -2  11   3          1.58          1.21         0.94 o                         
  -1  11   3          4.30          3.03         1.36 o                         
   0  11   3         36.43         40.43         2.82 o                         
   1  11   3          1.58          2.17         0.97 o                         
   2  11   3          5.22          4.97         1.04 o                         
   3  11   3          2.18          3.38         1.21 o                         
  -2  12   3          3.20          1.94         0.98 o                         
  -1  12   3          0.40          0.07         0.83 o                         
  -3 -12   4          0.25         -0.88         0.88 o                         
  -2 -12   4          2.55          1.60         0.89 o                         
  -1 -12   4          5.56          5.66         1.31 o                         
   0 -12   4          0.30         -0.79         0.79 o                         
   1 -12   4          0.11         -0.67         0.67 o                         
   2 -12   4         25.59         26.27         2.07 o                         
   3 -12   4          8.77         12.40         1.50 o                         
  -5 -11   4          1.85          1.19         0.90 o                         
  -4 -11   4          0.00         -0.50         0.97 o                         
  -3 -11   4          0.08         -0.72         0.72 o                         
  -2 -11   4          0.01         -0.53         0.90 o                         
  -1 -11   4         15.91         15.49         1.47 o                         
   0 -11   4          9.43          6.45         1.30 o                         
   1 -11   4          0.02         -0.67         0.76 o                         
   2 -11   4          1.46          0.15         0.75 o                         
   3 -11   4          5.19          5.65         0.78 o                         
   4 -11   4         33.45         38.13         1.84 o                         
   5 -11   4          1.39          0.62         0.60 o                         
  -6 -10   4          3.32          2.41         1.14 o                         
  -5 -10   4          0.41          0.08         0.79 o                         
  -4 -10   4          5.71          5.40         0.96 o                         
  -3 -10   4          2.44          1.65         0.71 o                         
  -2 -10   4          4.49          3.57         1.21 o                         
  -1 -10   4         10.80         10.75         1.27 o                         
   0 -10   4         20.48         19.89         1.76 o                         
   1 -10   4          8.75          6.17         0.99 o                         
   2 -10   4          3.51          5.67         0.85 o                         
   3 -10   4         21.64         24.67         1.82 o                         
   4 -10   4         58.91         59.40         2.25 o                         
   5 -10   4         33.10         33.35         1.78 o                         
   6 -10   4          1.04         -0.40         0.60 o                         
  -7  -9   4          0.34         -0.95         0.95 o                         
  -6  -9   4          0.05          2.95         1.00 o                         
  -5  -9   4          1.63         -0.56         0.56 o                         
  -4  -9   4          0.96          0.72         0.79 o                         
  -3  -9   4          0.05          0.09         0.59 o                         
  -2  -9   4          4.92          6.44         0.82 o                         
  -1  -9   4         51.62         42.90         1.90 o                         
   0  -9   4          0.94          1.00         0.56 o                         
   1  -9   4         16.20         19.39         1.50 o                         
   2  -9   4         15.18         18.47         1.27 o                         
   3  -9   4        137.88        147.02         3.50 o                         
   4  -9   4        131.28        142.89         4.05 o                         
   5  -9   4          6.75          5.98         1.07 o                         
   6  -9   4          9.47         10.46         1.31 o                         
   7  -9   4          1.93          3.94         0.84 o                         
  -8  -8   4          0.39          0.50         0.93 o                         
  -7  -8   4          0.29          1.91         0.78 o                         
  -6  -8   4          0.45         -0.06         0.57 o                         
  -5  -8   4          0.29          1.81         0.83 o                         
  -4  -8   4          6.72          4.19         0.69 o                         
  -3  -8   4          7.27          7.97         0.75 o                         
  -2  -8   4         10.00         13.23         0.98 o                         
  -1  -8   4         23.66         23.38         1.48 o                         
   0  -8   4         20.93         26.97         1.87 o                         
   1  -8   4         57.77         59.74         2.20 o                         
   2  -8   4          0.15          0.38         0.72 o                         
   3  -8   4        566.75        599.27         7.04 o                         
   4  -8   4          0.55          0.97         0.66 o                         
   5  -8   4         46.33         44.46         2.09 o                         
   6  -8   4          9.91         10.23         1.16 o                         
   7  -8   4         26.12         27.72         1.78 o                         
   8  -8   4         10.40          9.75         1.16 o                         
  -9  -7   4          0.01         -0.04         1.17 o                         
  -8  -7   4          5.65          4.46         2.11 o                         
  -7  -7   4         18.27         22.02         1.34 o                         
  -6  -7   4          1.20          0.91         0.48 o                         
  -5  -7   4          0.34         -0.42         0.42 o                         
  -4  -7   4          5.41          2.80         0.46 o                         
  -3  -7   4          0.03          0.03         0.31 o                         
  -2  -7   4          6.83          6.74         0.64 o                         
  -1  -7   4          8.22          8.79         0.74 o                         
   0  -7   4         82.65         82.35         1.87 o                         
   1  -7   4        553.18        540.94         5.31 o                         
   2  -7   4        315.96        302.35         3.59 o                         
   3  -7   4        684.24        689.24        11.03 o                         
   4  -7   4        186.59        195.47         3.56 o                         
   5  -7   4          0.70          0.44         0.43 o                         
   6  -7   4          0.12         -0.10         0.40 o                         
   7  -7   4          5.73          3.44         0.73 o                         
   8  -7   4         10.46         17.18         1.36 o                         
  -9  -6   4          4.98          3.04         1.90 o                         
  -8  -6   4          0.06          1.65         0.95 o                         
  -7  -6   4          6.21          5.49         0.91 o                         
  -6  -6   4          0.04          0.44         0.44 o                         
  -5  -6   4          0.15          0.27         0.32 o                         
  -4  -6   4          0.83          0.56         0.28 o                         
  -3  -6   4        300.20        303.71         3.55 o                         
  -2  -6   4        171.01        167.91         2.44 o                         
  -1  -6   4         10.44         11.43         0.60 o                         
   0  -6   4          1.48          0.33         0.23 o                         
   1  -6   4         19.30         18.30         0.71 o                         
   2  -6   4          1.73          2.30         0.45 o                         
   3  -6   4         73.85         63.97         1.58 o                         
   4  -6   4        203.49        211.31         3.38 o                         
   5  -6   4        158.70        150.87         3.72 o                         
   6  -6   4         30.31         28.13         1.38 o                         
   7  -6   4          1.59          3.37         0.64 o                         
   8  -6   4         24.66         33.07         1.55 o                         
   9  -6   4          1.83          2.07         0.93 o                         
 -10  -5   4          0.53          0.00         1.36 o                         
  -9  -5   4          0.73          1.87         0.87 o                         
  -8  -5   4          0.21         -0.37         0.74 o                         
  -7  -5   4         44.75         44.63         1.62 o                         
  -6  -5   4         21.86         22.02         1.06 o                         
  -5  -5   4         12.17         12.82         1.02 o                         
  -4  -5   4         26.07         27.35         0.91 o                         
  -3  -5   4        610.29        559.35         5.14 o                         
  -2  -5   4        930.20        930.59        11.42 o                         
  -1  -5   4        532.17        509.87         4.27 o                         
   0  -5   4        131.09        122.32         1.80 o                         
   1  -5   4        563.39        571.17         5.24 o                         
   2  -5   4         14.95         15.45         0.79 o                         
   3  -5   4         44.57         38.38         1.25 o                         
   4  -5   4         16.93         16.28         0.88 o                         
   5  -5   4          4.20          3.92         0.51 o                         
   6  -5   4         13.57         15.15         1.15 o                         
   7  -5   4          7.37          9.79         0.87 o                         
   8  -5   4         14.15         14.30         1.56 o                         
   9  -5   4          0.03          0.34         1.16 o                         
 -10  -4   4          0.57          0.57         0.86 o                         
  -9  -4   4          6.09          7.92         1.21 o                         
  -8  -4   4          0.06          0.28         1.02 o                         
  -7  -4   4         34.28         39.08         1.49 o                         
  -6  -4   4          0.09         -0.01         0.32 o                         
  -5  -4   4          6.91          5.37         0.50 o                         
  -4  -4   4        726.60        667.24         6.19 o                         
  -3  -4   4       3006.99       2777.83        20.23 o                         
  -2  -4   4        537.01        449.82         3.83 o                         
  -1  -4   4         40.56         27.66         0.66 o                         
   0  -4   4        510.92        493.15         4.27 o                         
   1  -4   4         45.39         40.10         0.90 o                         
   2  -4   4         64.83         58.27         1.25 o                         
   3  -4   4        113.71        126.18         2.11 o                         
   4  -4   4        175.28        174.96         2.72 o                         
   5  -4   4          0.57          0.32         0.24 o                         
   6  -4   4         36.94         31.29         1.06 o                         
   7  -4   4          3.49          0.87         0.74 o                         
   8  -4   4          0.77          4.83         0.98 o                         
   9  -4   4          2.10          2.06         0.99 o                         
 -11  -3   4          0.39         -1.42         1.42 o                         
 -10  -3   4          0.11          0.89         0.93 o                         
  -9  -3   4         11.92          9.10         1.26 o                         
  -8  -3   4          0.00         -0.10         0.48 o                         
  -7  -3   4          5.14          3.64         0.64 o                         
  -6  -3   4          2.13          1.56         0.39 o                         
  -5  -3   4         63.07         59.64         1.45 o                         
  -4  -3   4       2428.15       2349.03        17.41 o                         
  -3  -3   4          4.10          4.03         0.48 o                         
  -2  -3   4       1226.68       1173.44         8.96 o                         
  -1  -3   4         20.54         11.52         0.44 o                         
   0  -3   4        835.00        783.18         7.34 o                         
   1  -3   4          7.21          6.87         0.43 o                         
   2  -3   4        231.39        242.00         2.93 o                         
   3  -3   4         30.36         18.08         0.67 o                         
   4  -3   4        400.82        392.16         3.96 o                         
   5  -3   4          7.81          6.11         0.62 o                         
   6  -3   4          0.19          0.78         0.55 o                         
   7  -3   4          1.99          0.74         0.52 o                         
   8  -3   4         72.26         74.41         2.74 o                         
   9  -3   4          3.16          3.80         1.17 o                         
 -11  -2   4          0.26          0.11         1.17 o                         
 -10  -2   4          0.24          0.56         1.09 o                         
  -9  -2   4         13.65         16.05         1.25 o                         
  -8  -2   4          3.66          1.56         0.55 o                         
  -7  -2   4          6.66          5.78         0.64 o                         
  -6  -2   4          1.27          1.47         0.44 o                         
  -5  -2   4        197.23        199.11         2.95 o                         
  -4  -2   4       1886.12       1880.62        15.05 o                         
  -3  -2   4       1262.58       1238.97        10.20 o                         
  -2  -2   4        678.79        662.92         5.36 o                         
  -1  -2   4       2052.89       1985.57        15.08 o                         
   0  -2   4       1372.57       1278.45         9.50 o                         
   1  -2   4        164.08        189.90         2.08 o                         
   2  -2   4        131.98        125.71         1.45 o                         
   3  -2   4         39.48         42.44         1.02 o                         
   4  -2   4         76.17         85.86         1.57 o                         
   5  -2   4         36.61         31.56         1.07 o                         
   6  -2   4         14.42          9.53         0.87 o                         
   7  -2   4          0.00          0.47         0.49 o                         
   8  -2   4         54.30         56.64         2.05 o                         
   9  -2   4          8.43         11.64         1.87 o                         
  10  -2   4          0.35          0.02         0.96 o                         
 -11  -1   4          0.28         -0.11         1.02 o                         
 -10  -1   4          7.80          5.97         1.64 o                         
  -9  -1   4         39.59         43.91         1.83 o                         
  -8  -1   4          0.10          1.07         0.51 o                         
  -7  -1   4          1.88          1.07         0.37 o                         
  -6  -1   4         34.12         29.12         1.00 o                         
  -5  -1   4         20.57         15.80         0.88 o                         
  -4  -1   4          2.75          2.27         0.32 o                         
  -3  -1   4       2217.16       2186.73        18.46 o                         
  -2  -1   4        824.45        784.07         6.60 o                         
  -1  -1   4        310.09        306.42         3.29 o                         
   0  -1   4        452.90        484.54         3.57 o                         
   1  -1   4        161.44        173.74         1.50 o                         
   2  -1   4         28.90         31.43         0.72 o                         
   3  -1   4        145.84        171.33         2.16 o                         
   4  -1   4         35.09         33.10         0.86 o                         
   5  -1   4         45.95         38.11         1.09 o                         
   6  -1   4         59.95         53.33         1.49 o                         
   7  -1   4         47.40         53.23         1.83 o                         
   8  -1   4         33.53         33.78         1.56 o                         
   9  -1   4          8.57          6.95         1.25 o                         
  10  -1   4          0.01         -2.06         2.19 o                         
 -11   0   4          0.60          0.70         1.97 o                         
 -10   0   4         13.92         12.45         1.41 o                         
  -9   0   4         13.06         15.53         1.30 o                         
  -8   0   4         91.40         94.63         2.57 o                         
  -7   0   4         40.21         35.55         1.31 o                         
  -6   0   4          0.00          0.18         0.36 o                         
  -5   0   4         96.66         98.27         2.02 o                         
  -4   0   4         29.13         33.75         1.03 o                         
  -3   0   4         17.24         16.25         0.57 o                         
  -2   0   4        210.65        176.63         1.83 o                         
  -1   0   4        375.60        430.64         4.05 o                         
   0   0   4       2127.84       2066.54        13.87 o                         
   1   0   4        201.02        174.13         1.66 o                         
   2   0   4          8.85          4.97         0.42 o                         
   3   0   4         18.00         12.93         0.76 o                         
   4   0   4        156.08        163.89         2.72 o                         
   5   0   4         18.05         17.43         0.83 o                         
   6   0   4          8.07          8.37         0.73 o                         
   7   0   4          5.04          4.56         0.68 o                         
   8   0   4         19.72         18.64         1.15 o                         
   9   0   4          1.75          2.35         0.94 o                         
 -11   1   4          2.65          1.44         1.69 o                         
 -10   1   4         33.46         32.61         1.77 o                         
  -9   1   4         63.45         70.68         2.36 o                         
  -8   1   4        114.76        113.57         3.12 o                         
  -7   1   4         21.00         20.82         1.05 o                         
  -6   1   4          0.72          1.40         0.36 o                         
  -5   1   4          1.22          0.44         0.27 o                         
  -4   1   4       1158.43       1162.07        11.07 o                         
  -3   1   4        107.90         90.21         1.39 o                         
  -2   1   4         54.27         43.13         0.99 o                         
  -1   1   4         10.46         14.97         0.63 o                         
   0   1   4        241.91        216.17         2.02 o                         
   1   1   4        213.94        180.89         2.08 o                         
   2   1   4         15.86          9.69         0.55 o                         
   3   1   4         93.25         82.97         1.48 o                         
   4   1   4          9.73          9.93         0.67 o                         
   5   1   4         26.30         22.65         1.01 o                         
   6   1   4         35.60         33.54         1.41 o                         
   7   1   4         18.34         19.63         1.21 o                         
   8   1   4          8.53          5.14         0.68 o                         
   9   1   4          3.00          1.72         1.38 o                         
 -11   2   4          9.81         10.41         1.51 o                         
 -10   2   4          8.83          9.50         2.04 o                         
  -9   2   4         14.71         12.89         1.38 o                         
  -8   2   4          1.87          3.14         0.66 o                         
  -7   2   4         89.21         96.46         2.50 o                         
  -6   2   4         45.33         49.67         1.55 o                         
  -5   2   4          0.12          0.67         0.32 o                         
  -4   2   4        522.87        570.75         6.38 o                         
  -3   2   4         56.18         59.24         1.44 o                         
  -2   2   4        276.62        280.15         3.55 o                         
  -1   2   4          7.23          8.77         0.61 o                         
   0   2   4        222.42        199.97         2.06 o                         
   1   2   4        801.32        838.48         5.79 o                         
   2   2   4        381.79        388.11         3.66 o                         
   3   2   4         73.35         62.53         1.33 o                         
   4   2   4          1.08          0.91         0.33 o                         
   5   2   4          0.04          0.39         0.32 o                         
   6   2   4         67.93         65.79         2.12 o                         
   7   2   4        103.97        121.58         3.55 o                         
   8   2   4         11.14          6.16         0.97 o                         
   9   2   4          0.88          0.44         1.29 o                         
 -11   3   4          3.14          4.60         2.16 o                         
 -10   3   4          0.01         -0.77         0.77 o                         
  -9   3   4          8.42          8.47         1.11 o                         
  -8   3   4         17.22         16.57         1.31 o                         
  -7   3   4          0.07         -0.52         0.52 o                         
  -6   3   4        250.77        242.87         3.73 o                         
  -5   3   4        164.11        160.46         2.78 o                         
  -4   3   4        238.28        302.08         4.48 o                         
  -3   3   4        190.73        207.19         3.19 o                         
  -2   3   4         77.01         91.26         2.29 o                         
  -1   3   4         52.99         52.43         1.25 o                         
   0   3   4        138.72        142.35         1.80 o                         
   1   3   4        369.22        434.26         3.80 o                         
   2   3   4         27.96         33.95         0.81 o                         
   3   3   4        564.80        571.18         5.61 o                         
   4   3   4        151.38        139.38         2.58 o                         
   5   3   4        103.52        113.62         2.55 o                         
   6   3   4         10.33          9.97         1.16 o                         
   7   3   4          6.96          6.72         1.61 o                         
   8   3   4         32.49         40.30         2.94 o                         
   9   3   4          1.05          0.06         1.80 o                         
 -11   4   4          1.04         -0.45         1.20 o                         
 -10   4   4         37.16         45.94         2.24 o                         
  -9   4   4          0.39         -0.03         0.72 o                         
  -8   4   4          6.84          6.95         1.07 o                         
  -7   4   4        110.73        117.19         3.27 o                         
  -6   4   4         76.99         68.04         2.13 o                         
  -5   4   4         42.33         39.70         1.48 o                         
  -4   4   4         16.47         22.96         1.26 o                         
  -3   4   4          0.07          1.83         0.39 o                         
  -2   4   4         30.28         37.21         1.28 o                         
  -1   4   4        133.30        120.12         2.25 o                         
   0   4   4        149.96        167.75         2.29 o                         
   1   4   4        257.97        291.25         4.05 o                         
   2   4   4         31.46         28.71         0.86 o                         
   3   4   4         16.37         19.00         0.86 o                         
   4   4   4         10.61          9.85         0.89 o                         
   5   4   4         44.95         48.27         1.98 o                         
   6   4   4         34.01         40.66         2.45 o                         
   7   4   4          0.18          0.96         0.85 o                         
   8   4   4         18.33         21.03         2.99 o                         
 -10   5   4          3.13          5.23         0.99 o                         
  -9   5   4          0.01         -0.66         0.66 o                         
  -8   5   4         19.60         17.82         1.64 o                         
  -7   5   4         89.31         91.01         3.58 o                         
  -6   5   4         16.38         17.15         1.46 o                         
  -5   5   4         66.45         58.64         1.83 o                         
  -4   5   4          2.79          0.76         0.38 o                         
  -3   5   4        112.00        117.64         2.63 o                         
  -2   5   4         26.73         22.79         1.02 o                         
  -1   5   4        197.10        178.66         2.90 o                         
   0   5   4         20.58         20.14         0.84 o                         
   1   5   4        148.35        157.94         2.18 o                         
   2   5   4         81.78         70.34         1.49 o                         
   3   5   4         25.79         27.07         0.91 o                         
   4   5   4          0.10         -0.05         0.33 o                         
   5   5   4          1.42          2.54         0.45 o                         
   6   5   4          4.44          4.07         0.58 o                         
   7   5   4         14.85         14.06         1.19 o                         
   8   5   4          5.10          6.48         1.36 o                         
 -10   6   4          6.25          6.28         1.21 o                         
  -9   6   4          3.06          1.71         1.45 o                         
  -8   6   4          1.39          4.41         1.15 o                         
  -7   6   4          0.13         -0.22         0.54 o                         
  -6   6   4         10.22          6.71         1.10 o                         
  -5   6   4         19.73         26.26         1.76 o                         
  -4   6   4          0.12          0.62         0.50 o                         
  -3   6   4         15.80         10.41         0.96 o                         
  -2   6   4         22.38         26.08         1.21 o                         
  -1   6   4         46.87         50.60         1.62 o                         
   0   6   4          4.36          4.92         0.52 o                         
   1   6   4          5.08          7.26         0.64 o                         
   2   6   4         11.31          9.73         0.78 o                         
   3   6   4        116.19        113.58         2.78 o                         
   4   6   4          4.94          3.17         0.55 o                         
   5   6   4         10.38          8.25         0.81 o                         
   6   6   4          0.61          0.85         0.74 o                         
   7   6   4          5.27          6.04         0.90 o                         
  -9   7   4         22.58         28.24         4.68 o                         
  -8   7   4          4.95          1.71         1.19 o                         
  -7   7   4          0.93         -0.31         0.96 o                         
  -6   7   4          9.31         10.44         1.45 o                         
  -5   7   4         62.75         60.71         2.62 o                         
  -4   7   4          0.11         -0.05         0.51 o                         
  -3   7   4         20.31         21.85         1.48 o                         
  -2   7   4          8.29          9.59         1.04 o                         
  -1   7   4        255.90        279.16         4.36 o                         
   0   7   4        281.79        288.18         4.31 o                         
   1   7   4         32.97         34.45         1.41 o                         
   2   7   4         15.07         18.10         1.59 o                         
   3   7   4         67.96         61.99         1.98 o                         
   4   7   4          7.28          8.26         0.90 o                         
   5   7   4          4.37          3.95         0.71 o                         
   6   7   4          1.73          2.09         1.03 o                         
   7   7   4          0.20          1.70         1.43 o                         
  -9   8   4          1.11          0.31         1.32 o                         
  -8   8   4          0.98          3.15         1.36 o                         
  -7   8   4         13.03         10.14         1.19 o                         
  -6   8   4          0.77         -0.11         1.03 o                         
  -5   8   4         82.25         78.80         4.45 o                         
  -4   8   4         79.90         86.52         2.83 o                         
  -3   8   4          1.43          2.34         0.71 o                         
  -2   8   4        124.94        122.57         3.49 o                         
  -1   8   4         53.46         48.42         2.09 o                         
   0   8   4        260.66        262.12         4.08 o                         
   1   8   4        792.89        793.61         9.15 o                         
   2   8   4         59.45         60.00         2.43 o                         
   3   8   4          8.15          6.44         0.99 o                         
   4   8   4          0.00          0.59         0.54 o                         
   5   8   4          0.08          0.66         0.61 o                         
   6   8   4          2.27          2.28         1.41 o                         
  -8   9   4          3.06          0.93         1.32 o                         
  -7   9   4         17.72         14.15         1.84 o                         
  -6   9   4          0.01          0.95         0.88 o                         
  -5   9   4          0.91          0.31         0.73 o                         
  -4   9   4          1.31          0.16         0.54 o                         
  -3   9   4         76.30         86.83         3.02 o                         
  -2   9   4          0.90          0.06         0.57 o                         
  -1   9   4         20.51         19.73         1.28 o                         
   0   9   4         19.82         26.68         2.27 o                         
   1   9   4         97.46        100.08         3.85 o                         
   2   9   4          1.11          2.76         1.39 o                         
   3   9   4          4.48          4.52         1.15 o                         
   4   9   4          0.07          0.13         0.87 o                         
   5   9   4          0.50          0.51         1.50 o                         
  -7  10   4          0.89          2.12         3.02 o                         
  -6  10   4         21.82         18.00         1.82 o                         
  -5  10   4          2.99          3.04         0.86 o                         
  -4  10   4          7.27          8.08         1.19 o                         
  -3  10   4          0.03          1.00         0.54 o                         
  -2  10   4          1.23          0.81         0.53 o                         
  -1  10   4          0.55          2.13         0.73 o                         
   0  10   4         63.63         67.71         2.39 o                         
   1  10   4          8.59         13.17         1.16 o                         
   2  10   4          9.85         10.22         1.64 o                         
   3  10   4          2.30          2.23         1.38 o                         
   4  10   4          0.07          2.03         1.22 o                         
  -5  11   4          1.73          1.85         0.91 o                         
  -4  11   4         25.51         21.09         1.85 o                         
  -3  11   4          1.39          0.19         0.65 o                         
  -2  11   4          2.49          3.45         0.94 o                         
  -1  11   4         13.31         12.62         1.45 o                         
   0  11   4          9.83         11.28         1.69 o                         
   1  11   4          0.23          0.35         0.80 o                         
   2  11   4          8.61          9.85         1.59 o                         
  -3 -12   5          0.85         -0.44         0.77 o                         
  -2 -12   5          4.24          2.19         0.81 o                         
  -1 -12   5          2.15          3.07         1.03 o                         
   0 -12   5          1.06          0.96         0.79 o                         
   1 -12   5          2.43          0.19         1.02 o                         
   2 -12   5          5.12          7.40         1.17 o                         
   3 -12   5          3.37          2.27         0.89 o                         
  -5 -11   5          0.09         -1.06         1.06 o                         
  -4 -11   5          0.62          2.10         0.69 o                         
  -3 -11   5          0.69         -0.57         0.80 o                         
  -2 -11   5         12.16         12.20         1.33 o                         
  -1 -11   5          0.05         -0.02         0.65 o                         
   0 -11   5          0.01          1.84         0.75 o                         
   1 -11   5          0.00         -0.10         0.57 o                         
   2 -11   5          2.70          1.77         0.70 o                         
   3 -11   5          3.94          4.96         0.90 o                         
   4 -11   5         20.02         23.39         1.66 o                         
   5 -11   5          2.33          2.29         0.74 o                         
  -7 -10   5          0.74         -0.78         1.62 o                         
  -6 -10   5          2.18          0.36         1.07 o                         
  -5 -10   5          0.33          0.55         0.80 o                         
  -4 -10   5         15.23         13.15         1.20 o                         
  -3 -10   5          1.13          0.70         0.62 o                         
  -2 -10   5         10.84          8.60         1.24 o                         
  -1 -10   5          0.00         -0.54         0.54 o                         
   0 -10   5         57.02         61.14         2.35 o                         
   1 -10   5         22.94         28.26         1.75 o                         
   2 -10   5         49.74         53.99         2.31 o                         
   3 -10   5          0.06          3.47         1.39 o                         
   4 -10   5          2.05          2.93         0.67 o                         
   5 -10   5         20.54         18.86         1.81 o                         
   6 -10   5          1.03          0.31         0.56 o                         
  -8  -9   5          0.35         -1.23         1.23 o                         
  -7  -9   5          0.10         -0.10         0.87 o                         
  -6  -9   5          1.43          1.24         0.78 o                         
  -5  -9   5          0.20         -0.34         0.80 o                         
  -4  -9   5          0.84         -0.27         0.53 o                         
  -3  -9   5          0.09          0.07         0.58 o                         
  -2  -9   5         16.80         14.46         1.19 o                         
  -1  -9   5          7.72          8.03         1.05 o                         
   0  -9   5         72.68         70.59         2.38 o                         
   1  -9   5          8.09          8.55         0.98 o                         
   2  -9   5          0.99          1.26         0.52 o                         
   3  -9   5         32.91         31.74         1.94 o                         
   4  -9   5          0.01         -0.23         0.53 o                         
   5  -9   5          0.13         -0.14         0.52 o                         
   6  -9   5          0.09         -0.21         0.58 o                         
   7  -9   5          0.20         -0.05         0.86 o                         
  -8  -8   5          1.35          1.19         1.24 o                         
  -7  -8   5          1.07          0.41         1.06 o                         
  -6  -8   5          0.46          0.47         0.59 o                         
  -5  -8   5          2.26          1.67         0.62 o                         
  -4  -8   5         28.56         34.13         1.24 o                         
  -3  -8   5         81.76         82.10         1.90 o                         
  -2  -8   5         51.67         51.86         1.58 o                         
  -1  -8   5         70.16         82.54         2.60 o                         
   0  -8   5         43.59         46.80         1.62 o                         
   1  -8   5        222.80        225.43         3.89 o                         
   2  -8   5         17.57         17.71         1.22 o                         
   3  -8   5          0.16          0.65         0.35 o                         
   4  -8   5         25.48         23.68         1.71 o                         
   5  -8   5         10.76         12.33         1.33 o                         
   6  -8   5          0.52          2.51         0.75 o                         
   7  -8   5          0.05          0.04         0.64 o                         
  -9  -7   5          5.79          3.47         1.37 o                         
  -8  -7   5         14.30         11.51         2.41 o                         
  -7  -7   5          0.81          0.19         0.72 o                         
  -6  -7   5          0.05         -0.49         0.49 o                         
  -5  -7   5         13.36         11.38         0.90 o                         
  -4  -7   5         14.85         13.87         1.02 o                         
  -3  -7   5        136.24        148.14         2.29 o                         
  -2  -7   5          0.19          0.07         0.34 o                         
  -1  -7   5          5.94          7.77         0.55 o                         
   0  -7   5         24.74         24.43         1.24 o                         
   1  -7   5         44.08         39.77         1.22 o                         
   2  -7   5        282.13        277.17         3.60 o                         
   3  -7   5         25.49         28.76         1.28 o                         
   4  -7   5          5.01          4.68         0.69 o                         
   5  -7   5         55.06         46.54         1.85 o                         
   6  -7   5         18.02         24.20         1.84 o                         
   7  -7   5          0.04         -0.43         0.56 o                         
   8  -7   5         18.04         25.31         1.54 o                         
 -10  -6   5          0.82          1.34         1.12 o                         
  -9  -6   5          0.33         -1.01         1.01 o                         
  -8  -6   5          0.09         -0.18         0.68 o                         
  -7  -6   5          7.04          7.28         0.92 o                         
  -6  -6   5         15.54         15.00         1.15 o                         
  -5  -6   5          1.56          0.79         0.40 o                         
  -4  -6   5         20.46         22.36         1.00 o                         
  -3  -6   5        120.27        114.22         1.95 o                         
  -2  -6   5         35.57         35.65         0.90 o                         
  -1  -6   5          1.36         -0.17         0.17 o                         
   0  -6   5         44.14         36.98         1.02 o                         
   1  -6   5         21.24         16.21         0.72 o                         
   2  -6   5          0.98          1.56         0.33 o                         
   3  -6   5         93.31        100.00         2.02 o                         
   4  -6   5         31.57         29.94         1.19 o                         
   5  -6   5         15.60         16.24         1.28 o                         
   6  -6   5         14.63         15.48         1.16 o                         
   7  -6   5          0.44          0.10         0.50 o                         
   8  -6   5          0.06         -0.15         0.68 o                         
 -10  -5   5          0.85          1.05         1.58 o                         
  -9  -5   5          3.45          2.93         1.30 o                         
  -8  -5   5         11.63         12.16         1.21 o                         
  -7  -5   5         24.07         27.02         1.66 o                         
  -6  -5   5          7.33          4.98         0.58 o                         
  -5  -5   5         52.06         71.51         1.64 o                         
  -4  -5   5         19.58         14.50         0.88 o                         
  -3  -5   5          1.56         -0.23         0.27 o                         
  -2  -5   5          4.99          4.40         0.40 o                         
  -1  -5   5          0.20          2.21         0.28 o                         
   0  -5   5         10.42         13.92         0.65 o                         
   1  -5   5         59.32         66.88         1.31 o                         
   2  -5   5        445.89        447.92         4.91 o                         
   3  -5   5         31.03         31.90         1.21 o                         
   4  -5   5         32.09         28.92         1.08 o                         
   5  -5   5         33.15         25.34         1.09 o                         
   6  -5   5         36.75         36.91         1.67 o                         
   7  -5   5          2.04          1.03         1.10 o                         
   8  -5   5          0.53         -0.34         0.84 o                         
   9  -5   5          0.20          0.37         0.87 o                         
 -10  -4   5          1.04          1.92         1.72 o                         
  -9  -4   5          0.44          1.41         1.27 o                         
  -8  -4   5          3.47          2.71         0.74 o                         
  -7  -4   5         31.05         42.55         1.57 o                         
  -6  -4   5         52.66         58.36         1.55 o                         
  -5  -4   5          0.25          1.13         0.56 o                         
  -4  -4   5        164.21        164.43         2.63 o                         
  -3  -4   5         28.25         43.80         1.18 o                         
  -2  -4   5        124.54        112.45         1.72 o                         
  -1  -4   5        285.19        305.99         2.92 o                         
   0  -4   5         81.69         67.20         1.38 o                         
   1  -4   5        741.38        736.30         6.47 o                         
   2  -4   5        234.26        227.89         2.90 o                         
   3  -4   5         61.79         68.55         1.50 o                         
   4  -4   5          3.31          3.05         0.39 o                         
   5  -4   5         21.56         24.04         1.14 o                         
   6  -4   5         25.72         22.95         1.23 o                         
   7  -4   5          0.13          0.66         0.49 o                         
   8  -4   5         21.22         20.20         2.55 o                         
   9  -4   5          2.54          3.08         0.99 o                         
 -11  -3   5          2.34          1.16         1.80 o                         
 -10  -3   5          2.79          1.03         1.23 o                         
  -9  -3   5          2.98          4.05         0.74 o                         
  -8  -3   5          0.53         -0.13         0.61 o                         
  -7  -3   5          0.00         -0.21         0.38 o                         
  -6  -3   5         18.51         22.86         1.07 o                         
  -5  -3   5        190.26        187.83         2.67 o                         
  -4  -3   5        636.73        643.19         5.94 o                         
  -3  -3   5        448.35        510.61         5.11 o                         
  -2  -3   5         16.30         16.66         0.59 o                         
  -1  -3   5        349.70        348.81         3.33 o                         
   0  -3   5        501.51        540.67         4.88 o                         
   1  -3   5       2616.89       2656.02        17.25 o                         
   2  -3   5          2.31          1.58         0.23 o                         
   3  -3   5         70.11         84.47         1.33 o                         
   4  -3   5          1.89          4.58         0.43 o                         
   5  -3   5          5.89          7.56         0.66 o                         
   6  -3   5         11.22          8.45         0.80 o                         
   7  -3   5          1.12          1.56         0.70 o                         
   8  -3   5         13.77         13.74         1.31 o                         
   9  -3   5          0.55         -0.85         1.24 o                         
 -11  -2   5          0.63          2.94         1.80 o                         
 -10  -2   5         13.73         14.83         1.41 o                         
  -9  -2   5          1.95          2.63         0.74 o                         
  -8  -2   5         17.33         19.01         1.61 o                         
  -7  -2   5          4.76          3.41         0.57 o                         
  -6  -2   5         18.00         15.05         1.07 o                         
  -5  -2   5          0.17          0.50         0.25 o                         
  -4  -2   5        703.43        661.81         6.34 o                         
  -3  -2   5        256.07        259.54         2.97 o                         
  -2  -2   5        330.63        304.83         3.20 o                         
  -1  -2   5         56.57         62.39         1.89 o                         
   0  -2   5          0.24          0.82         0.18 o                         
   1  -2   5       1024.48        995.37         7.42 o                         
   2  -2   5        355.06        396.43         3.25 o                         
   3  -2   5          9.39         14.30         0.67 o                         
   4  -2   5         13.40         12.20         0.71 o                         
   5  -2   5          8.97          8.48         0.65 o                         
   6  -2   5          4.64          5.72         0.68 o                         
   7  -2   5          4.39          4.17         0.73 o                         
   8  -2   5          6.36          8.36         1.01 o                         
   9  -2   5          9.50          8.77         1.36 o                         
 -11  -1   5          0.02         -0.45         1.13 o                         
 -10  -1   5         36.18         44.17         1.88 o                         
  -9  -1   5         19.73         23.63         1.44 o                         
  -8  -1   5          3.76          5.14         0.78 o                         
  -7  -1   5          4.61          5.49         0.56 o                         
  -6  -1   5          2.36          2.23         0.37 o                         
  -5  -1   5        237.15        257.63         3.24 o                         
  -4  -1   5         78.79         83.48         1.50 o                         
  -3  -1   5         30.37         37.15         0.88 o                         
  -2  -1   5        348.89        379.77         4.13 o                         
  -1  -1   5         70.13         75.54         1.40 o                         
   0  -1   5         47.82         45.47         0.79 o                         
   1  -1   5          2.44          3.27         0.22 o                         
   2  -1   5        703.39        665.29         5.22 o                         
   3  -1   5         10.12          5.81         0.43 o                         
   4  -1   5          2.43          3.88         0.38 o                         
   5  -1   5          0.27          0.00         0.25 o                         
   6  -1   5          7.29          6.37         0.61 o                         
   7  -1   5         11.00         12.14         1.02 o                         
   8  -1   5         20.21         23.17         1.62 o                         
   9  -1   5          0.19          0.70         0.59 o                         
 -11   0   5          7.84          6.28         1.01 o                         
 -10   0   5         15.20         17.25         1.44 o                         
  -9   0   5          0.32         -0.21         0.61 o                         
  -8   0   5          1.24          2.00         0.66 o                         
  -7   0   5         19.89         24.04         1.56 o                         
  -6   0   5         82.88         82.52         2.00 o                         
  -5   0   5         33.25         32.50         1.20 o                         
  -4   0   5        552.19        587.14         6.35 o                         
  -3   0   5        198.97        182.39         2.46 o                         
  -2   0   5         69.05         67.76         1.45 o                         
  -1   0   5          4.57          2.78         0.29 o                         
   0   0   5        994.97        896.02         6.59 o                         
   1   0   5        912.60        808.61         6.17 o                         
   2   0   5        893.67        917.46         7.43 o                         
   3   0   5          0.02          0.29         0.25 o                         
   4   0   5         49.68         48.39         1.56 o                         
   5   0   5          0.12          0.37         0.32 o                         
   6   0   5          3.69          4.31         0.55 o                         
   7   0   5         38.41         40.59         1.42 o                         
   8   0   5         24.42         24.07         1.18 o                         
   9   0   5          0.07          0.51         1.30 o                         
 -11   1   5         16.19         14.81         2.05 o                         
 -10   1   5          1.15         -0.23         0.86 o                         
  -9   1   5          0.23         -0.26         0.56 o                         
  -8   1   5         19.10         19.83         1.44 o                         
  -7   1   5         56.67         55.53         1.75 o                         
  -6   1   5        136.78        142.06         2.94 o                         
  -5   1   5        164.47        186.89         2.95 o                         
  -4   1   5        201.75        176.47         2.24 o                         
  -3   1   5        319.27        352.07         3.67 o                         
  -2   1   5          1.00          0.18         0.18 o                         
  -1   1   5        203.94        186.90         2.37 o                         
   0   1   5        538.37        559.95         5.09 o                         
   1   1   5        702.95        761.30         5.94 o                         
   2   1   5        161.86        157.63         2.06 o                         
   3   1   5        217.88        208.16         3.51 o                         
   4   1   5          1.92          0.53         0.25 o                         
   5   1   5          3.14          4.07         0.51 o                         
   6   1   5          0.12          0.88         0.58 o                         
   7   1   5          0.24         -0.29         0.47 o                         
   8   1   5          0.95         -0.21         0.64 o                         
   9   1   5          0.26         -0.36         1.25 o                         
 -11   2   5         27.77         29.40         2.55 o                         
 -10   2   5         18.69         21.08         2.79 o                         
  -9   2   5          1.42         -0.04         0.76 o                         
  -8   2   5         34.05         36.09         1.57 o                         
  -7   2   5          5.92          3.63         0.65 o                         
  -6   2   5        317.05        313.06         4.41 o                         
  -5   2   5        250.27        268.95         3.88 o                         
  -4   2   5        460.71        523.50         7.36 o                         
  -3   2   5         40.98         32.00         1.03 o                         
  -2   2   5        503.20        504.07         5.09 o                         
  -1   2   5        238.98        255.40         2.83 o                         
   0   2   5       1284.66       1315.90         9.22 o                         
   1   2   5       4436.38       4611.12        27.80 o                         
   2   2   5        399.70        333.95         3.67 o                         
   3   2   5          7.02          8.16         0.63 o                         
   4   2   5         76.09         75.14         1.63 o                         
   5   2   5        192.69        196.56         2.94 o                         
   6   2   5        232.34        229.60         6.47 o                         
   7   2   5          0.00          0.30         1.10 o                         
   8   2   5          3.51          3.52         0.87 o                         
   9   2   5          3.44          3.43         3.09 o                         
 -11   3   5         11.61          9.26         1.50 o                         
 -10   3   5          5.84          2.97         0.95 o                         
  -9   3   5          1.00         -0.25         0.65 o                         
  -8   3   5         21.80         27.04         1.84 o                         
  -7   3   5         15.71         14.59         1.13 o                         
  -6   3   5         22.26         26.09         1.25 o                         
  -5   3   5        143.49        137.65         3.50 o                         
  -4   3   5         25.01         34.38         1.24 o                         
  -3   3   5        171.95        181.13         3.02 o                         
  -2   3   5         35.31         38.84         1.26 o                         
  -1   3   5        340.76        352.82         3.70 o                         
   0   3   5        259.26        251.90         2.72 o                         
   1   3   5        256.82        299.03         3.11 o                         
   2   3   5       1124.20       1118.89         8.68 o                         
   3   3   5         11.81         10.08         0.77 o                         
   4   3   5         76.83         78.05         1.99 o                         
   5   3   5          7.36          7.02         0.85 o                         
   6   3   5        144.12        168.75         4.87 o                         
   7   3   5          1.36          6.94         2.37 o                         
   8   3   5          2.75          4.40         2.70 o                         
 -11   4   5          3.19          5.66         2.64 o                         
 -10   4   5          3.19          2.51         0.87 o                         
  -9   4   5          4.09          4.25         1.04 o                         
  -8   4   5          0.33          0.31         0.66 o                         
  -7   4   5         35.82         35.37         1.81 o                         
  -6   4   5        118.52        112.08         4.19 o                         
  -5   4   5         92.19        100.51         2.41 o                         
  -4   4   5        116.56        125.29         2.68 o                         
  -3   4   5         16.19         19.48         1.05 o                         
  -2   4   5         23.27         25.24         1.05 o                         
  -1   4   5         23.53         25.54         0.89 o                         
   0   4   5         50.08         54.63         1.19 o                         
   1   4   5          2.08          3.52         0.55 o                         
   2   4   5          0.94          0.94         0.27 o                         
   3   4   5          2.10          2.48         0.34 o                         
   4   4   5         43.95         34.25         1.74 o                         
   5   4   5        139.26        154.19         3.52 o                         
   6   4   5         72.95         85.18         3.53 o                         
   7   4   5         10.32         19.64         2.93 o                         
   8   4   5          0.28          0.02         1.05 o                         
 -10   5   5          9.80          7.82         1.22 o                         
  -9   5   5          0.30          0.46         0.73 o                         
  -8   5   5          9.99         10.74         1.52 o                         
  -7   5   5         12.21         18.64         1.72 o                         
  -6   5   5        257.09        266.72         5.11 o                         
  -5   5   5        166.73        151.36         3.83 o                         
  -4   5   5         11.25         13.19         1.06 o                         
  -3   5   5        107.77        111.78         3.07 o                         
  -2   5   5         36.69         31.62         1.21 o                         
  -1   5   5          0.55          0.05         0.23 o                         
   0   5   5         38.71         37.01         1.07 o                         
   1   5   5          2.77          1.26         0.30 o                         
   2   5   5          8.38          6.99         0.62 o                         
   3   5   5          0.63          0.75         0.44 o                         
   4   5   5        118.51        120.90         2.41 o                         
   5   5   5         21.46         31.19         1.68 o                         
   6   5   5          8.88          8.97         1.59 o                         
   7   5   5          0.04          0.69         1.03 o                         
   8   5   5          0.06          2.03         1.18 o                         
 -10   6   5          1.95          2.61         1.12 o                         
  -9   6   5          0.43         -0.23         1.10 o                         
  -8   6   5          1.91          1.55         0.86 o                         
  -7   6   5          5.57          4.08         1.05 o                         
  -6   6   5        180.15        165.41         4.88 o                         
  -5   6   5          0.16          0.37         0.56 o                         
  -4   6   5         15.92         22.27         1.75 o                         
  -3   6   5         93.34         85.70         2.43 o                         
  -2   6   5         95.70         92.90         2.35 o                         
  -1   6   5         55.29         60.22         2.06 o                         
   0   6   5         86.53         91.67         1.88 o                         
   1   6   5         76.09         67.24         1.86 o                         
   2   6   5         61.88         54.63         1.61 o                         
   3   6   5         13.22         14.94         1.03 o                         
   4   6   5          0.75          0.10         0.45 o                         
   5   6   5          8.78          9.02         0.84 o                         
   6   6   5          0.36         -0.09         0.63 o                         
   7   6   5          1.57          6.28         1.39 o                         
  -9   7   5          5.46          3.14         1.04 o                         
  -8   7   5          1.82          0.31         1.20 o                         
  -7   7   5         10.65         13.54         1.63 o                         
  -6   7   5         97.63         78.37         3.08 o                         
  -5   7   5          2.52          3.07         0.79 o                         
  -4   7   5         97.28         90.13         3.51 o                         
  -3   7   5        192.59        194.05         4.18 o                         
  -2   7   5         53.46         57.61         2.17 o                         
  -1   7   5          6.62          6.73         0.70 o                         
   0   7   5        108.83        111.64         2.14 o                         
   1   7   5          0.17         -0.21         0.42 o                         
   2   7   5         60.01         67.77         2.38 o                         
   3   7   5         11.58          7.66         0.85 o                         
   4   7   5         10.19          7.79         1.17 o                         
   5   7   5         32.51         27.72         1.85 o                         
   6   7   5         12.47         12.29         1.24 o                         
  -8   8   5          0.31          0.32         0.93 o                         
  -7   8   5          1.38          0.28         1.30 o                         
  -6   8   5         43.56         41.03         2.41 o                         
  -5   8   5         36.16         33.11         2.62 o                         
  -4   8   5          8.78          9.65         1.50 o                         
  -3   8   5         18.73         19.56         1.81 o                         
  -2   8   5         42.68         46.47         2.12 o                         
  -1   8   5         49.53         50.58         2.01 o                         
   0   8   5          0.27          0.63         0.53 o                         
   1   8   5          2.42          1.85         0.82 o                         
   2   8   5          0.16          0.79         0.73 o                         
   3   8   5          4.89          5.28         0.80 o                         
   4   8   5          5.68          6.59         0.94 o                         
   5   8   5          0.29         -0.72         0.72 o                         
   6   8   5          1.80          1.68         1.51 o                         
  -7   9   5          4.42          8.46         1.49 o                         
  -6   9   5          6.50          4.83         1.10 o                         
  -5   9   5          1.62          1.11         0.68 o                         
  -4   9   5         12.25         12.36         1.45 o                         
  -3   9   5         51.36         48.65         2.39 o                         
  -2   9   5          2.03          2.60         0.81 o                         
  -1   9   5         88.28         87.29         2.67 o                         
   0   9   5         12.45         14.70         1.25 o                         
   1   9   5         16.72         15.74         1.96 o                         
   2   9   5         26.84         22.31         2.21 o                         
   3   9   5          2.53          2.69         0.99 o                         
   4   9   5          0.21          0.74         0.87 o                         
  -6  10   5          0.81         -0.50         1.45 o                         
  -5  10   5          0.04         -0.69         0.69 o                         
  -4  10   5          2.65          1.57         0.75 o                         
  -3  10   5          0.42          0.54         0.63 o                         
  -2  10   5         34.83         38.39         1.91 o                         
  -1  10   5          0.03         -0.58         0.58 o                         
   0  10   5          0.88          2.08         0.72 o                         
   1  10   5         19.83         25.33         2.43 o                         
   2  10   5          0.00         -0.64         0.97 o                         
   3  10   5          0.29          0.57         1.16 o                         
  -4  11   5          5.20          5.31         1.73 o                         
  -3  11   5          1.07          4.47         1.07 o                         
  -2  11   5          0.65          0.56         0.89 o                         
  -1  11   5          0.87         -0.65         0.78 o                         
   0  11   5          0.01         -0.85         0.85 o                         
   1  11   5          0.48         -0.69         0.99 o                         
  -3 -12   6          0.00          0.37         0.78 o                         
  -2 -12   6          2.95          0.69         0.84 o                         
  -1 -12   6          3.34          3.40         0.98 o                         
   0 -12   6          2.33          1.97         0.88 o                         
   1 -12   6         12.97         11.87         1.39 o                         
   2 -12   6         10.56         11.68         1.32 o                         
   3 -12   6          4.58         -0.45         1.41 o                         
  -5 -11   6          0.20          1.07         1.05 o                         
  -4 -11   6          0.06         -0.08         0.69 o                         
  -3 -11   6          0.47         -0.59         0.59 o                         
  -2 -11   6          1.44          1.82         0.83 o                         
  -1 -11   6          0.34         -0.40         0.69 o                         
   0 -11   6          0.44          0.18         0.91 o                         
   1 -11   6          8.81         10.08         1.19 o                         
   2 -11   6         87.98        101.32         3.14 o                         
   3 -11   6         29.57         34.07         1.97 o                         
   4 -11   6          0.65          2.07         0.69 o                         
  -7 -10   6          1.50         -0.22         2.38 o                         
  -6 -10   6          2.39          1.70         1.18 o                         
  -5 -10   6          0.33          0.45         0.82 o                         
  -4 -10   6          9.06          8.63         0.97 o                         
  -3 -10   6          2.16          2.64         0.72 o                         
  -2 -10   6          2.14          0.09         0.57 o                         
  -1 -10   6         15.87         18.70         1.47 o                         
   0 -10   6          0.39          0.01         0.52 o                         
   1 -10   6         42.03         45.98         2.08 o                         
   2 -10   6         37.91         43.26         2.08 o                         
   3 -10   6          2.60          1.90         0.54 o                         
   4 -10   6          0.01         -0.55         0.55 o                         
   5 -10   6          0.01         -0.18         0.50 o                         
   6 -10   6          0.19         -0.67         0.67 o                         
  -8  -9   6          0.00         -0.17         1.09 o                         
  -7  -9   6          0.00          0.32         1.22 o                         
  -6  -9   6          0.48         -0.37         1.51 o                         
  -5  -9   6          7.65         10.66         3.53 o                         
  -4  -9   6          4.85          3.54         0.83 o                         
  -3  -9   6          1.64         18.73         1.81 o                         
  -2  -9   6          1.93          2.39         0.57 o                         
  -1  -9   6          3.44          2.41         0.55 o                         
   0  -9   6          0.23          1.72         0.63 o                         
   1  -9   6        209.54        226.20         4.05 o                         
   2  -9   6         92.20         89.41         2.54 o                         
   3  -9   6         12.62         13.89         1.21 o                         
   4  -9   6          8.88         12.18         1.12 o                         
   5  -9   6          3.31          4.38         0.85 o                         
   6  -9   6         35.61         41.72         2.21 o                         
  -8  -8   6          0.00          0.86         1.09 o                         
  -7  -8   6          0.03         -0.02         0.83 o                         
  -6  -8   6          0.02          0.46         0.61 o                         
  -5  -8   6          4.41          3.30         1.16 o                         
  -4  -8   6         85.93         83.72         2.13 o                         
  -3  -8   6         45.05         47.79         1.58 o                         
  -2  -8   6          5.07          5.30         0.63 o                         
  -1  -8   6         43.58         49.94         1.70 o                         
   0  -8   6        352.74        343.05         4.90 o                         
   1  -8   6        339.37        359.99         6.61 o                         
   2  -8   6        105.57        109.54         2.37 o                         
   3  -8   6         18.61         17.28         1.11 o                         
   4  -8   6          0.74          1.17         0.49 o                         
   5  -8   6          4.27          5.17         0.87 o                         
   6  -8   6          4.18          9.07         1.29 o                         
   7  -8   6          5.79          7.43         0.98 o                         
  -9  -7   6          1.31          2.61         1.84 o                         
  -8  -7   6          1.07          0.11         1.31 o                         
  -7  -7   6          0.24         -0.62         0.62 o                         
  -6  -7   6          0.15          1.67         1.11 o                         
  -5  -7   6         99.51         96.35         2.30 o                         
  -4  -7   6         75.33         80.67         2.32 o                         
  -3  -7   6         43.09         46.54         1.24 o                         
  -2  -7   6         95.63        100.72         1.65 o                         
  -1  -7   6         11.30         10.60         0.70 o                         
   0  -7   6         20.88         16.35         0.85 o                         
   1  -7   6         27.94         31.21         1.11 o                         
   2  -7   6        416.54        417.62         5.17 o                         
   3  -7   6        181.40        183.45         2.97 o                         
   4  -7   6         20.53         17.45         1.63 o                         
   5  -7   6         16.94         17.87         1.27 o                         
   6  -7   6          8.18          9.98         1.13 o                         
   7  -7   6         19.78         23.77         1.40 o                         
   8  -7   6          0.33          0.14         0.92 o                         
 -10  -6   6          0.01         -0.20         1.08 o                         
  -9  -6   6          0.66          0.43         1.04 o                         
  -8  -6   6         14.49         13.98         1.37 o                         
  -7  -6   6          0.23         -0.18         0.60 o                         
  -5  -6   6        150.35        165.66         6.03 o                         
  -4  -6   6        293.79        277.83         4.02 o                         
  -3  -6   6         70.40         75.64         1.93 o                         
  -2  -6   6          9.58          9.74         0.56 o                         
  -1  -6   6        131.32        139.11         1.98 o                         
   0  -6   6         23.21         44.42         1.89 o                         
   1  -6   6          0.44          0.94         0.26 o                         
   2  -6   6          6.07          6.36         0.78 o                         
   3  -6   6         16.65         21.27         1.04 o                         
   4  -6   6          0.03         -0.32         0.32 o                         
   5  -6   6         15.42         14.46         1.11 o                         
   6  -6   6         26.15         33.85         1.46 o                         
   7  -6   6         24.39         17.53         2.40 o                         
   8  -6   6          0.02          0.13         1.54 o                         
 -10  -5   6          0.82          0.63         1.06 o                         
  -9  -5   6          0.00          0.41         0.70 o                         
  -8  -5   6         13.05         15.19         1.97 o                         
  -7  -5   6         30.08         32.52         2.38 o                         
  -6  -5   6         26.98         24.99         1.35 o                         
  -5  -5   6        147.65        143.73         2.63 o                         
  -4  -5   6          4.94          3.03         0.52 o                         
  -3  -5   6        112.13        108.86         1.86 o                         
  -2  -5   6         18.96         14.06         0.68 o                         
  -1  -5   6          1.99          1.58         0.27 o                         
   0  -5   6          0.75          0.57         0.26 o                         
   1  -5   6         92.80        100.49         2.00 o                         
   2  -5   6          2.15          3.44         0.43 o                         
   3  -5   6         10.98         10.65         0.74 o                         
   4  -5   6         42.87         38.52         1.20 o                         
   5  -5   6          4.03          2.26         0.43 o                         
   6  -5   6         20.45         16.13         1.77 o                         
   7  -5   6          3.28          0.38         0.63 o                         
   8  -5   6          3.31          3.89         1.34 o                         
 -10  -4   6          0.00         -0.75         0.95 o                         
  -9  -4   6          0.07         -0.70         0.70 o                         
  -8  -4   6          0.44          1.02         0.67 o                         
  -7  -4   6          0.96          1.89         0.68 o                         
  -6  -4   6        213.35        219.67         3.20 o                         
  -5  -4   6         82.19         80.62         1.99 o                         
  -4  -4   6         17.50         20.60         0.92 o                         
  -3  -4   6        130.44        118.22         1.85 o                         
  -2  -4   6          2.41          2.82         0.37 o                         
  -1  -4   6        105.94        115.05         1.68 o                         
   0  -4   6        407.21        382.96         3.98 o                         
   1  -4   6         38.37         51.15         1.16 o                         
   2  -4   6        107.94         95.36         1.66 o                         
   3  -4   6          4.62          6.48         0.51 o                         
   4  -4   6         12.03         12.18         0.66 o                         
   5  -4   6          5.62          5.95         0.65 o                         
   6  -4   6        133.29        117.14         2.68 o                         
   7  -4   6         10.20         12.03         1.24 o                         
   8  -4   6         17.69         17.95         1.80 o                         
   9  -4   6          9.52          6.06         1.98 o                         
 -11  -3   6          8.62          7.23         2.16 o                         
 -10  -3   6          1.23          1.99         0.78 o                         
  -9  -3   6          9.97         12.86         1.34 o                         
  -8  -3   6          1.09          0.68         0.63 o                         
  -7  -3   6         26.76         29.90         1.33 o                         
  -5  -3   6        433.27        423.17         4.94 o                         
  -4  -3   6        102.44        110.54         2.03 o                         
  -3  -3   6        146.17        191.84         3.27 o                         
  -2  -3   6       1045.88        977.66         7.40 o                         
  -1  -3   6         62.31         71.29         1.40 o                         
   0  -3   6         71.07         77.16         1.32 o                         
   1  -3   6         17.23         20.34         0.70 o                         
   2  -3   6         23.99         31.39         0.83 o                         
   3  -3   6         71.89         68.22         1.16 o                         
   4  -3   6         66.17         55.05         1.39 o                         
   5  -3   6         76.89         79.67         2.11 o                         
   6  -3   6         93.05         78.69         2.51 o                         
   7  -3   6          0.73          0.52         0.52 o                         
   8  -3   6          0.00          1.16         0.80 o                         
   9  -3   6          3.68          4.97         1.17 o                         
 -11  -2   6          4.49          7.69         5.50 o                         
 -10  -2   6          1.37          0.96         1.20 o                         
  -9  -2   6         25.35         29.21         1.68 o                         
  -8  -2   6         38.78         44.15         2.16 o                         
  -7  -2   6         14.94         11.98         0.98 o                         
  -6  -2   6          8.70          8.11         0.69 o                         
  -5  -2   6        420.60        407.61         5.20 o                         
  -4  -2   6         19.97         16.67         0.83 o                         
  -3  -2   6          7.20         12.55         0.67 o                         
  -2  -2   6        287.67        260.95         2.82 o                         
  -1  -2   6        335.86        326.83         3.53 o                         
   0  -2   6         21.47         15.51         0.58 o                         
   1  -2   6        153.52        182.88         2.42 o                         
   2  -2   6         11.62         18.97         0.84 o                         
   3  -2   6        250.48        247.23         2.86 o                         
   4  -2   6         17.07         15.13         0.75 o                         
   5  -2   6         17.18         17.29         0.96 o                         
   6  -2   6         24.00         19.79         1.11 o                         
   7  -2   6          0.04          0.19         0.52 o                         
   8  -2   6         22.50         21.91         1.38 o                         
   9  -2   6          3.54          3.74         1.22 o                         
 -11  -1   6          6.41          4.24         1.00 o                         
 -10  -1   6         32.70         33.99         2.55 o                         
  -9  -1   6          4.61          4.73         0.83 o                         
  -8  -1   6          1.39          2.71         0.70 o                         
  -7  -1   6          2.76          3.33         0.57 o                         
  -6  -1   6         31.02         27.39         1.03 o                         
  -5  -1   6        203.79        204.11         2.74 o                         
  -4  -1   6        224.87        205.75         2.64 o                         
  -3  -1   6        107.07        106.71         1.64 o                         
  -2  -1   6         60.24         65.55         1.24 o                         
  -1  -1   6         21.79         23.91         0.71 o                         
   0  -1   6          1.66          3.09         0.27 o                         
   1  -1   6         53.42         57.67         0.89 o                         
   2  -1   6          0.66          1.37         0.22 o                         
   3  -1   6        461.83        425.29         4.20 o                         
   4  -1   6         27.59         34.68         0.95 o                         
   5  -1   6         44.17         37.34         1.17 o                         
   6  -1   6         10.04         11.55         0.81 o                         
   7  -1   6          0.08          0.13         0.44 o                         
   8  -1   6          1.96          3.23         0.73 o                         
   9  -1   6          0.05         -0.34         0.70 o                         
 -11   0   6          0.51          0.43         1.50 o                         
 -10   0   6          1.65          1.54         0.73 o                         
  -9   0   6         50.31         51.18         3.55 o                         
  -8   0   6          0.00         -0.15         0.48 o                         
  -7   0   6         10.02          6.87         1.42 o                         
  -6   0   6        157.17        149.03         2.93 o                         
  -5   0   6          0.21          0.16         0.25 o                         
  -4   0   6          1.23          1.79         0.35 o                         
  -3   0   6        277.41        290.77         3.19 o                         
  -2   0   6         27.41         38.06         1.00 o                         
  -1   0   6        217.88        229.34         2.85 o                         
   0   0   6        520.68        567.65         4.41 o                         
   1   0   6        139.67        133.46         1.66 o                         
   2   0   6        194.95        207.79         2.48 o                         
   3   0   6         54.39         62.86         1.49 o                         
   4   0   6          0.27          0.31         0.25 o                         
   5   0   6          0.29          0.11         0.46 o                         
   6   0   6         20.92         20.43         1.26 o                         
   7   0   6         19.33         19.00         1.29 o                         
   8   0   6          2.09          0.84         0.58 o                         
   9   0   6          0.72         -0.78         0.78 o                         
 -11   1   6          0.02          0.31         0.92 o                         
 -10   1   6          3.92          4.26         1.91 o                         
  -9   1   6          0.56          2.01         1.05 o                         
  -8   1   6          5.54          5.60         0.80 o                         
  -7   1   6         21.72         20.44         1.35 o                         
  -6   1   6         68.36         80.77         2.15 o                         
  -5   1   6          3.67          5.68         0.69 o                         
  -4   1   6         15.84         13.88         0.87 o                         
  -3   1   6        587.65        621.28         5.71 o                         
  -2   1   6          0.76          0.81         0.24 o                         
  -1   1   6        142.56        149.47         2.45 o                         
   0   1   6        295.80        318.84         2.72 o                         
   1   1   6         95.74         91.55         1.29 o                         
   2   1   6         29.42         24.78         0.87 o                         
   3   1   6        162.55        156.00         2.32 o                         
   4   1   6        135.18        132.53         2.38 o                         
   5   1   6         81.11         85.24         2.20 o                         
   6   1   6        243.28        256.02         7.42 o                         
   7   1   6          6.36          4.31         1.17 o                         
   8   1   6          1.03          0.15         0.77 o                         
   9   1   6          0.00          0.92         1.19 o                         
 -11   2   6         10.99         12.52         1.54 o                         
 -10   2   6          0.18          0.51         0.86 o                         
  -9   2   6         13.04         10.88         1.37 o                         
  -8   2   6          1.04          1.16         0.72 o                         
  -7   2   6         77.44         76.68         2.31 o                         
  -6   2   6        172.29        183.75         3.52 o                         
  -5   2   6        217.66        249.35         3.33 o                         
  -4   2   6          0.22         -0.18         0.18 o                         
  -3   2   6        190.68        193.65         2.90 o                         
  -2   2   6        312.49        293.55         3.61 o                         
  -1   2   6        714.64        742.43         5.92 o                         
   0   2   6         31.02         19.03         0.55 o                         
   1   2   6        910.82        931.97         7.28 o                         
   2   2   6        400.88        384.50         4.36 o                         
   3   2   6         84.61         86.90         1.84 o                         
   4   2   6        189.72        194.54         2.86 o                         
   5   2   6         34.59         40.77         1.80 o                         
   6   2   6        115.13        135.32         3.90 o                         
   7   2   6          7.69          8.92         1.36 o                         
   8   2   6          1.13         -0.80         1.20 o                         
 -11   3   6          1.86          2.97         2.33 o                         
 -10   3   6          1.94          2.00         0.98 o                         
  -9   3   6          0.49         -0.08         0.64 o                         
  -8   3   6         17.25         16.60         1.54 o                         
  -7   3   6          0.50          1.06         0.64 o                         
  -6   3   6         13.20         10.45         0.94 o                         
  -5   3   6          1.49          1.59         0.39 o                         
  -4   3   6          4.30          4.09         0.56 o                         
  -3   3   6          0.02         10.69         1.20 o                         
  -2   3   6         59.18         62.95         1.64 o                         
  -1   3   6         14.40         14.04         0.70 o                         
   0   3   6        157.80        166.41         2.62 o                         
   1   3   6         14.53         15.90         0.76 o                         
   2   3   6        335.22        330.45         3.41 o                         
   3   3   6         58.88         83.66         2.78 o                         
   4   3   6         96.32         97.72         2.26 o                         
   5   3   6          0.78          0.86         0.76 o                         
   6   3   6        115.32        130.12         5.87 o                         
   7   3   6         13.53         11.76         1.70 o                         
   8   3   6          0.06         -1.35         1.35 o                         
 -10   4   6          0.03          0.15         0.76 o                         
  -9   4   6          7.50          7.27         1.35 o                         
  -8   4   6         12.61         11.89         1.49 o                         
  -7   4   6          3.15          2.96         0.77 o                         
  -6   4   6         35.10         36.70         1.76 o                         
  -5   4   6          0.11         -0.50         0.50 o                         
  -4   4   6         14.78         14.85         1.29 o                         
  -3   4   6         53.10         48.36         1.60 o                         
  -2   4   6         76.04         80.08         2.02 o                         
  -1   4   6         16.11         17.03         0.80 o                         
   0   4   6         46.89         45.65         1.07 o                         
   1   4   6         14.27         18.25         0.87 o                         
   2   4   6          2.87          1.95         0.35 o                         
   3   4   6          2.02          2.18         0.47 o                         
   4   4   6          0.00         -0.13         0.52 o                         
   5   4   6         40.71         39.01         2.76 o                         
   6   4   6          0.75         -0.29         0.90 o                         
   7   4   6          3.12          2.08         1.12 o                         
   8   4   6          0.59          0.85         1.14 o                         
 -10   5   6          5.05          5.03         1.50 o                         
  -9   5   6          9.96          7.12         1.26 o                         
  -8   5   6          0.08         -1.05         1.05 o                         
  -7   5   6          9.99         10.76         1.30 o                         
  -6   5   6        100.25        106.69         3.22 o                         
  -5   5   6          5.29          5.36         1.09 o                         
  -4   5   6         18.21         19.72         1.21 o                         
  -3   5   6          0.83          0.37         0.37 o                         
  -2   5   6         36.70         47.08         1.49 o                         
  -1   5   6         36.27         42.08         1.49 o                         
   0   5   6         18.82         20.04         0.82 o                         
   1   5   6         69.33         70.83         1.62 o                         
   2   5   6         29.03         24.79         1.10 o                         
   3   5   6          6.94          6.26         0.65 o                         
   4   5   6          4.86          5.75         0.88 o                         
   5   5   6         11.62          9.51         1.79 o                         
   6   5   6          2.76          1.05         1.05 o                         
   7   5   6          0.15          1.12         2.35 o                         
 -10   6   6          0.53          0.49         1.50 o                         
  -9   6   6         16.52         18.55         2.09 o                         
  -8   6   6          4.72          3.40         0.92 o                         
  -7   6   6         31.43         27.73         2.39 o                         
  -6   6   6         71.61         74.53         2.91 o                         
  -5   6   6          0.22          0.75         0.71 o                         
  -4   6   6        120.58        119.61         4.25 o                         
  -3   6   6         32.07         36.54         2.01 o                         
  -2   6   6        546.10        544.30         9.54 o                         
  -1   6   6        795.23        780.23         7.98 o                         
   0   6   6         16.95         16.14         1.05 o                         
   1   6   6        189.69        194.21         3.63 o                         
   2   6   6         67.92         73.19         2.33 o                         
   3   6   6          0.00          1.11         0.55 o                         
   4   6   6         11.28         12.56         1.46 o                         
   5   6   6          0.05          1.31         0.66 o                         
   6   6   6          0.01          0.42         0.64 o                         
   7   6   6          0.70          0.32         2.06 o                         
  -9   7   6          1.11         -0.02         2.17 o                         
  -8   7   6          2.80          1.39         0.89 o                         
  -7   7   6         26.43         21.76         2.21 o                         
  -6   7   6         22.76         23.10         1.89 o                         
  -5   7   6         52.03         47.92         3.06 o                         
  -4   7   6         62.12         59.35         2.55 o                         
  -3   7   6         84.62         80.25         2.65 o                         
  -2   7   6         61.91         58.73         2.13 o                         
  -1   7   6       1271.88       1312.71        13.68 o                         
   0   7   6        172.00        163.30         2.69 o                         
   1   7   6        129.57        130.07         3.00 o                         
   2   7   6          3.60          4.11         0.68 o                         
   3   7   6          7.40          7.99         0.93 o                         
   4   7   6          0.96          1.00         0.77 o                         
   5   7   6          0.03         -0.58         0.58 o                         
   6   7   6          0.01         -1.18         1.18 o                         
  -8   8   6          7.69          9.94         1.56 o                         
  -7   8   6          0.02          0.83         0.71 o                         
  -6   8   6          4.14          4.49         1.14 o                         
  -5   8   6         33.60         37.70         2.25 o                         
  -4   8   6          4.57          4.14         1.08 o                         
  -3   8   6          4.46          3.34         0.92 o                         
  -2   8   6         42.58         51.69         2.45 o                         
  -1   8   6        143.55        151.53         3.80 o                         
   0   8   6         38.20         40.90         1.53 o                         
   1   8   6          5.19          4.69         1.00 o                         
   2   8   6         11.41          9.97         1.66 o                         
   3   8   6          1.73         -0.81         0.96 o                         
   4   8   6          5.11          3.44         0.89 o                         
   5   8   6          0.02         -0.26         1.00 o                         
  -7   9   6         22.15         21.45         2.29 o                         
  -6   9   6          3.36          5.21         1.20 o                         
  -5   9   6          8.97          5.27         0.98 o                         
  -4   9   6          2.55          2.49         0.73 o                         
  -3   9   6          2.67          0.12         0.91 o                         
  -2   9   6         91.90         99.49         3.27 o                         
  -1   9   6          0.14          1.25         0.67 o                         
   0   9   6         13.20         16.38         1.12 o                         
   1   9   6          0.71          0.04         0.66 o                         
   2   9   6          7.68          6.06         1.24 o                         
   3   9   6          0.15          1.74         1.41 o                         
   4   9   6          0.03         -0.85         0.85 o                         
  -6  10   6          3.94          1.36         1.02 o                         
  -5  10   6          9.70         11.19         1.44 o                         
  -4  10   6          0.02         -0.73         0.81 o                         
  -3  10   6          0.02          0.14         0.61 o                         
  -2  10   6          3.90          2.59         0.75 o                         
  -1  10   6          1.15          1.66         1.18 o                         
   0  10   6          0.82          1.53         0.67 o                         
   1  10   6          0.02          0.56         1.52 o                         
   2  10   6          1.75          2.26         1.39 o                         
  -3  11   6          0.00          1.17         0.86 o                         
  -2  11   6         29.44         37.02         3.57 o                         
  -1  11   6         29.43         28.86         2.15 o                         
   0  11   6          7.17          6.58         1.77 o                         
  -3 -12   7          1.08          2.15         0.93 o                         
  -2 -12   7          0.66          1.11         0.76 o                         
  -1 -12   7          6.14          5.90         0.99 o                         
   0 -12   7          1.13          1.21         0.98 o                         
   1 -12   7          0.49          0.94         1.27 o                         
   2 -12   7          5.37          6.37         1.46 o                         
  -5 -11   7          0.26          2.43         1.57 o                         
  -4 -11   7          0.05         -0.64         0.64 o                         
  -3 -11   7          0.66          0.83         0.79 o                         
  -2 -11   7          2.73          1.49         0.90 o                         
  -1 -11   7          6.81          7.25         0.95 o                         
   0 -11   7         13.59         13.27         1.33 o                         
   1 -11   7          6.71          5.65         0.97 o                         
   2 -11   7          0.53         -0.28         0.64 o                         
   3 -11   7         15.14         17.11         1.61 o                         
   4 -11   7          3.17          3.76         0.83 o                         
  -7 -10   7          0.58         -0.81         1.46 o                         
  -6 -10   7          1.13         -1.12         1.12 o                         
  -5 -10   7          0.00         -0.90         0.90 o                         
  -4 -10   7          3.27          1.51         0.87 o                         
  -3 -10   7          4.15          3.68         0.79 o                         
  -2 -10   7          0.01          0.48         0.50 o                         
  -1 -10   7          0.46         -0.01         0.71 o                         
   0 -10   7          0.77          1.05         0.61 o                         
   1 -10   7         10.22          8.76         1.06 o                         
   2 -10   7          0.01         -0.49         0.65 o                         
   3 -10   7          1.51          0.77         0.55 o                         
   4 -10   7          0.04          0.19         0.61 o                         
   5 -10   7          0.00         -0.51         0.59 o                         
  -8  -9   7          0.32         -1.40         1.40 o                         
  -7  -9   7          0.02         -0.51         0.95 o                         
  -6  -9   7          3.28          3.31         1.49 o                         
  -5  -9   7         43.62         51.04         2.98 o                         
  -4  -9   7          1.71          0.33         0.56 o                         
  -3  -9   7         16.82         14.82         1.16 o                         
  -2  -9   7          0.22         -0.23         0.46 o                         
  -1  -9   7         28.57         33.55         1.63 o                         
   0  -9   7         90.90         97.80         2.49 o                         
   1  -9   7         28.52         28.36         1.51 o                         
   2  -9   7          0.14         -0.19         0.45 o                         
   3  -9   7         35.21         33.41         1.59 o                         
   4  -9   7          0.22         -0.17         0.46 o                         
   5  -9   7          2.91          2.93         0.67 o                         
   6  -9   7         26.93         37.80         2.64 o                         
  -8  -8   7          1.08          0.85         1.42 o                         
  -7  -8   7          0.12         -0.80         0.80 o                         
  -6  -8   7          2.77          3.25         0.90 o                         
  -5  -8   7         25.88         29.65         1.88 o                         
  -4  -8   7          8.52          6.97         0.85 o                         
  -3  -8   7          8.86          7.21         0.73 o                         
  -2  -8   7          1.37          0.74         0.38 o                         
  -1  -8   7         18.73         15.05         1.03 o                         
   0  -8   7          0.75          0.40         0.48 o                         
   1  -8   7          1.03          1.05         0.56 o                         
   2  -8   7          5.56          7.31         1.02 o                         
   3  -8   7          0.74          0.06         0.40 o                         
   4  -8   7          4.29          3.97         0.69 o                         
   5  -8   7          8.09         10.37         1.22 o                         
   6  -8   7          5.57          4.81         1.11 o                         
   7  -8   7         12.15         19.87         1.62 o                         
  -9  -7   7          0.00         -0.88         0.88 o                         
  -8  -7   7          0.20          0.05         0.84 o                         
  -7  -7   7          0.35         30.23         3.79 o                         
  -6  -7   7          0.30         -0.79         0.79 o                         
  -5  -7   7          6.55          4.02         0.74 o                         
  -4  -7   7          1.68          2.30         0.56 o                         
  -3  -7   7          1.06          0.92         0.38 o                         
  -2  -7   7          3.26          2.52         0.43 o                         
  -1  -7   7          0.98         -0.09         0.27 o                         
   0  -7   7        185.59        201.58         3.98 o                         
   1  -7   7        158.05        164.59         3.92 o                         
   2  -7   7        108.34        123.40         2.41 o                         
   3  -7   7         18.50         15.52         0.96 o                         
   4  -7   7         12.40         16.13         1.27 o                         
   5  -7   7          5.55          3.93         0.77 o                         
   6  -7   7          1.60          0.57         0.54 o                         
   7  -7   7          0.07          1.10         0.85 o                         
 -10  -6   7          0.20          0.93         1.05 o                         
  -9  -6   7          0.60         -0.74         0.74 o                         
  -8  -6   7          9.17          8.13         1.15 o                         
  -7  -6   7         21.22         17.37         1.36 o                         
  -6  -6   7         27.27         24.61         1.46 o                         
  -5  -6   7         57.68         62.29         2.03 o                         
  -4  -6   7          5.95          6.88         0.69 o                         
  -3  -6   7         12.14          7.41         0.63 o                         
  -2  -6   7          1.92          2.38         0.37 o                         
  -1  -6   7         14.01         13.73         0.86 o                         
   0  -6   7        191.49        181.82         3.20 o                         
   1  -6   7          8.07          6.42         0.68 o                         
   2  -6   7        101.09        100.92         2.10 o                         
   3  -6   7         24.68         22.14         1.17 o                         
   4  -6   7         48.18         44.15         2.00 o                         
   5  -6   7          5.77          6.57         0.69 o                         
   6  -6   7          1.79          1.59         0.59 o                         
   7  -6   7          2.20          2.20         1.06 o                         
   8  -6   7          8.15          7.54         1.87 o                         
 -10  -5   7          0.90          0.65         1.98 o                         
  -9  -5   7          0.00          0.60         1.33 o                         
  -8  -5   7          5.13          5.69         0.95 o                         
  -7  -5   7          2.09          2.37         0.73 o                         
  -6  -5   7          1.20          2.63         0.64 o                         
  -5  -5   7         20.05         18.54         1.05 o                         
  -4  -5   7          8.81          9.23         0.75 o                         
  -3  -5   7         13.35         11.18         0.77 o                         
  -2  -5   7          7.11          5.81         0.50 o                         
  -1  -5   7        150.82        136.77         2.30 o                         
   0  -5   7         62.72         56.74         1.47 o                         
   1  -5   7         64.13         67.44         1.70 o                         
   2  -5   7         37.85         33.56         1.05 o                         
   3  -5   7          7.14          5.98         0.48 o                         
   4  -5   7         32.02         34.67         1.14 o                         
   5  -5   7          1.78          0.71         0.44 o                         
   6  -5   7         46.08         48.56         2.09 o                         
   7  -5   7          7.40          9.97         1.21 o                         
   8  -5   7          0.09          3.23         1.12 o                         
 -10  -4   7          1.86          3.56         1.09 o                         
  -9  -4   7          0.13         -0.90         0.90 o                         
  -8  -4   7          0.05          0.29         0.69 o                         
  -7  -4   7         39.52         40.29         3.12 o                         
  -6  -4   7        573.67        594.54         7.73 o                         
  -5  -4   7         60.49         69.40         1.66 o                         
  -4  -4   7         11.61          8.74         0.73 o                         
  -3  -4   7          0.19          0.29         0.24 o                         
  -2  -4   7        414.67        418.91         4.34 o                         
  -1  -4   7       1137.33       1170.27         9.60 o                         
   0  -4   7        119.25        110.08         1.94 o                         
   1  -4   7          0.01         -0.06         0.23 o                         
   2  -4   7          4.66          5.35         0.46 o                         
   3  -4   7         10.06          5.66         0.47 o                         
   4  -4   7         10.67         10.38         0.89 o                         
   5  -4   7          1.39          0.48         0.45 o                         
   6  -4   7         13.84         10.54         1.00 o                         
   7  -4   7          3.37          4.87         1.10 o                         
   8  -4   7          1.38          2.82         0.99 o                         
 -11  -3   7          2.48          3.76         1.52 o                         
 -10  -3   7          7.59          8.72         1.33 o                         
  -9  -3   7          0.03          0.49         0.71 o                         
  -8  -3   7         11.19          8.77         1.06 o                         
  -7  -3   7          0.96          0.28         0.67 o                         
  -6  -3   7          0.08          0.08         0.33 o                         
  -5  -3   7         29.33         27.42         1.06 o                         
  -4  -3   7        107.54         95.21         1.90 o                         
  -3  -3   7         55.39         63.99         1.30 o                         
  -2  -3   7          2.50          4.69         0.40 o                         
  -1  -3   7          0.42          0.60         0.21 o                         
   0  -3   7        675.47        666.01         5.96 o                         
   1  -3   7         19.32         27.28         0.85 o                         
   2  -3   7         18.21         16.35         0.63 o                         
   3  -3   7          0.00         -0.22         0.22 o                         
   4  -3   7         22.01         20.89         0.96 o                         
   5  -3   7          0.03          0.39         0.34 o                         
   6  -3   7         10.71          9.84         0.95 o                         
   7  -3   7          6.73          7.08         0.92 o                         
   8  -3   7          0.61          0.85         0.83 o                         
 -11  -2   7          0.60         -0.21         1.06 o                         
 -10  -2   7          0.01         -0.96         0.96 o                         
  -9  -2   7          0.36         -0.53         0.61 o                         
  -8  -2   7         19.14         19.52         1.92 o                         
  -7  -2   7         14.98         15.77         1.06 o                         
  -6  -2   7         67.15         74.22         1.65 o                         
  -5  -2   7          6.81          9.42         0.73 o                         
  -4  -2   7        101.05        115.18         1.91 o                         
  -3  -2   7         79.17         76.52         1.54 o                         
  -2  -2   7         19.85         17.27         0.65 o                         
  -1  -2   7         22.94         26.53         0.85 o                         
   0  -2   7          0.04         -0.09         0.18 o                         
   1  -2   7          0.40          0.50         0.27 o                         
   2  -2   7         92.65         97.25         1.67 o                         
   3  -2   7         11.78          9.91         0.67 o                         
   4  -2   7         11.46         10.94         0.70 o                         
   5  -2   7          1.28          1.70         0.49 o                         
   6  -2   7          4.62          3.95         0.60 o                         
   7  -2   7         11.93         10.17         1.06 o                         
   8  -2   7          0.02         -0.84         0.84 o                         
 -11  -1   7          0.46          0.64         1.09 o                         
 -10  -1   7          0.20          0.31         0.73 o                         
  -9  -1   7         16.28         20.75         1.66 o                         
  -8  -1   7          0.12         -0.54         0.54 o                         
  -7  -1   7         20.76         19.30         1.19 o                         
  -6  -1   7         69.02         75.65         1.65 o                         
  -5  -1   7         58.09         48.24         1.26 o                         
  -4  -1   7         21.79         29.23         0.87 o                         
  -3  -1   7          5.37          5.21         0.48 o                         
  -2  -1   7         64.59         65.58         1.53 o                         
  -1  -1   7          4.87          1.55         0.28 o                         
   0  -1   7        971.24        990.27         7.19 o                         
   1  -1   7         92.20         83.42         1.30 o                         
   2  -1   7         59.51         50.69         1.04 o                         
   3  -1   7          3.35          3.44         0.39 o                         
   4  -1   7         39.70         35.84         1.09 o                         
   5  -1   7        107.43        101.97         2.03 o                         
   6  -1   7         21.40         21.27         1.10 o                         
   7  -1   7          1.25          0.78         0.66 o                         
   8  -1   7          0.02          0.35         0.90 o                         
 -11   0   7          0.24         -0.67         1.19 o                         
 -10   0   7          0.52          0.69         1.57 o                         
  -9   0   7          0.54         -0.83         0.83 o                         
  -8   0   7         18.88         13.71         1.38 o                         
  -7   0   7         33.10         42.92         1.77 o                         
  -6   0   7         31.03         24.49         1.75 o                         
  -5   0   7        183.13        206.73         3.13 o                         
  -4   0   7         87.23         83.74         1.76 o                         
  -3   0   7        185.07        173.17         2.50 o                         
  -2   0   7          0.82          1.34         0.26 o                         
  -1   0   7       1490.26       1501.17        11.58 o                         
   0   0   7        211.43        196.26         2.26 o                         
   1   0   7        275.52        292.84         3.06 o                         
   2   0   7        109.05        113.54         1.63 o                         
   3   0   7        156.47        145.34         2.52 o                         
   4   0   7         12.85         15.16         1.11 o                         
   5   0   7         32.54         33.21         1.66 o                         
   6   0   7         11.22         10.26         1.36 o                         
   7   0   7          0.05         -0.09         0.58 o                         
   8   0   7          1.99          1.48         0.92 o                         
 -11   1   7          2.96          5.76         1.86 o                         
 -10   1   7          0.72          1.01         1.41 o                         
  -9   1   7          0.56          1.36         1.55 o                         
  -8   1   7          4.23          3.78         0.79 o                         
  -7   1   7          8.18          7.05         0.90 o                         
  -6   1   7          0.88          0.55         0.41 o                         
  -5   1   7        172.21        163.28         2.82 o                         
  -4   1   7         26.71         25.70         0.91 o                         
  -3   1   7        329.25        314.00         4.63 o                         
  -2   1   7         84.87        101.77         1.88 o                         
  -1   1   7       2247.86       2390.35        16.86 o                         
   0   1   7        360.78        386.83         3.82 o                         
   1   1   7        483.61        467.26         5.41 o                         
   2   1   7         37.93         31.29         0.87 o                         
   3   1   7          0.37          2.15         0.39 o                         
   4   1   7        595.67        601.57         6.11 o                         
   5   1   7          9.22          8.10         1.13 o                         
   6   1   7         25.54         29.11         2.50 o                         
   7   1   7          3.56          7.07         1.16 o                         
   8   1   7          0.07          0.56         1.04 o                         
 -11   2   7          2.14          3.35         1.29 o                         
 -10   2   7          0.45         -0.78         0.96 o                         
  -9   2   7          0.58          3.58         1.44 o                         
  -8   2   7          4.10          2.64         0.88 o                         
  -7   2   7         73.50         86.67         3.80 o                         
  -6   2   7         22.25         23.68         1.18 o                         
  -5   2   7          6.70          6.95         0.61 o                         
  -4   2   7          0.09          0.00         0.24 o                         
  -3   2   7          0.79          0.64         0.24 o                         
  -2   2   7          4.25          6.65         0.61 o                         
  -1   2   7        128.64        144.75         1.95 o                         
   0   2   7        291.62        300.23         3.38 o                         
   1   2   7        350.34        386.82         4.62 o                         
   2   2   7         46.74         42.28         1.34 o                         
   3   2   7          1.54          2.29         0.46 o                         
   4   2   7        350.45        340.65         4.74 o                         
   5   2   7         24.39         23.32         1.66 o                         
   6   2   7         31.94         37.13         2.60 o                         
   7   2   7          1.95          0.37         1.06 o                         
   8   2   7          0.87         -1.00         1.00 o                         
 -11   3   7          3.50          3.94         1.88 o                         
 -10   3   7          3.43          2.55         1.35 o                         
  -9   3   7         11.05         13.42         1.78 o                         
  -8   3   7          3.23          0.92         0.76 o                         
  -7   3   7         12.11         12.25         1.24 o                         
  -6   3   7          2.11          2.18         0.67 o                         
  -5   3   7        129.97        134.87         2.78 o                         
  -4   3   7         15.09         18.82         1.66 o                         
  -3   3   7          4.41          2.14         0.41 o                         
  -2   3   7         39.93         39.65         1.11 o                         
  -1   3   7         23.85         23.73         0.88 o                         
   0   3   7         36.24         45.92         1.43 o                         
   1   3   7         45.43         47.08         1.21 o                         
   2   3   7         59.26         54.31         1.25 o                         
   3   3   7        343.41        328.54         4.51 o                         
   4   3   7         17.45         19.61         1.59 o                         
   5   3   7          0.00         -0.12         0.76 o                         
   6   3   7          0.46          2.16         1.64 o                         
   7   3   7          0.35          3.37         1.11 o                         
   8   3   7          0.00         -1.29         1.80 o                         
 -10   4   7          1.09          0.49         0.84 o                         
  -9   4   7          0.45          0.35         0.76 o                         
  -8   4   7          1.02         -0.06         0.71 o                         
  -7   4   7        191.92        177.13         4.33 o                         
  -6   4   7          0.00          0.13         0.52 o                         
  -5   4   7          0.40         -0.07         0.42 o                         
  -4   4   7         51.38         50.39         1.72 o                         
  -3   4   7         69.17         64.56         2.13 o                         
  -2   4   7         28.27         20.47         0.93 o                         
  -1   4   7          2.13          1.44         0.34 o                         
   0   4   7         34.61         30.62         1.18 o                         
   1   4   7         14.73         13.95         0.77 o                         
   2   4   7          0.46          0.22         0.30 o                         
   3   4   7         70.85         69.63         2.06 o                         
   4   4   7         26.89         25.90         2.00 o                         
   5   4   7          6.47          6.21         1.61 o                         
   6   4   7          0.17          0.02         0.90 o                         
   7   4   7          2.22          1.76         1.30 o                         
 -10   5   7          0.44          2.46         1.12 o                         
  -9   5   7         10.58         11.31         2.00 o                         
  -8   5   7         55.54         58.58         3.14 o                         
  -7   5   7          8.03         13.44         3.76 o                         
  -6   5   7         34.33         32.71         2.26 o                         
  -5   5   7        105.20         99.67         3.30 o                         
  -4   5   7         91.09         85.64         2.67 o                         
  -3   5   7         13.05         14.56         1.05 o                         
  -2   5   7        194.52        206.43         3.41 o                         
  -1   5   7         72.38         77.42         1.72 o                         
   0   5   7         24.76         22.81         0.92 o                         
   1   5   7         56.38         60.86         1.80 o                         
   2   5   7          1.35          0.43         0.69 o                         
   3   5   7         54.10         50.15         1.69 o                         
   4   5   7         26.26         23.15         2.54 o                         
   5   5   7          0.19          0.34         1.63 o                         
   6   5   7          0.36          1.70         2.45 o                         
   7   5   7          0.08          4.50         2.51 o                         
  -9   6   7          0.60          0.83         1.05 o                         
  -8   6   7         30.99         26.73         2.64 o                         
  -7   6   7          8.90         10.34         1.48 o                         
  -6   6   7          0.00          1.62         0.83 o                         
  -5   6   7        303.06        281.04         6.59 o                         
  -4   6   7        330.08        342.59         7.64 o                         
  -3   6   7          2.36          2.57         0.67 o                         
  -2   6   7        140.72        142.59         2.81 o                         
  -1   6   7          6.60          8.56         0.83 o                         
   0   6   7         21.78         20.34         0.90 o                         
   1   6   7        106.41        104.40         2.60 o                         
   2   6   7         38.77         40.48         1.69 o                         
   3   6   7         10.23         10.76         0.94 o                         
   4   6   7         42.21         44.88         1.68 o                         
   5   6   7          4.04          2.85         1.10 o                         
   6   6   7          0.12          0.37         1.40 o                         
  -9   7   7          0.40          1.81         1.19 o                         
  -8   7   7         14.82          9.85         1.83 o                         
  -7   7   7         14.68         11.26         1.43 o                         
  -6   7   7         26.18         28.48         2.65 o                         
  -5   7   7          6.48          5.07         1.14 o                         
  -4   7   7          5.59          5.51         1.25 o                         
  -3   7   7         26.69         23.72         1.94 o                         
  -2   7   7         37.59         40.99         3.10 o                         
  -1   7   7          4.62          6.77         0.89 o                         
   0   7   7         67.86         70.51         1.88 o                         
   1   7   7          0.00         -0.68         0.68 o                         
   2   7   7          9.08          8.40         0.95 o                         
   3   7   7          0.64         -0.61         0.61 o                         
   4   7   7         12.71         11.43         1.32 o                         
   5   7   7          0.49          3.56         0.96 o                         
  -8   8   7          1.15         -0.55         0.89 o                         
  -7   8   7          0.37          0.51         0.92 o                         
  -6   8   7          7.01          4.97         1.13 o                         
  -5   8   7         14.16          9.94         1.56 o                         
  -4   8   7          7.48          5.85         1.39 o                         
  -3   8   7         42.99         39.63         2.40 o                         
  -2   8   7          0.29         -0.52         0.52 o                         
  -1   8   7          2.69          2.51         0.76 o                         
   0   8   7         40.59         39.33         1.65 o                         
   1   8   7          0.01         -0.57         0.57 o                         
   2   8   7          0.08         -0.70         0.70 o                         
   3   8   7          9.28          8.67         1.22 o                         
   4   8   7         14.58         14.17         2.66 o                         
  -7   9   7          3.76          5.68         1.23 o                         
  -6   9   7          6.11          4.60         1.05 o                         
  -5   9   7          6.99          5.96         1.11 o                         
  -4   9   7          1.55          2.61         0.75 o                         
  -3   9   7          2.68          3.23         0.76 o                         
  -2   9   7          0.28         -0.27         0.61 o                         
  -1   9   7         21.23         18.64         1.24 o                         
   0   9   7          0.04         -0.71         0.71 o                         
   1   9   7          0.03         -0.53         0.53 o                         
   2   9   7          7.17          7.19         1.10 o                         
   3   9   7          0.00          1.00         1.44 o                         
  -5  10   7          4.39          2.49         1.12 o                         
  -4  10   7          0.72          1.15         1.38 o                         
  -3  10   7          0.32          0.50         0.65 o                         
  -2  10   7          1.93          1.05         0.78 o                         
  -1  10   7          0.10          0.07         0.59 o                         
   0  10   7          1.73          1.40         0.85 o                         
   1  10   7          0.74          1.46         1.41 o                         
  -3 -12   8          1.26         -0.45         1.30 o                         
  -2 -12   8          3.64          3.78         0.90 o                         
  -1 -12   8          7.76          9.15         1.11 o                         
   0 -12   8         26.62         30.35         2.06 o                         
   1 -12   8          0.01          0.14         1.09 o                         
  -5 -11   8          0.13          0.06         1.09 o                         
  -4 -11   8          0.42         -0.44         0.75 o                         
  -3 -11   8          0.12         -0.26         0.76 o                         
  -2 -11   8          0.72          1.20         0.65 o                         
  -1 -11   8          3.97          3.94         0.90 o                         
   0 -11   8          0.03          0.22         0.63 o                         
   1 -11   8          1.49          1.37         0.62 o                         
   2 -11   8          0.05          1.99         1.45 o                         
   3 -11   8          3.96          5.57         1.40 o                         
  -6 -10   8          5.26          3.40         1.22 o                         
  -5 -10   8          8.88          4.67         1.43 o                         
  -4 -10   8          4.22          3.86         0.90 o                         
  -3 -10   8          0.34          0.76         0.59 o                         
  -2 -10   8         27.10         25.11         1.46 o                         
  -1 -10   8         66.26         79.86         2.40 o                         
   0 -10   8         45.32         48.58         1.82 o                         
   1 -10   8          0.84          0.41         0.62 o                         
   2 -10   8          1.63          1.13         0.54 o                         
   3 -10   8          1.62          3.84         0.90 o                         
   4 -10   8         18.88         27.24         3.53 o                         
   5 -10   8          5.47          4.36         1.23 o                         
  -8  -9   8          0.11         -0.10         2.25 o                         
  -7  -9   8          7.99          6.24         1.47 o                         
  -6  -9   8         23.52         30.91         3.72 o                         
  -5  -9   8          1.97          2.55         1.20 o                         
  -4  -9   8          1.04          2.89         0.73 o                         
  -3  -9   8         24.61         32.11         2.00 o                         
  -2  -9   8         12.64         17.53         1.67 o                         
  -1  -9   8         46.01         45.81         2.05 o                         
   0  -9   8        171.11        174.53         6.06 o                         
   1  -9   8          5.08          5.80         1.01 o                         
   2  -9   8         10.70          6.99         1.07 o                         
   3  -9   8          8.65          9.43         1.62 o                         
   4  -9   8          1.60          2.38         1.11 o                         
   5  -9   8          2.01          2.62         0.69 o                         
   6  -9   8          0.01          0.93         1.02 o                         
  -8  -8   8          0.60          9.76         1.25 o                         
  -7  -8   8          7.99          7.15         1.28 o                         
  -6  -8   8         18.18         16.86         2.87 o                         
  -5  -8   8         21.38         21.61         2.06 o                         
  -4  -8   8         31.56         32.03         1.56 o                         
  -3  -8   8         31.36         33.55         1.29 o                         
  -2  -8   8          1.19          0.99         0.50 o                         
  -1  -8   8          1.08         -0.48         0.48 o                         
   0  -8   8         63.61         66.12         3.85 o                         
   1  -8   8        120.36        123.87         3.53 o                         
   2  -8   8         52.66         49.72         2.28 o                         
   3  -8   8          2.58          3.83         0.86 o                         
   4  -8   8          1.73          4.35         0.89 o                         
   5  -8   8          2.33          4.14         0.71 o                         
   6  -8   8          5.82          2.56         0.83 o                         
  -9  -7   8          0.58         -0.95         0.95 o                         
  -8  -7   8          1.15          1.18         0.90 o                         
  -7  -7   8          7.01          7.10         1.26 o                         
  -6  -7   8          8.61          5.08         1.73 o                         
  -5  -7   8          0.54          0.56         0.59 o                         
  -4  -7   8          0.86          0.93         0.62 o                         
  -3  -7   8         15.50         11.08         0.83 o                         
  -2  -7   8          0.33          0.38         0.38 o                         
  -1  -7   8          0.08         -0.39         0.55 o                         
   0  -7   8         25.88         26.72         1.38 o                         
   1  -7   8         93.80         90.11         3.92 o                         
   2  -7   8         21.71         18.98         1.40 o                         
   3  -7   8          0.49         -0.05         0.52 o                         
   4  -7   8          0.46         -0.10         0.49 o                         
   5  -7   8         29.15         24.77         1.44 o                         
   6  -7   8          0.11          0.98         0.84 o                         
   7  -7   8          5.58          9.28         1.47 o                         
 -10  -6   8          0.20         -1.70         1.70 o                         
  -9  -6   8          1.74          1.37         1.15 o                         
  -8  -6   8         10.81          6.94         1.34 o                         
  -7  -6   8          8.86          4.49         1.05 o                         
  -6  -6   8         15.48         13.57         1.39 o                         
  -5  -6   8          1.26         -0.49         0.55 o                         
  -4  -6   8          4.32          3.17         0.63 o                         
  -3  -6   8          0.49          0.12         0.29 o                         
  -2  -6   8         34.34         32.80         1.03 o                         
  -1  -6   8          7.70          9.29         0.78 o                         
   0  -6   8          6.94          6.60         0.64 o                         
   1  -6   8          4.68          2.71         0.55 o                         
   2  -6   8         52.48         47.68         1.58 o                         
   3  -6   8          0.72          0.57         0.44 o                         
   4  -6   8         78.58         72.81         2.50 o                         
   5  -6   8         40.11         40.81         1.39 o                         
   6  -6   8         16.75         21.88         1.56 o                         
   7  -6   8          0.04         -0.74         0.74 o                         
 -10  -5   8          1.25         10.78         5.13 o                         
  -9  -5   8          0.14         -0.14         0.87 o                         
  -8  -5   8          3.92          3.96         1.05 o                         
  -7  -5   8         59.24         68.90         3.14 o                         
  -6  -5   8          3.27          5.58         0.81 o                         
  -5  -5   8          7.25          7.72         0.84 o                         
  -4  -5   8         27.71         25.26         1.10 o                         
  -3  -5   8          6.15          4.99         0.50 o                         
  -2  -5   8         17.45         15.09         0.83 o                         
  -1  -5   8        116.51        122.00         2.89 o                         
   0  -5   8         18.31         12.52         0.85 o                         
   1  -5   8          1.64          1.03         0.34 o                         
   2  -5   8         73.44         77.62         1.75 o                         
   3  -5   8         28.19         30.80         1.12 o                         
   4  -5   8         44.89         32.06         1.46 o                         
   5  -5   8          0.08          0.04         0.54 o                         
   6  -5   8          2.93          3.57         0.70 o                         
   7  -5   8          6.27          8.20         1.08 o                         
   8  -5   8          0.38          0.54         1.00 o                         
 -10  -4   8          3.44          5.89         1.06 o                         
  -9  -4   8          0.04          1.72         0.90 o                         
  -8  -4   8         26.02         53.10         3.93 o                         
  -7  -4   8         47.47         50.13         2.42 o                         
  -6  -4   8         15.34         20.26         1.40 o                         
  -5  -4   8         63.40         70.22         1.78 o                         
  -4  -4   8         36.34         38.94         1.37 o                         
  -3  -4   8         12.18         12.10         0.73 o                         
  -2  -4   8          9.40         12.55         0.66 o                         
  -1  -4   8         10.04          5.35         0.50 o                         
   0  -4   8          2.31          3.75         0.39 o                         
   1  -4   8          0.07          0.05         0.24 o                         
   2  -4   8          0.07         -0.18         0.22 o                         
   3  -4   8          4.06          3.28         0.46 o                         
   4  -4   8         28.99         16.55         1.08 o                         
   5  -4   8          6.22          4.08         0.81 o                         
   6  -4   8         28.98         31.05         1.56 o                         
   7  -4   8          1.48          2.59         0.82 o                         
   8  -4   8          0.09          1.50         0.77 o                         
 -11  -3   8          5.36          5.78         1.54 o                         
 -10  -3   8          3.48          4.21         1.45 o                         
  -9  -3   8          2.22          0.01         0.89 o                         
  -8  -3   8          0.05          0.76         0.91 o                         
  -7  -3   8         85.24         88.34         2.31 o                         
  -6  -3   8          2.42          1.33         0.47 o                         
  -5  -3   8          4.18          2.48         0.46 o                         
  -4  -3   8        112.09        115.22         2.22 o                         
  -3  -3   8         10.03         11.56         0.66 o                         
  -2  -3   8         17.27         15.38         0.78 o                         
  -1  -3   8          5.03          9.34         0.74 o                         
   0  -3   8        143.81        163.03         2.35 o                         
   1  -3   8         12.50         15.47         0.70 o                         
   2  -3   8         33.59         34.19         0.99 o                         
   3  -3   8          0.01         -0.21         0.21 o                         
   4  -3   8         25.99         24.59         1.21 o                         
   5  -3   8          1.17          0.47         0.42 o                         
   6  -3   8          5.47          5.00         0.84 o                         
   7  -3   8          0.61         -0.21         0.65 o                         
   8  -3   8          1.38          0.06         1.14 o                         
 -11  -2   8          1.99         -0.46         1.12 o                         
 -10  -2   8          3.01          2.50         1.08 o                         
  -9  -2   8          5.90          3.22         1.20 o                         
  -8  -2   8         12.63          9.51         1.43 o                         
  -7  -2   8         43.97         48.87         1.36 o                         
  -6  -2   8         16.01         16.92         0.97 o                         
  -5  -2   8          5.91          5.01         0.50 o                         
  -4  -2   8          1.34          0.23         0.32 o                         
  -3  -2   8          4.79          3.34         0.43 o                         
  -2  -2   8        151.69        150.66         2.17 o                         
  -1  -2   8         47.97         59.63         1.22 o                         
   0  -2   8          0.60          0.57         0.22 o                         
   1  -2   8         50.38         46.52         1.07 o                         
   2  -2   8         84.89         90.60         1.85 o                         
   3  -2   8          1.21          2.03         0.38 o                         
   4  -2   8         29.73         26.37         1.09 o                         
   5  -2   8          0.05         -0.32         0.32 o                         
   6  -2   8          0.86          0.84         0.73 o                         
   7  -2   8          0.77         -0.69         0.96 o                         
   8  -2   8          0.25          2.98         1.32 o                         
 -11  -1   8          1.93          0.28         1.48 o                         
 -10  -1   8          2.82          1.85         1.28 o                         
  -9  -1   8          0.12         -0.71         0.71 o                         
  -8  -1   8          0.06          2.06         1.03 o                         
  -7  -1   8          1.17          1.56         0.56 o                         
  -6  -1   8          0.07         -0.31         0.31 o                         
  -5  -1   8          0.02         -0.16         0.21 o                         
  -4  -1   8          3.39          5.05         0.45 o                         
  -3  -1   8        197.50        200.01         2.95 o                         
  -2  -1   8        143.23        131.89         2.38 o                         
  -1  -1   8         45.88         45.70         1.03 o                         
   0  -1   8        510.95        513.56         4.25 o                         
   1  -1   8         12.38         12.96         0.62 o                         
   2  -1   8          1.63          2.57         0.39 o                         
   3  -1   8          0.21          0.09         0.24 o                         
   4  -1   8        104.32        100.79         1.93 o                         
   5  -1   8         61.63         59.67         1.83 o                         
   6  -1   8         38.20         35.86         2.23 o                         
   7  -1   8          2.25          0.55         0.87 o                         
   8  -1   8          0.00          0.02         0.76 o                         
 -11   0   8          0.21          0.32         1.23 o                         
 -10   0   8          3.35          1.63         0.87 o                         
  -9   0   8         11.87         10.22         1.61 o                         
  -8   0   8         61.23         69.51         2.73 o                         
  -7   0   8         26.16         28.54         1.56 o                         
  -6   0   8          1.61          2.62         0.46 o                         
  -5   0   8         37.52         42.17         1.50 o                         
  -4   0   8         14.87         19.97         0.83 o                         
  -3   0   8         49.78         50.85         1.33 o                         
  -2   0   8        238.01        251.60         3.22 o                         
  -1   0   8         78.27         73.99         1.59 o                         
   0   0   8          1.17          1.13         0.22 o                         
   1   0   8        203.17        188.34         2.50 o                         
   2   0   8        241.86        217.63         2.72 o                         
   3   0   8          1.31          2.13         0.34 o                         
   4   0   8        773.55        783.44        10.27 o                         
   5   0   8          1.13          0.71         0.57 o                         
   6   0   8          0.02         -0.15         1.42 o                         
   7   0   8          0.70          0.09         1.55 o                         
   8   0   8          1.88          1.84         1.17 o                         
 -11   1   8          0.00          1.78         0.99 o                         
 -10   1   8         12.90         12.55         1.97 o                         
  -9   1   8         11.44          8.56         1.42 o                         
  -8   1   8          3.65          1.07         1.30 o                         
  -7   1   8         23.10         25.34         1.76 o                         
  -6   1   8         10.93         10.10         0.85 o                         
  -5   1   8         14.98         15.32         1.06 o                         
  -4   1   8        110.64        119.44         2.10 o                         
  -3   1   8         43.81         49.37         2.28 o                         
  -2   1   8         27.42         30.83         1.05 o                         
  -1   1   8         61.62         63.10         1.31 o                         
   0   1   8          0.49          0.30         0.24 o                         
   1   1   8        195.71        212.57         2.68 o                         
   2   1   8        318.37        301.40         3.42 o                         
   3   1   8          0.30          1.65         0.64 o                         
   4   1   8        401.21        421.85         8.09 o                         
   5   1   8         26.48         24.32         2.06 o                         
   6   1   8          4.32          3.98         2.09 o                         
   7   1   8          3.39          3.55         1.06 o                         
   8   1   8          0.00         -1.87         1.87 o                         
 -11   2   8          0.39         -0.65         1.49 o                         
 -10   2   8          0.05         -1.02         1.02 o                         
  -9   2   8          0.12          1.01         1.06 o                         
  -8   2   8          3.75          1.55         0.78 o                         
  -7   2   8          0.36          0.26         0.58 o                         
  -6   2   8          0.29         -0.39         0.70 o                         
  -5   2   8         15.79         14.98         0.98 o                         
  -4   2   8         32.87         32.72         1.25 o                         
  -3   2   8          3.01          6.17         0.68 o                         
  -2   2   8         58.17         63.51         1.69 o                         
  -1   2   8         78.23         71.21         1.46 o                         
   0   2   8        133.94        144.54         2.24 o                         
   1   2   8         35.48         41.79         1.07 o                         
   2   2   8         15.18         15.48         0.68 o                         
   3   2   8          8.20          6.72         0.78 o                         
   4   2   8         90.60        100.85         2.72 o                         
   5   2   8         45.79         49.81         3.01 o                         
   6   2   8          0.55          1.40         0.77 o                         
   7   2   8          0.00         -1.28         1.28 o                         
 -11   3   8          5.09          4.63         1.72 o                         
 -10   3   8          0.35         -0.53         0.90 o                         
  -9   3   8          5.75          7.61         1.39 o                         
  -8   3   8          5.34          7.36         1.44 o                         
  -7   3   8          9.56          9.47         1.28 o                         
  -6   3   8          2.63          3.39         0.62 o                         
  -5   3   8          4.67          3.86         0.54 o                         
  -4   3   8          9.49         10.03         0.85 o                         
  -3   3   8          0.22          0.01         0.25 o                         
  -2   3   8        248.12        246.11         3.18 o                         
  -1   3   8        150.88        170.62         3.13 o                         
   0   3   8          6.38          8.43         0.68 o                         
   1   3   8          6.86          6.38         0.60 o                         
   2   3   8          7.81          5.51         0.64 o                         
   3   3   8        184.09        185.69         3.98 o                         
   4   3   8         16.41         14.89         2.67 o                         
   5   3   8          3.46          0.61         0.90 o                         
   6   3   8          0.00         -1.29         1.29 o                         
   7   3   8          0.24         -0.45         2.06 o                         
 -10   4   8          8.03          7.48         1.52 o                         
  -9   4   8          7.99          8.62         1.24 o                         
  -8   4   8          0.01          0.37         0.70 o                         
  -7   4   8         22.02         25.56         2.13 o                         
  -6   4   8         13.38         14.92         1.24 o                         
  -5   4   8         35.88         27.57         2.18 o                         
  -4   4   8         34.42         36.87         1.86 o                         
  -3   4   8          9.23          7.68         0.83 o                         
  -2   4   8        320.39        300.78         4.39 o                         
  -1   4   8        132.34        127.97         2.03 o                         
   0   4   8         75.07         74.88         2.05 o                         
   1   4   8          1.03          0.95         0.38 o                         
   2   4   8          7.30          9.06         0.90 o                         
   3   4   8          2.24          2.61         0.52 o                         
   4   4   8          0.19          4.28         1.99 o                         
   5   4   8          3.07          2.37         1.21 o                         
   6   4   8          0.26          0.05         1.38 o                         
   7   4   8          0.65         -1.93         1.93 o                         
 -10   5   8          0.55          1.46         1.63 o                         
  -9   5   8         11.74         10.91         1.70 o                         
  -8   5   8          6.62          6.91         1.28 o                         
  -7   5   8         35.64         33.44         2.01 o                         
  -6   5   8         71.53         67.89         2.97 o                         
  -5   5   8         64.63         72.49         3.09 o                         
  -4   5   8        148.62        158.53         4.05 o                         
  -3   5   8       1220.99       1187.15        22.03 o                         
  -2   5   8          9.89          7.41         0.82 o                         
  -1   5   8        230.39        222.89         3.74 o                         
   0   5   8         16.30         20.66         1.33 o                         
   1   5   8          0.26          0.28         0.99 o                         
   2   5   8          1.53          0.69         0.52 o                         
   3   5   8          3.81          2.06         0.90 o                         
   4   5   8          0.66         -0.78         0.78 o                         
   5   5   8          2.86          2.28         1.19 o                         
   6   5   8          0.07          1.45         1.19 o                         
  -9   6   8          0.26          1.09         1.01 o                         
  -8   6   8         26.10         23.53         3.65 o                         
  -7   6   8         30.13         35.04         2.51 o                         
  -6   6   8         30.80         30.38         2.30 o                         
  -5   6   8          4.75          7.46         1.25 o                         
  -4   6   8          1.52          1.17         0.66 o                         
  -3   6   8       1014.87       1020.27        12.05 o                         
  -2   6   8         32.80         35.20         1.95 o                         
  -1   6   8        173.53        162.89         3.71 o                         
   0   6   8         79.61         85.61         2.43 o                         
   1   6   8         10.08         10.75         1.36 o                         
   2   6   8          2.48          0.93         0.61 o                         
   3   6   8          1.00          0.00         0.58 o                         
   4   6   8          0.06         -0.03         0.77 o                         
   5   6   8          2.61          0.13         0.81 o                         
  -9   7   8          0.75         -0.44         1.68 o                         
  -8   7   8          0.03          2.03         1.48 o                         
  -7   7   8          8.20          5.66         1.18 o                         
  -6   7   8          1.01          1.03         0.88 o                         
  -5   7   8         19.65         17.96         3.07 o                         
  -4   7   8          9.56          8.61         1.39 o                         
  -3   7   8         22.94         15.09         1.63 o                         
  -2   7   8          2.93          5.72         1.01 o                         
  -1   7   8         30.05         31.98         2.02 o                         
   0   7   8          1.20          1.54         0.85 o                         
   1   7   8         10.78          9.40         1.16 o                         
   2   7   8          1.69          1.08         0.58 o                         
   3   7   8          0.11         -0.30         0.70 o                         
   4   7   8          0.01          0.26         0.84 o                         
   5   7   8          0.00         -0.82         0.84 o                         
  -8   8   8          0.72          0.69         1.66 o                         
  -7   8   8          0.44         -0.83         1.14 o                         
  -6   8   8          0.08          0.83         1.08 o                         
  -5   8   8          0.69          1.13         1.70 o                         
  -4   8   8          5.57          5.63         1.17 o                         
  -3   8   8          0.18         -0.56         0.56 o                         
  -2   8   8          7.10          8.38         1.07 o                         
  -1   8   8          0.71          1.30         0.65 o                         
   0   8   8          4.34          4.17         1.33 o                         
   1   8   8          3.57          4.48         1.15 o                         
   2   8   8          6.41          5.41         1.04 o                         
   3   8   8          0.90         -0.99         1.04 o                         
   4   8   8          0.20          0.65         1.73 o                         
  -6   9   8          2.93          1.11         1.13 o                         
  -5   9   8          0.02          0.63         1.02 o                         
  -4   9   8          0.55          0.27         0.99 o                         
  -3   9   8          0.95          1.55         0.72 o                         
  -2   9   8          2.78          4.22         1.24 o                         
  -1   9   8          5.61          3.80         0.85 o                         
   0   9   8          7.92          9.20         1.37 o                         
   1   9   8          0.03          0.28         0.80 o                         
   2   9   8          0.11         -0.56         1.06 o                         
  -4  10   8         15.22         15.41         1.56 o                         
  -3  10   8         28.53         33.23         2.25 o                         
  -2  10   8         18.36         20.70         1.72 o                         
  -1  10   8          4.14          1.78         1.17 o                         
   0  10   8          0.88          0.54         0.98 o                         
  -2 -12   9          3.22          3.35         1.38 o                         
  -1 -12   9          6.93          6.23         1.11 o                         
   0 -12   9          2.74          1.30         1.84 o                         
  -5 -11   9          1.43         -1.11         1.11 o                         
  -4 -11   9          0.93         -0.24         0.92 o                         
  -3 -11   9          0.33         -0.49         0.84 o                         
  -2 -11   9          4.12          5.88         1.20 o                         
  -1 -11   9          7.87          8.15         1.04 o                         
   0 -11   9          0.91          0.69         0.64 o                         
   1 -11   9          0.02          0.34         1.03 o                         
   2 -11   9          0.01         -0.69         0.69 o                         
   3 -11   9          3.48          3.10         1.28 o                         
  -6 -10   9          0.07          0.19         1.53 o                         
  -5 -10   9          5.92          2.92         1.30 o                         
  -4 -10   9          1.64          0.80         0.69 o                         
  -3 -10   9          0.50         -0.16         0.95 o                         
  -2 -10   9          2.67          1.91         0.78 o                         
  -1 -10   9         12.24         13.53         1.67 o                         
   0 -10   9          0.23         -0.68         0.68 o                         
   1 -10   9          1.84          2.21         0.88 o                         
   2 -10   9          0.28         -0.92         0.92 o                         
   3 -10   9          0.71          0.52         0.97 o                         
   4 -10   9         20.54         22.19         2.07 o                         
  -7  -9   9          4.77          1.82         1.38 o                         
  -6  -9   9          2.47          1.34         1.12 o                         
  -5  -9   9          0.31          0.63         1.09 o                         
  -4  -9   9          2.70          1.48         0.67 o                         
  -3  -9   9          2.59          0.84         0.46 o                         
  -2  -9   9          5.98          7.81         0.96 o                         
  -1  -9   9         30.27         27.88         1.81 o                         
   0  -9   9          0.40          1.84         0.63 o                         
   1  -9   9          3.04          2.78         0.86 o                         
   2  -9   9          0.27          0.40         1.16 o                         
   3  -9   9          2.74          2.59         1.21 o                         
   4  -9   9          6.12          5.80         0.97 o                         
   5  -9   9          3.51          3.54         0.86 o                         
  -8  -8   9          0.76          1.66         1.30 o                         
  -7  -8   9          3.67          3.63         1.70 o                         
  -6  -8   9          0.07          0.54         1.06 o                         
  -5  -8   9          1.73          0.72         0.93 o                         
  -4  -8   9          0.02          0.57         0.51 o                         
  -3  -8   9          2.65          2.32         0.86 o                         
  -2  -8   9         30.79         29.81         2.42 o                         
  -1  -8   9         11.22          9.74         1.10 o                         
   0  -8   9          2.16          3.17         0.82 o                         
   1  -8   9         93.14         92.49         3.44 o                         
   2  -8   9          4.89          3.08         0.89 o                         
   3  -8   9          0.09         -0.74         0.89 o                         
   4  -8   9          0.88          2.22         0.66 o                         
   5  -8   9          0.19          1.46         0.67 o                         
   6  -8   9          2.00          3.07         0.96 o                         
  -9  -7   9          0.12         -0.86         1.53 o                         
  -8  -7   9          2.51         -0.26         1.11 o                         
  -7  -7   9          2.23          1.80         0.94 o                         
  -6  -7   9          0.91         -0.47         1.01 o                         
  -5  -7   9          0.84          0.47         0.60 o                         
  -4  -7   9          1.24          1.07         0.53 o                         
  -3  -7   9          4.34          2.14         0.43 o                         
  -2  -7   9         59.26         57.69         1.85 o                         
  -1  -7   9          4.21          4.86         0.78 o                         
   0  -7   9          7.73          9.23         1.14 o                         
   1  -7   9         27.55         23.34         1.45 o                         
   2  -7   9         12.70         10.21         1.04 o                         
   3  -7   9         38.30         43.75         2.02 o                         
   4  -7   9          1.13          0.83         0.57 o                         
   5  -7   9          5.27          6.62         0.84 o                         
   6  -7   9          2.12          1.09         0.87 o                         
  -9  -6   9          1.17          2.01         1.78 o                         
  -8  -6   9         15.33         14.97         1.50 o                         
  -7  -6   9          0.41          0.61         0.83 o                         
  -6  -6   9          7.92          7.33         1.16 o                         
  -5  -6   9          8.87          8.99         1.04 o                         
  -4  -6   9         11.36         13.55         1.45 o                         
  -3  -6   9         31.54         37.48         1.62 o                         
  -2  -6   9          1.31         -0.13         0.31 o                         
  -1  -6   9          0.71          3.17         0.97 o                         
   0  -6   9         13.69         15.13         1.41 o                         
   1  -6   9         16.22         13.31         1.06 o                         
   2  -6   9          0.34          0.66         0.52 o                         
   3  -6   9         40.99         48.62         1.70 o                         
   4  -6   9         73.11         64.18         2.03 o                         
   5  -6   9         10.87         12.78         1.20 o                         
   6  -6   9          0.99          2.11         0.95 o                         
   7  -6   9          0.22          0.16         0.83 o                         
 -10  -5   9          1.75          2.62         1.04 o                         
  -9  -5   9          0.97          0.65         0.99 o                         
  -8  -5   9         39.59         36.09         3.78 o                         
  -7  -5   9         67.36         73.11         2.93 o                         
  -6  -5   9          1.65          1.64         0.95 o                         
  -5  -5   9         40.09         37.84         1.92 o                         
  -4  -5   9         10.06          7.36         0.70 o                         
  -3  -5   9         86.70         92.58         1.92 o                         
  -2  -5   9         98.48         93.32         2.05 o                         
  -1  -5   9          1.87          1.71         0.36 o                         
   0  -5   9          5.79          8.95         0.67 o                         
   1  -5   9         21.91         22.80         0.94 o                         
   2  -5   9         79.78         71.88         2.40 o                         
   3  -5   9          2.15          1.77         0.55 o                         
   4  -5   9         19.73         13.68         1.49 o                         
   5  -5   9          6.52          3.34         0.65 o                         
   6  -5   9          1.68          1.58         0.61 o                         
   7  -5   9          0.97          1.24         1.12 o                         
 -10  -4   9          0.20         -0.52         1.03 o                         
  -9  -4   9          0.00         -1.55         1.70 o                         
  -8  -4   9          6.17          4.07         1.04 o                         
  -7  -4   9         12.63         17.82         1.47 o                         
  -6  -4   9         37.94         40.50         2.48 o                         
  -5  -4   9         55.05         51.94         1.71 o                         
  -4  -4   9          0.13          0.23         0.36 o                         
  -3  -4   9          7.22          6.58         0.54 o                         
  -2  -4   9         11.67         14.31         0.70 o                         
  -1  -4   9        127.71        130.15         2.20 o                         
   0  -4   9          7.95          6.69         0.54 o                         
   1  -4   9          5.70          6.05         0.53 o                         
   2  -4   9          5.61          5.88         0.56 o                         
   3  -4   9          2.03          1.79         0.46 o                         
   4  -4   9         34.68         32.90         1.70 o                         
   5  -4   9         18.29         15.41         1.16 o                         
   6  -4   9          0.05          0.56         0.53 o                         
   7  -4   9          0.54          2.53         1.25 o                         
 -11  -3   9          0.01         -1.46         1.46 o                         
 -10  -3   9          0.46         -0.90         0.90 o                         
  -9  -3   9          0.92          1.84         0.87 o                         
  -8  -3   9          9.86          7.71         1.18 o                         
  -7  -3   9         13.59         11.31         1.43 o                         
  -6  -3   9         65.33         72.33         1.88 o                         
  -5  -3   9         52.67         49.43         1.50 o                         
  -4  -3   9         37.09         43.19         1.27 o                         
  -3  -3   9          3.65          6.93         0.54 o                         
  -2  -3   9         27.02         20.77         0.82 o                         
  -1  -3   9         44.89         46.52         1.24 o                         
   0  -3   9        138.98        149.99         2.29 o                         
   1  -3   9         11.86         10.76         0.76 o                         
   2  -3   9         12.94         11.21         0.65 o                         
   3  -3   9          0.83          2.34         0.42 o                         
   4  -3   9          5.70          4.47         0.63 o                         
   5  -3   9          6.36          6.56         0.73 o                         
   6  -3   9          0.87          1.43         0.53 o                         
   7  -3   9          5.26          5.19         1.00 o                         
 -11  -2   9          0.37          1.84         1.76 o                         
 -10  -2   9          1.23          0.30         1.04 o                         
  -9  -2   9          3.13          4.35         1.03 o                         
  -8  -2   9          5.02          4.37         0.76 o                         
  -7  -2   9         35.63         33.09         1.44 o                         
  -6  -2   9          4.79          3.96         0.54 o                         
  -5  -2   9         39.50         46.51         1.30 o                         
  -4  -2   9          5.42          4.72         0.58 o                         
  -3  -2   9        131.25        121.92         2.27 o                         
  -2  -2   9        499.71        492.32         5.26 o                         
  -1  -2   9        123.10        118.87         2.17 o                         
   0  -2   9         29.03         31.68         0.96 o                         
   1  -2   9        265.02        251.67         3.03 o                         
   2  -2   9          0.96          0.48         0.34 o                         
   3  -2   9        162.37        143.81         2.70 o                         
   4  -2   9          1.92          3.19         0.52 o                         
   5  -2   9         23.07         23.25         1.30 o                         
   6  -2   9          2.55          2.91         0.61 o                         
   7  -2   9          2.25          1.01         1.28 o                         
   8  -2   9          0.74          0.85         0.87 o                         
 -11  -1   9          0.13          0.78         1.11 o                         
 -10  -1   9          0.10         -0.05         3.31 o                         
  -9  -1   9          1.64          2.37         0.99 o                         
  -8  -1   9          0.89          1.70         0.75 o                         
  -7  -1   9          0.80          0.55         0.48 o                         
  -6  -1   9          7.07          6.65         0.69 o                         
  -5  -1   9          0.84          0.24         0.26 o                         
  -4  -1   9          2.16          2.10         0.35 o                         
  -3  -1   9        301.68        282.62         4.09 o                         
  -2  -1   9         16.42         15.48         0.80 o                         
  -1  -1   9         76.37         70.73         1.36 o                         
   0  -1   9         15.26         14.87         0.56 o                         
   1  -1   9         30.84         26.25         0.92 o                         
   2  -1   9         88.15         76.85         1.44 o                         
   3  -1   9        226.79        209.29         3.17 o                         
   4  -1   9         61.47         52.83         1.47 o                         
   5  -1   9         14.04         12.61         0.88 o                         
   6  -1   9          9.32         11.18         1.37 o                         
   7  -1   9          4.42          7.84         1.49 o                         
 -11   0   9          1.44          1.29         2.38 o                         
 -10   0   9          0.10         -0.78         0.78 o                         
  -9   0   9          0.00          4.19         1.65 o                         
  -8   0   9          5.10          2.85         0.91 o                         
  -7   0   9          3.91          2.44         0.72 o                         
  -6   0   9          1.43          0.89         0.45 o                         
  -5   0   9         11.42         11.34         0.86 o                         
  -4   0   9         43.23         53.47         1.75 o                         
  -3   0   9        356.90        396.26         4.59 o                         
  -2   0   9        155.77        160.37         2.57 o                         
  -1   0   9         52.68         56.20         1.24 o                         
   0   0   9        130.83        125.48         1.62 o                         
   1   0   9         46.84         48.55         1.32 o                         
   2   0   9        484.20        422.61         4.88 o                         
   3   0   9         43.74         42.16         2.06 o                         
   4   0   9         56.28         49.84         2.89 o                         
   5   0   9          5.10          3.56         1.00 o                         
   6   0   9          6.56          8.02         2.52 o                         
   7   0   9         10.18          8.94         1.68 o                         
 -11   1   9          1.45          4.27         1.46 o                         
 -10   1   9          1.13          3.21         1.21 o                         
  -9   1   9          5.44          4.76         1.29 o                         
  -8   1   9         20.59         20.73         2.73 o                         
  -7   1   9          4.27          2.71         0.91 o                         
  -6   1   9          0.40          0.40         0.57 o                         
  -5   1   9          5.84          4.56         0.54 o                         
  -4   1   9         17.34         19.92         1.05 o                         
  -3   1   9        179.62        191.11         3.05 o                         
  -2   1   9        331.62        355.34         4.66 o                         
  -1   1   9         90.68         93.20         1.90 o                         
   0   1   9         10.69         19.23         0.87 o                         
   1   1   9         77.37         69.24         1.46 o                         
   2   1   9        208.60        200.02         2.68 o                         
   3   1   9          5.74          6.35         0.86 o                         
   4   1   9         12.97         13.35         1.30 o                         
   5   1   9          0.04         -1.27         1.27 o                         
   6   1   9          0.19          0.68         0.83 o                         
   7   1   9          2.78          4.64         1.48 o                         
 -11   2   9          0.00          0.66         1.74 o                         
 -10   2   9          1.78          1.75         1.27 o                         
  -9   2   9          8.79          7.10         1.55 o                         
  -8   2   9          0.45          0.99         0.91 o                         
  -7   2   9         28.69         25.31         1.94 o                         
  -6   2   9          0.99         -0.15         0.78 o                         
  -5   2   9          1.49          0.27         0.37 o                         
  -4   2   9          0.20          0.16         0.29 o                         
  -3   2   9          2.18          2.28         0.43 o                         
  -2   2   9         56.89         52.53         1.39 o                         
  -1   2   9         31.18         29.32         0.97 o                         
   0   2   9          2.60          4.94         0.62 o                         
   1   2   9         27.60         27.96         0.94 o                         
   2   2   9         27.27         24.16         1.14 o                         
   3   2   9         14.58         14.00         1.31 o                         
   4   2   9          0.00          0.62         0.77 o                         
   5   2   9         14.33         14.20         2.12 o                         
   6   2   9          0.65          3.06         1.78 o                         
   7   2   9          0.80          2.35         1.51 o                         
 -10   3   9          0.13         -0.91         1.28 o                         
  -9   3   9         15.03         11.06         1.70 o                         
  -8   3   9          7.48          8.34         1.30 o                         
  -7   3   9          7.09          5.42         1.02 o                         
  -6   3   9          9.14          9.39         0.88 o                         
  -5   3   9          1.95          1.41         0.64 o                         
  -4   3   9         41.83         48.11         1.60 o                         
  -3   3   9         11.20         11.32         0.96 o                         
  -2   3   9          6.40          7.94         0.68 o                         
  -1   3   9         28.63         25.11         0.97 o                         
   0   3   9          0.00         -0.23         0.27 o                         
   1   3   9          0.00         -0.27         0.27 o                         
   2   3   9         21.93         22.07         0.97 o                         
   3   3   9         47.83         47.56         1.80 o                         
   4   3   9          3.74          3.06         1.16 o                         
   5   3   9          7.01          6.37         1.57 o                         
   6   3   9          3.13          6.37         2.89 o                         
   7   3   9          1.14          5.85         2.44 o                         
 -10   4   9         20.21         19.52         2.13 o                         
  -9   4   9          0.04         -0.79         0.79 o                         
  -8   4   9          3.06         -0.12         0.92 o                         
  -7   4   9          0.73          0.52         0.59 o                         
  -6   4   9         11.10          8.93         1.15 o                         
  -5   4   9          1.31          1.50         1.19 o                         
  -4   4   9        141.57        144.09         4.14 o                         
  -3   4   9         20.53         18.42         1.06 o                         
  -2   4   9         56.43         66.09         1.82 o                         
  -1   4   9          3.71          2.90         0.51 o                         
   0   4   9          0.12          0.28         0.36 o                         
   1   4   9          1.70          1.26         0.56 o                         
   2   4   9         83.89         78.65         2.21 o                         
   3   4   9          5.96          3.99         0.78 o                         
   4   4   9          0.19         -0.36         0.93 o                         
   5   4   9          1.32          0.84         1.48 o                         
   6   4   9          1.38          2.99         1.34 o                         
 -10   5   9          0.63          0.52         2.08 o                         
  -9   5   9          1.22         -0.07         0.92 o                         
  -8   5   9          1.19          0.31         0.97 o                         
  -7   5   9          8.05          8.64         1.47 o                         
  -6   5   9        138.75        131.79         4.33 o                         
  -5   5   9         62.22         64.26         3.00 o                         
  -4   5   9        120.75        124.70         3.63 o                         
  -3   5   9          4.27          2.43         0.65 o                         
  -2   5   9         97.48        105.27         2.40 o                         
  -1   5   9         80.90         73.24         1.78 o                         
   0   5   9         15.01         11.74         1.35 o                         
   1   5   9         18.26         14.79         1.19 o                         
   2   5   9        112.68        105.22         2.93 o                         
   3   5   9          2.39          1.96         0.74 o                         
   4   5   9          8.94          8.93         2.64 o                         
   5   5   9          1.18          0.74         1.17 o                         
   6   5   9          0.00         -1.11         1.58 o                         
  -9   6   9          5.33          5.13         1.34 o                         
  -8   6   9          0.48         -0.55         0.72 o                         
  -7   6   9          0.26         -0.79         0.79 o                         
  -6   6   9          1.24          3.07         1.19 o                         
  -5   6   9         56.57         51.00         2.82 o                         
  -4   6   9         46.26         51.33         2.80 o                         
  -3   6   9         41.88         44.33         2.06 o                         
  -2   6   9         74.46         70.10         2.24 o                         
  -1   6   9          2.82          0.76         0.49 o                         
   0   6   9         15.29         19.12         1.56 o                         
   1   6   9          1.14          0.42         0.82 o                         
   2   6   9         65.12         63.78         5.27 o                         
   3   6   9          0.37          6.33         1.19 o                         
   4   6   9          0.52          0.33         0.65 o                         
   5   6   9          0.02          2.17         1.56 o                         
  -8   7   9          0.88          1.39         0.98 o                         
  -7   7   9          1.16         -0.90         0.90 o                         
  -6   7   9          0.00         -0.78         0.78 o                         
  -5   7   9         14.94         17.34         2.27 o                         
  -4   7   9         27.80         29.77         2.65 o                         
  -3   7   9         28.63         26.41         2.17 o                         
  -2   7   9         11.34          8.29         0.99 o                         
  -1   7   9          0.04         -0.43         0.43 o                         
   0   7   9          2.61          3.78         0.82 o                         
   1   7   9         18.78         13.69         1.36 o                         
   2   7   9          1.34          0.49         1.45 o                         
   3   7   9          2.16          2.66         0.87 o                         
   4   7   9          0.02         -0.03         1.36 o                         
  -7   8   9          4.01          1.73         1.11 o                         
  -6   8   9          0.26         -0.20         0.96 o                         
  -5   8   9          1.53          2.92         1.28 o                         
  -4   8   9          7.16          5.95         2.17 o                         
  -3   8   9          3.16          3.61         0.76 o                         
  -2   8   9          0.42         -0.03         0.55 o                         
  -1   8   9          0.50         -0.48         0.81 o                         
   0   8   9          0.21         -0.65         0.94 o                         
   1   8   9          3.59          5.27         0.98 o                         
   2   8   9          0.10          0.85         0.86 o                         
   3   8   9          1.80          1.21         1.14 o                         
  -6   9   9          0.87          2.83         1.42 o                         
  -5   9   9          2.41          1.88         1.92 o                         
  -4   9   9          2.70          3.00         1.32 o                         
  -3   9   9          0.22         -0.01         0.69 o                         
  -2   9   9          1.90          0.58         0.74 o                         
  -1   9   9          0.00          0.10         0.82 o                         
   0   9   9          0.72          1.08         1.60 o                         
   1   9   9          1.29          1.19         1.17 o                         
  -4 -11  10          1.19         -0.67         0.89 o                         
  -3 -11  10         13.24         19.68         2.77 o                         
  -2 -11  10         32.16         41.61         2.53 o                         
  -1 -11  10          0.25          0.29         1.53 o                         
   0 -11  10          0.00          0.63         1.22 o                         
   1 -11  10          0.10         -0.51         0.83 o                         
   2 -11  10          0.22          1.39         1.43 o                         
  -6 -10  10          3.50          4.65         1.66 o                         
  -5 -10  10          0.43         -1.05         1.05 o                         
  -4 -10  10          2.80          2.15         0.82 o                         
  -3 -10  10          5.70          7.90         1.02 o                         
  -2 -10  10         27.56         31.05         3.81 o                         
  -1 -10  10          8.50         10.33         1.16 o                         
   0 -10  10         21.97         26.66         2.11 o                         
   1 -10  10          2.23          2.96         1.00 o                         
   2 -10  10          0.04         -0.80         0.80 o                         
   3 -10  10          0.46          1.57         0.84 o                         
  -7  -9  10          0.08          1.23         1.13 o                         
  -6  -9  10          0.00          0.47         1.42 o                         
  -5  -9  10          0.13         -0.89         0.89 o                         
  -4  -9  10          5.78          4.36         1.00 o                         
  -3  -9  10          1.78          0.80         0.56 o                         
  -2  -9  10         40.83         45.62         1.98 o                         
  -1  -9  10          2.72          1.65         0.78 o                         
   0  -9  10          8.83          9.65         1.25 o                         
   1  -9  10          0.00         -0.48         0.90 o                         
   2  -9  10          1.21         -0.28         0.71 o                         
   3  -9  10          5.49          5.26         1.41 o                         
   4  -9  10         13.64         13.00         1.56 o                         
  -8  -8  10          2.09          0.24         1.29 o                         
  -7  -8  10          0.12          0.81         1.65 o                         
  -6  -8  10          0.59         -0.21         0.88 o                         
  -5  -8  10          1.05         -0.13         0.70 o                         
  -4  -8  10          1.47         -0.19         0.48 o                         
  -3  -8  10          0.19          0.57         0.45 o                         
  -2  -8  10          0.00         -0.44         0.53 o                         
  -1  -8  10          1.49          1.69         0.93 o                         
   0  -8  10          4.59          3.88         0.84 o                         
   1  -8  10          5.97          4.28         1.14 o                         
   2  -8  10          3.60          4.05         1.23 o                         
   3  -8  10         21.20         25.74         1.95 o                         
   4  -8  10          6.96          9.79         1.38 o                         
   5  -8  10         13.63         16.48         2.14 o                         
  -9  -7  10          0.18         -1.02         1.02 o                         
  -8  -7  10          1.17         -0.04         1.05 o                         
  -7  -7  10          0.54          0.29         1.23 o                         
  -6  -7  10          0.90          1.51         0.90 o                         
  -5  -7  10          0.61          0.28         0.67 o                         
  -4  -7  10         21.92         19.29         1.75 o                         
  -3  -7  10         11.00          8.05         0.82 o                         
  -2  -7  10          8.04          3.78         0.74 o                         
  -1  -7  10          0.02         -0.60         0.66 o                         
   0  -7  10          6.16          4.79         0.76 o                         
   1  -7  10         26.88         28.34         1.96 o                         
   2  -7  10         61.53         62.10         2.25 o                         
   3  -7  10          2.17          2.02         0.62 o                         
   4  -7  10          3.36          4.58         0.68 o                         
   5  -7  10          0.00          0.20         0.70 o                         
   6  -7  10          0.39          1.48         0.88 o                         
  -9  -6  10          3.14          4.38         1.27 o                         
  -8  -6  10          2.41          1.57         1.41 o                         
  -7  -6  10          6.14          6.71         1.32 o                         
  -6  -6  10          0.16         -0.22         0.78 o                         
  -5  -6  10          1.13          3.27         1.31 o                         
  -4  -6  10          2.06          1.92         0.53 o                         
  -3  -6  10         13.57         10.33         0.98 o                         
  -2  -6  10         13.10         11.85         1.25 o                         
  -1  -6  10          0.63         -0.35         0.35 o                         
   0  -6  10          7.98          5.37         0.71 o                         
   1  -6  10         11.05         13.34         1.09 o                         
   2  -6  10          3.85          8.70         0.99 o                         
   3  -6  10          2.82          3.56         0.75 o                         
   4  -6  10         26.13         24.16         1.53 o                         
   5  -6  10          2.22          2.46         0.84 o                         
   6  -6  10          3.23          1.56         0.83 o                         
 -10  -5  10          0.15          0.96         0.92 o                         
  -9  -5  10          8.49          7.23         1.49 o                         
  -8  -5  10          3.82          3.24         0.87 o                         
  -7  -5  10          0.01          2.47         0.92 o                         
  -6  -5  10          0.70          1.20         0.62 o                         
  -5  -5  10         11.12          9.34         1.06 o                         
  -4  -5  10          0.67         -0.39         0.39 o                         
  -3  -5  10          8.19          4.58         0.57 o                         
  -2  -5  10         29.49         27.16         1.10 o                         
  -1  -5  10          0.00          0.12         0.27 o                         
   0  -5  10          0.51          0.81         0.52 o                         
   1  -5  10          0.43          0.67         0.35 o                         
   2  -5  10         45.60         41.27         1.54 o                         
   3  -5  10         77.51         67.80         2.66 o                         
   4  -5  10          3.74          4.91         1.09 o                         
   5  -5  10          0.63          1.32         0.75 o                         
   6  -5  10          7.22          7.20         0.92 o                         
   7  -5  10          0.04         -0.62         0.98 o                         
 -10  -4  10          1.90          3.04         0.89 o                         
  -9  -4  10         10.61         10.15         1.32 o                         
  -8  -4  10          0.23          0.42         0.60 o                         
  -7  -4  10         12.83         10.96         1.08 o                         
  -6  -4  10         27.38         25.44         1.57 o                         
  -5  -4  10         33.53         37.39         1.35 o                         
  -4  -4  10         27.11         26.30         0.99 o                         
  -3  -4  10         11.25          7.11         0.54 o                         
  -2  -4  10         62.54         64.63         1.67 o                         
  -1  -4  10         21.99         24.13         0.92 o                         
   0  -4  10          1.61          3.19         0.49 o                         
   1  -4  10          0.69         -0.11         0.29 o                         
   2  -4  10         32.48         25.22         1.13 o                         
   3  -4  10          0.96          3.20         0.78 o                         
   4  -4  10          2.60          2.01         0.62 o                         
   5  -4  10          4.58          2.58         0.75 o                         
   6  -4  10          0.18         -0.58         0.58 o                         
   7  -4  10          3.17          3.36         1.04 o                         
 -10  -3  10          0.79          0.47         1.37 o                         
  -9  -3  10          1.78         -0.08         0.75 o                         
  -8  -3  10          1.13          0.89         0.54 o                         
  -7  -3  10          1.50          0.82         0.46 o                         
  -6  -3  10          4.77          3.58         0.84 o                         
  -5  -3  10          9.14         10.14         0.99 o                         
  -4  -3  10         17.85         16.39         0.90 o                         
  -3  -3  10         61.54         66.16         1.78 o                         
  -2  -3  10         49.47         53.37         1.50 o                         
  -1  -3  10         28.54         37.08         1.17 o                         
   0  -3  10          0.16          0.61         0.27 o                         
   1  -3  10          6.23          5.29         0.51 o                         
   2  -3  10         39.85         34.45         1.63 o                         
   3  -3  10        177.51        172.04         3.07 o                         
   4  -3  10         52.99         54.99         1.89 o                         
   5  -3  10          0.00         -0.03         0.45 o                         
   6  -3  10          0.26         -0.30         0.57 o                         
   7  -3  10          2.26          3.18         1.02 o                         
 -11  -2  10          0.74         -1.12         1.54 o                         
 -10  -2  10          0.05         -0.24         0.96 o                         
  -9  -2  10          0.97          2.89         1.80 o                         
  -8  -2  10          0.44         -0.04         0.50 o                         
  -7  -2  10          0.03          0.76         0.45 o                         
  -6  -2  10          2.58          2.61         0.69 o                         
  -5  -2  10        108.93        117.83         2.35 o                         
  -4  -2  10         17.44         20.90         0.96 o                         
  -3  -2  10          5.12          4.81         0.50 o                         
  -2  -2  10         31.79         31.39         1.43 o                         
  -1  -2  10          4.52          4.79         0.43 o                         
   0  -2  10         62.82         60.66         1.27 o                         
   1  -2  10         30.23         25.07         0.84 o                         
   2  -2  10        367.67        362.99         5.69 o                         
   3  -2  10        142.70        150.84         2.85 o                         
   4  -2  10          8.63          9.86         1.11 o                         
   5  -2  10         11.69         13.78         0.98 o                         
   6  -2  10          0.23          0.85         0.70 o                         
   7  -2  10          0.05         -0.62         0.66 o                         
 -11  -1  10          0.78          0.18         1.22 o                         
 -10  -1  10          4.87          2.59         1.38 o                         
  -9  -1  10         18.19         18.96         1.94 o                         
  -8  -1  10          2.08          0.84         0.68 o                         
  -7  -1  10          0.11          0.48         0.71 o                         
  -6  -1  10          0.05         -0.06         0.40 o                         
  -5  -1  10         12.17         10.48         0.89 o                         
  -4  -1  10          3.23          4.47         0.56 o                         
  -3  -1  10          2.05          2.37         0.50 o                         
  -2  -1  10         35.86         36.91         1.31 o                         
  -1  -1  10        120.00        132.62         2.08 o                         
   0  -1  10        203.76        177.61         2.11 o                         
   1  -1  10         24.06         25.65         0.92 o                         
   2  -1  10        635.95        634.02         6.71 o                         
   3  -1  10         29.05         27.15         1.14 o                         
   4  -1  10         26.57         29.30         1.36 o                         
   5  -1  10          4.47          3.19         0.92 o                         
   6  -1  10          9.58         11.87         0.96 o                         
   7  -1  10         12.56         14.46         2.35 o                         
 -11   0  10          0.48         -0.84         1.30 o                         
 -10   0  10          1.61          3.77         2.64 o                         
  -9   0  10          0.07          2.83         1.32 o                         
  -8   0  10          0.06         -0.65         0.65 o                         
  -7   0  10          0.07         -0.47         0.47 o                         
  -6   0  10          1.13          1.48         0.57 o                         
  -5   0  10         14.37         12.51         1.03 o                         
  -4   0  10          0.04          0.75         0.35 o                         
  -3   0  10         26.01         20.92         1.10 o                         
  -2   0  10          0.13          0.66         0.36 o                         
  -1   0  10        176.84        169.36         2.92 o                         
   0   0  10         78.89         86.07         1.62 o                         
   1   0  10        101.01         95.38         1.76 o                         
   2   0  10        530.06        535.48         6.64 o                         
   3   0  10        101.34         98.87         1.96 o                         
   4   0  10          0.00          0.28         0.43 o                         
   5   0  10          6.20          4.18         1.52 o                         
   6   0  10          4.02         -0.55         1.55 o                         
   7   0  10          8.59          7.82         1.71 o                         
 -11   1  10          1.50          0.93         1.78 o                         
 -10   1  10          0.16          0.84         1.46 o                         
  -9   1  10         12.42         11.76         1.41 o                         
  -8   1  10          2.28          2.57         1.39 o                         
  -7   1  10          3.01          2.90         0.75 o                         
  -6   1  10          4.98          3.34         1.02 o                         
  -5   1  10          2.56          1.54         0.54 o                         
  -4   1  10         75.66         74.35         1.93 o                         
  -3   1  10         28.26         28.02         1.13 o                         
  -2   1  10         33.50         34.30         1.24 o                         
  -1   1  10         26.53         32.96         1.06 o                         
   0   1  10          1.74          2.20         0.36 o                         
   1   1  10         13.54         13.80         0.91 o                         
   2   1  10         20.32         19.98         1.14 o                         
   3   1  10         37.72         39.63         2.09 o                         
   4   1  10          7.39          6.29         1.00 o                         
   5   1  10          1.37          0.15         1.79 o                         
   6   1  10          0.39          0.02         1.11 o                         
   7   1  10          4.17          6.20         7.27 o                         
 -10   2  10          0.00          1.20         1.45 o                         
  -9   2  10          0.52          1.47         0.93 o                         
  -8   2  10          4.49          2.25         1.24 o                         
  -7   2  10         13.32         11.75         1.51 o                         
  -6   2  10          7.60          8.42         0.99 o                         
  -5   2  10          0.42          0.52         0.54 o                         
  -4   2  10        153.62        142.91         3.37 o                         
  -3   2  10         72.39         72.56         1.89 o                         
  -2   2  10        240.92        236.40         3.30 o                         
  -1   2  10         20.35         22.67         0.94 o                         
   0   2  10         13.08         15.76         1.04 o                         
   1   2  10         30.54         23.41         1.14 o                         
   2   2  10         37.10         54.14         1.89 o                         
   3   2  10          0.44         -0.21         0.42 o                         
   4   2  10          0.37         -0.39         0.86 o                         
   5   2  10          1.22          1.80         1.10 o                         
   6   2  10          0.78          1.58         1.42 o                         
 -10   3  10          0.03         -0.54         0.88 o                         
  -9   3  10          0.07         -0.98         0.98 o                         
  -8   3  10         14.14         17.89         2.91 o                         
  -7   3  10          1.48          1.21         0.72 o                         
  -6   3  10         47.72         55.63         2.13 o                         
  -5   3  10        202.35        209.09         3.90 o                         
  -4   3  10        390.73        390.50         6.62 o                         
  -3   3  10        134.98        131.13         2.59 o                         
  -2   3  10         45.42         44.40         1.49 o                         
  -1   3  10         25.48         29.68         1.46 o                         
   0   3  10          0.08         -0.29         0.39 o                         
   1   3  10          1.63          2.59         0.62 o                         
   2   3  10          4.48          8.63         0.89 o                         
   3   3  10          2.27          3.28         0.90 o                         
   4   3  10          9.69          8.68         1.64 o                         
   5   3  10          0.24          1.42         1.16 o                         
   6   3  10          0.22          0.90         2.32 o                         
 -10   4  10         12.92         13.27         2.00 o                         
  -9   4  10          1.16          0.27         1.82 o                         
  -8   4  10         21.91         22.48         2.49 o                         
  -7   4  10          0.04          0.26         0.69 o                         
  -6   4  10         36.99         37.38         2.07 o                         
  -5   4  10        377.57        368.31         7.55 o                         
  -4   4  10         29.48         29.70         1.81 o                         
  -3   4  10        138.19        137.54         2.68 o                         
  -2   4  10         31.54         35.14         1.43 o                         
  -1   4  10          2.66          3.64         0.47 o                         
   0   4  10         38.32         36.63         1.50 o                         
   1   4  10         25.76         25.29         1.57 o                         
   2   4  10         10.53         10.93         1.17 o                         
   3   4  10          4.39          3.46         0.73 o                         
   4   4  10          4.78          3.72         1.52 o                         
   5   4  10          0.27          1.51         1.02 o                         
  -9   5  10         12.08         10.86         2.15 o                         
  -8   5  10          0.02          0.42         0.80 o                         
  -7   5  10          1.70          2.71         0.83 o                         
  -6   5  10          5.22          3.62         1.09 o                         
  -5   5  10        215.10        225.04         6.60 o                         
  -4   5  10        167.15        196.20         4.11 o                         
  -3   5  10         36.88         34.79         1.62 o                         
  -2   5  10        125.31        132.68         3.41 o                         
  -1   5  10         24.31         23.05         1.24 o                         
   0   5  10          9.27          8.62         1.03 o                         
   1   5  10          1.73          0.73         0.66 o                         
   2   5  10          6.51          9.96         2.25 o                         
   3   5  10          0.01          0.05         0.74 o                         
   4   5  10         11.05          7.75         1.78 o                         
   5   5  10          3.69          4.87         1.75 o                         
  -9   6  10          0.07          0.94         1.95 o                         
  -8   6  10          1.21          3.73         2.57 o                         
  -7   6  10          4.33          3.36         1.14 o                         
  -6   6  10         27.84         30.62         2.80 o                         
  -5   6  10         17.19         14.83         2.86 o                         
  -4   6  10          0.07         -0.63         0.63 o                         
  -3   6  10          9.14          6.80         0.87 o                         
  -2   6  10         12.98         13.64         1.22 o                         
  -1   6  10          3.03          3.23         0.97 o                         
   0   6  10          6.97          7.56         1.18 o                         
   1   6  10          2.29          1.18         0.69 o                         
   2   6  10          0.06         -0.02         0.83 o                         
   3   6  10          0.44          1.03         0.93 o                         
   4   6  10          4.95          6.92         1.31 o                         
  -8   7  10          4.59          5.19         1.42 o                         
  -7   7  10          0.03         -0.82         0.82 o                         
  -6   7  10          9.09          8.32         1.86 o                         
  -5   7  10          5.61          6.03         1.15 o                         
  -4   7  10         13.56         11.01         1.31 o                         
  -3   7  10          2.20          0.57         0.70 o                         
  -2   7  10         14.95         15.35         1.20 o                         
  -1   7  10          0.43          0.80         0.88 o                         
   0   7  10          0.45         -0.62         0.62 o                         
   1   7  10          0.32          0.00         0.88 o                         
   2   7  10          0.19          0.64         1.03 o                         
   3   7  10          3.01          2.27         0.96 o                         
  -7   8  10          0.09         -1.09         1.72 o                         
  -6   8  10          0.94          0.52         0.91 o                         
  -5   8  10          0.68         -0.79         0.79 o                         
  -4   8  10         11.40          9.13         2.15 o                         
  -3   8  10         10.07          9.62         1.26 o                         
  -2   8  10          0.10         -0.27         0.67 o                         
  -1   8  10          3.53          5.29         1.11 o                         
   0   8  10          0.72          1.82         1.13 o                         
   1   8  10          9.26          7.98         1.52 o                         
   2   8  10          2.49          3.55         1.16 o                         
  -5   9  10         14.05         13.53         1.67 o                         
  -4   9  10          2.45          3.45         1.13 o                         
  -3   9  10          4.37          3.46         1.88 o                         
  -2   9  10          2.18          2.32         0.89 o                         
  -1   9  10          3.67          0.62         0.95 o                         
   0   9  10          2.39          0.85         1.99 o                         
  -4 -11  11          0.17         -0.68         1.29 o                         
  -3 -11  11          7.27          6.08         1.44 o                         
  -2 -11  11          1.02          0.53         0.97 o                         
  -1 -11  11          0.00          1.24         1.62 o                         
   0 -11  11          1.38          0.22         1.78 o                         
   1 -11  11          0.06         -0.44         0.98 o                         
  -6 -10  11          0.03         -1.16         1.16 o                         
  -5 -10  11          0.06         -0.96         0.96 o                         
  -4 -10  11          1.27          0.10         0.82 o                         
  -3 -10  11          4.47          3.58         0.89 o                         
  -2 -10  11          0.84         -0.32         0.65 o                         
  -1 -10  11         20.42         16.61         1.59 o                         
   0 -10  11          2.49          0.45         1.12 o                         
   1 -10  11          1.68          0.26         0.83 o                         
   2 -10  11          7.47          9.58         1.55 o                         
   3 -10  11          0.56          0.43         1.09 o                         
  -7  -9  11          0.30          0.57         1.82 o                         
  -6  -9  11          0.32         -0.23         1.16 o                         
  -5  -9  11          0.78          1.35         0.97 o                         
  -4  -9  11          9.17          6.26         0.82 o                         
  -3  -9  11          4.31          2.26         0.70 o                         
  -2  -9  11          1.00          0.34         0.64 o                         
  -1  -9  11          1.99          0.74         0.79 o                         
   0  -9  11          3.36          2.32         0.80 o                         
   1  -9  11          0.61          0.41         0.64 o                         
   2  -9  11          0.20          0.43         0.70 o                         
   3  -9  11          1.93          3.08         1.15 o                         
   4  -9  11          3.62          3.34         1.33 o                         
  -8  -8  11          0.13          1.11         1.23 o                         
  -7  -8  11          0.18          0.13         1.10 o                         
  -6  -8  11          0.13          1.73         1.03 o                         
  -5  -8  11          2.67          1.57         1.79 o                         
  -4  -8  11          0.13         -0.49         0.54 o                         
  -3  -8  11          3.20          1.14         0.53 o                         
  -2  -8  11          1.96          0.68         0.58 o                         
  -1  -8  11          0.11         -0.44         0.53 o                         
   0  -8  11          1.27          2.93         0.89 o                         
   1  -8  11          1.18          0.94         0.96 o                         
   2  -8  11          0.02         -0.28         0.60 o                         
   3  -8  11          3.30          2.49         0.80 o                         
   4  -8  11          1.27         -0.10         1.08 o                         
   5  -8  11          6.55          6.00         1.18 o                         
  -9  -7  11          1.48          2.38         3.48 o                         
  -8  -7  11          0.71         -0.94         1.64 o                         
  -7  -7  11          0.43          1.73         1.35 o                         
  -6  -7  11          1.24         -0.75         1.03 o                         
  -5  -7  11          2.89          2.25         0.73 o                         
  -4  -7  11          0.12         -0.50         0.50 o                         
  -3  -7  11          1.47          0.99         0.69 o                         
  -2  -7  11          8.52          8.00         1.03 o                         
  -1  -7  11          0.02          0.58         0.49 o                         
   0  -7  11          0.01         -0.42         0.56 o                         
   1  -7  11          0.04         -0.57         0.57 o                         
   2  -7  11        107.24        118.52         3.60 o                         
   3  -7  11         19.81         14.87         1.32 o                         
   4  -7  11          0.05         -0.20         0.64 o                         
   5  -7  11          0.01          0.20         0.86 o                         
  -9  -6  11          1.28          0.41         1.24 o                         
  -8  -6  11          4.91          2.27         2.94 o                         
  -7  -6  11          0.08          0.79         0.97 o                         
  -6  -6  11          1.08         -0.83         0.83 o                         
  -5  -6  11          5.55          4.42         0.92 o                         
  -4  -6  11          5.76          6.12         0.84 o                         
  -3  -6  11          5.22          3.81         0.67 o                         
  -2  -6  11         20.56         19.28         1.44 o                         
  -1  -6  11          0.80          0.92         0.63 o                         
   0  -6  11         32.20         38.15         1.59 o                         
   1  -6  11         11.32          5.90         1.00 o                         
   2  -6  11          0.79          0.46         0.72 o                         
   3  -6  11          0.58          0.73         0.56 o                         
   4  -6  11          0.01          0.76         0.74 o                         
   5  -6  11          0.23         -0.74         0.74 o                         
   6  -6  11          0.29         -0.04         1.21 o                         
 -10  -5  11          0.59          1.40         0.89 o                         
  -9  -5  11          1.78          4.07         1.13 o                         
  -8  -5  11          6.00          5.27         1.20 o                         
  -7  -5  11          0.17          0.26         0.95 o                         
  -6  -5  11          6.33          2.69         0.78 o                         
  -5  -5  11          2.12          2.35         0.64 o                         
  -4  -5  11          0.45          1.03         0.45 o                         
  -3  -5  11         51.04         51.53         1.55 o                         
  -2  -5  11          9.43         10.79         0.89 o                         
  -1  -5  11          0.77          2.13         0.52 o                         
   0  -5  11          0.55         -0.14         0.41 o                         
   1  -5  11          4.82          4.23         0.80 o                         
   2  -5  11         44.68         37.76         2.42 o                         
   3  -5  11         58.99         62.13         3.17 o                         
   4  -5  11          1.90         -0.60         0.60 o                         
   5  -5  11          0.91          0.83         0.72 o                         
   6  -5  11          0.47          0.18         0.96 o                         
 -10  -4  11          2.22          1.99         1.03 o                         
  -9  -4  11          0.00          2.66         0.95 o                         
  -8  -4  11          8.49          4.87         0.88 o                         
  -7  -4  11          0.27          0.43         0.83 o                         
  -6  -4  11         48.12         51.33         1.86 o                         
  -5  -4  11         23.95         24.75         2.10 o                         
  -4  -4  11         65.54         62.31         1.77 o                         
  -3  -4  11         46.05         50.50         1.36 o                         
  -2  -4  11         12.06         15.60         0.98 o                         
  -1  -4  11         20.81         21.35         1.07 o                         
   0  -4  11         27.40         31.86         1.16 o                         
   1  -4  11          0.90         -0.09         0.39 o                         
   2  -4  11         40.45         31.84         1.45 o                         
   3  -4  11         17.13         12.80         1.46 o                         
   4  -4  11          8.07          6.70         1.27 o                         
   5  -4  11         17.86         17.55         1.81 o                         
   6  -4  11          0.00         -0.35         0.91 o                         
 -10  -3  11          0.59         -0.53         1.28 o                         
  -9  -3  11          0.13          3.56         1.19 o                         
  -8  -3  11          0.13          0.11         0.64 o                         
  -7  -3  11          0.19         -0.34         0.51 o                         
  -6  -3  11         10.44         10.28         1.20 o                         
  -5  -3  11          1.28          1.14         0.51 o                         
  -4  -3  11          4.63          5.11         0.70 o                         
  -3  -3  11          6.53          3.69         0.50 o                         
  -2  -3  11          2.65          2.96         0.53 o                         
  -1  -3  11         72.38         76.07         1.92 o                         
   0  -3  11         88.55         84.44         1.84 o                         
   1  -3  11        196.11        188.97         3.97 o                         
   2  -3  11          1.94          1.61         0.62 o                         
   3  -3  11         72.38         70.59         2.53 o                         
   4  -3  11          7.14          7.37         1.09 o                         
   5  -3  11          0.03         -0.71         0.71 o                         
   6  -3  11          2.68          1.69         0.73 o                         
 -10  -2  11          0.23         -0.94         0.94 o                         
  -9  -2  11          0.53          0.75         0.85 o                         
  -8  -2  11          1.03          1.53         0.94 o                         
  -7  -2  11          0.11         -0.49         0.49 o                         
  -6  -2  11         16.32         13.80         1.24 o                         
  -5  -2  11        117.31        124.43         2.98 o                         
  -4  -2  11         19.98         16.43         1.30 o                         
  -3  -2  11         36.10         37.14         1.61 o                         
  -2  -2  11          0.45          1.00         0.40 o                         
  -1  -2  11          0.14          0.06         0.25 o                         
   0  -2  11         15.81         14.32         0.74 o                         
   1  -2  11        311.43        307.12         4.40 o                         
   2  -2  11         25.25         20.19         1.20 o                         
   3  -2  11          9.74          8.04         0.83 o                         
   4  -2  11          0.32          0.29         0.44 o                         
   5  -2  11          4.99          6.32         0.89 o                         
   6  -2  11          0.25          2.97         0.72 o                         
 -10  -1  11          0.04         -0.51         1.10 o                         
  -9  -1  11          4.82          5.85         1.03 o                         
  -8  -1  11          1.74          1.01         0.60 o                         
  -7  -1  11          3.97          4.46         0.87 o                         
  -6  -1  11          0.30          0.02         0.46 o                         
  -5  -1  11         33.20         41.39         2.16 o                         
  -4  -1  11         95.58         97.41         2.30 o                         
  -3  -1  11        128.49        129.29         2.61 o                         
  -2  -1  11        117.83        120.06         2.19 o                         
  -1  -1  11         71.46         69.87         1.49 o                         
   0  -1  11        144.81        145.43         2.24 o                         
   1  -1  11         32.47         33.38         1.53 o                         
   2  -1  11          5.69          5.08         0.80 o                         
   3  -1  11          0.30          0.18         0.56 o                         
   4  -1  11         24.34         27.30         1.64 o                         
   5  -1  11         13.18         18.53         1.69 o                         
   6  -1  11          0.14         -0.32         0.54 o                         
 -10   0  11          3.28          4.77         1.37 o                         
  -9   0  11          1.93          3.23         1.72 o                         
  -8   0  11          0.03         -0.75         0.75 o                         
  -7   0  11          4.34          3.59         0.73 o                         
  -6   0  11          0.00         -0.16         0.41 o                         
  -5   0  11         39.90         43.22         2.28 o                         
  -4   0  11         56.65         56.65         1.84 o                         
  -3   0  11          3.35          2.87         0.52 o                         
  -2   0  11          1.46          0.88         0.35 o                         
  -1   0  11         28.48         28.51         1.06 o                         
   0   0  11          3.51          6.45         0.77 o                         
   1   0  11          1.75          1.21         0.38 o                         
   2   0  11          0.17          0.59         0.48 o                         
   3   0  11          6.95          8.05         0.98 o                         
   4   0  11          0.38         -0.35         0.35 o                         
   5   0  11          0.02          0.49         1.25 o                         
   6   0  11          0.00         -1.29         1.29 o                         
 -10   1  11          1.72          0.25         1.43 o                         
  -9   1  11          9.47          9.10         1.60 o                         
  -8   1  11          0.42         -0.74         0.74 o                         
  -7   1  11          7.52          5.22         0.92 o                         
  -6   1  11          5.03          5.94         1.15 o                         
  -5   1  11          0.06         -0.53         0.53 o                         
  -4   1  11         12.75         14.95         1.18 o                         
  -3   1  11         39.22         34.00         1.40 o                         
  -2   1  11          4.85          4.91         0.57 o                         
  -1   1  11          3.42          4.95         0.52 o                         
   0   1  11          1.82          0.56         0.38 o                         
   1   1  11          6.53          5.67         0.67 o                         
   2   1  11         25.19         26.56         1.33 o                         
   3   1  11         16.39         13.74         0.88 o                         
   4   1  11          1.49          1.44         0.83 o                         
   5   1  11          0.01          0.07         1.43 o                         
   6   1  11          0.14          2.18         1.28 o                         
 -10   2  11          1.05          1.74         2.32 o                         
  -9   2  11          0.06         -1.11         1.11 o                         
  -8   2  11          0.99         -0.29         2.64 o                         
  -7   2  11          5.86          8.45         1.75 o                         
  -6   2  11         17.58         20.68         1.47 o                         
  -5   2  11          2.63          2.62         0.82 o                         
  -4   2  11          1.06         -0.54         0.54 o                         
  -3   2  11        122.82        128.60         2.59 o                         
  -2   2  11         14.88         15.20         1.14 o                         
  -1   2  11          9.15         11.59         0.77 o                         
   0   2  11          0.21         -0.32         0.59 o                         
   1   2  11         74.26         72.58         2.06 o                         
   2   2  11          1.48          2.02         0.62 o                         
   3   2  11          0.09          1.35         0.62 o                         
   4   2  11          6.07          0.81         2.07 o                         
   5   2  11          3.15          2.51         1.46 o                         
   6   2  11          0.23          3.35         1.68 o                         
 -10   3  11          0.14         -1.07         1.07 o                         
  -9   3  11          0.71         -1.37         1.37 o                         
  -8   3  11          1.87         -0.13         0.79 o                         
  -7   3  11          1.38         -0.05         0.67 o                         
  -6   3  11         36.57         40.81         2.26 o                         
  -5   3  11          1.38         -0.30         0.63 o                         
  -4   3  11        103.14        122.16         3.30 o                         
  -3   3  11          0.01         -0.15         0.47 o                         
  -2   3  11         43.68         43.17         1.63 o                         
  -1   3  11         12.50          9.95         0.70 o                         
   0   3  11         78.29         63.07         1.98 o                         
   1   3  11          8.77          5.20         0.89 o                         
   2   3  11         60.45         60.61         1.95 o                         
   3   3  11          0.39         -0.08         0.43 o                         
   4   3  11         10.41         13.16         1.94 o                         
   5   3  11          2.19          4.03         1.43 o                         
  -9   4  11          2.47          1.57         1.43 o                         
  -8   4  11         13.44         11.03         1.68 o                         
  -7   4  11          7.79          6.67         1.05 o                         
  -6   4  11        104.26        110.11         3.51 o                         
  -5   4  11        116.63        121.62         3.21 o                         
  -4   4  11        105.62        115.56         4.01 o                         
  -3   4  11         26.17         24.14         1.75 o                         
  -2   4  11         17.20         16.43         1.43 o                         
  -1   4  11          2.98          1.68         0.63 o                         
   0   4  11        192.28        171.21         4.33 o                         
   1   4  11          2.95          2.59         0.74 o                         
   2   4  11          0.33          0.31         0.65 o                         
   3   4  11          0.68          0.94         0.93 o                         
   4   4  11          2.25          1.44         2.35 o                         
   5   4  11          0.09         -1.41         1.41 o                         
  -9   5  11          0.88         -1.04         1.04 o                         
  -8   5  11          0.11          0.59         1.30 o                         
  -7   5  11          3.32          4.73         0.99 o                         
  -6   5  11          8.76         12.02         1.96 o                         
  -5   5  11         20.76         20.85         2.58 o                         
  -4   5  11         33.87         32.31         1.98 o                         
  -3   5  11          3.55          4.12         0.71 o                         
  -2   5  11         13.03         14.93         1.41 o                         
  -1   5  11          5.51          6.45         1.15 o                         
   0   5  11         43.32         35.73         2.79 o                         
   1   5  11          1.77          1.33         0.80 o                         
   2   5  11          2.08          2.01         0.87 o                         
   3   5  11          0.10          0.16         0.79 o                         
   4   5  11          5.61          6.45         1.51 o                         
  -8   6  11          0.39          4.22         1.96 o                         
  -7   6  11          0.58         -0.42         0.85 o                         
  -6   6  11          8.42         10.81         1.91 o                         
  -5   6  11          1.04          0.66         0.80 o                         
  -4   6  11          7.28          6.86         1.38 o                         
  -3   6  11          0.51         -0.19         0.57 o                         
  -2   6  11          3.96          3.85         0.81 o                         
  -1   6  11          4.92          3.72         1.37 o                         
   0   6  11          3.04          3.02         0.98 o                         
   1   6  11          1.93          2.50         1.39 o                         
   2   6  11          0.13         -0.26         1.36 o                         
   3   6  11          0.57          0.42         1.02 o                         
  -7   7  11          1.00          3.38         1.27 o                         
  -6   7  11          5.26          4.51         1.44 o                         
  -5   7  11          4.72          3.98         1.03 o                         
  -4   7  11         10.97         10.63         1.28 o                         
  -3   7  11          5.49          4.27         0.95 o                         
  -2   7  11          5.07          4.48         0.85 o                         
  -1   7  11          8.42          9.27         1.45 o                         
   0   7  11          0.06         -0.70         0.70 o                         
   1   7  11          0.43         -0.51         0.94 o                         
   2   7  11          1.96          1.69         1.66 o                         
  -6   8  11          6.22          6.93         1.45 o                         
  -5   8  11          1.05          1.99         1.43 o                         
  -4   8  11         55.22         64.59         2.85 o                         
  -3   8  11          6.68          9.12         1.14 o                         
  -2   8  11          0.16         -0.35         0.63 o                         
  -1   8  11          3.16          3.89         1.28 o                         
   0   8  11          0.32          0.35         1.10 o                         
   1   8  11          0.04         -1.19         1.19 o                         
  -3 -11  12          1.00          0.51         2.32 o                         
  -2 -11  12          2.97          1.17         1.06 o                         
  -1 -11  12          1.87          1.33         1.18 o                         
  -5 -10  12          0.68         -1.10         1.10 o                         
  -4 -10  12          2.62          3.71         1.51 o                         
  -3 -10  12          1.15         -0.75         0.95 o                         
  -2 -10  12          0.82          0.46         0.82 o                         
  -1 -10  12          1.71          2.35         1.11 o                         
   0 -10  12          2.70          3.68         1.25 o                         
   1 -10  12          6.67          6.10         1.38 o                         
   2 -10  12          2.97          3.21         1.03 o                         
  -7  -9  12          0.44         -1.41         2.64 o                         
  -6  -9  12          0.50          3.02         1.23 o                         
  -5  -9  12          0.28         -0.14         0.84 o                         
  -4  -9  12          2.09          0.34         0.78 o                         
  -3  -9  12          0.18         -0.60         0.60 o                         
  -2  -9  12          0.07         -0.06         0.72 o                         
  -1  -9  12          0.20          0.61         1.23 o                         
   0  -9  12          5.35          6.67         1.14 o                         
   1  -9  12          1.38         -0.74         0.74 o                         
   2  -9  12          0.53         -0.33         0.66 o                         
   3  -9  12          3.39          2.31         1.23 o                         
  -8  -8  12          0.22         -1.27         1.27 o                         
  -7  -8  12          0.17         -0.35         1.30 o                         
  -6  -8  12          0.16         -0.80         1.10 o                         
  -5  -8  12          5.46          4.01         0.99 o                         
  -4  -8  12          1.07          0.56         0.57 o                         
  -3  -8  12          3.68          0.85         0.69 o                         
  -2  -8  12          1.02          1.28         0.64 o                         
  -1  -8  12          0.01         -0.46         0.46 o                         
   0  -8  12          0.43          0.43         0.68 o                         
   1  -8  12          0.05         -0.60         0.89 o                         
   2  -8  12          1.49          2.05         0.93 o                         
   3  -8  12          1.74          3.48         0.96 o                         
   4  -8  12          2.23          4.85         1.00 o                         
  -8  -7  12          1.05          3.11         1.74 o                         
  -7  -7  12          2.68          2.25         1.26 o                         
  -6  -7  12          2.27         -0.09         0.89 o                         
  -5  -7  12          0.58          1.26         0.72 o                         
  -4  -7  12          4.93          3.14         0.81 o                         
  -3  -7  12          2.58          1.17         0.85 o                         
  -2  -7  12          4.39          2.53         0.68 o                         
  -1  -7  12          0.48          0.58         0.62 o                         
   0  -7  12          1.10          0.85         0.70 o                         
   1  -7  12          2.52          2.17         0.82 o                         
   2  -7  12          0.52         -0.34         0.53 o                         
   3  -7  12          7.38          5.88         1.09 o                         
   4  -7  12          7.85          8.33         1.68 o                         
   5  -7  12          0.03         -0.50         1.19 o                         
  -9  -6  12          0.86          3.01         1.07 o                         
  -8  -6  12          0.58          0.04         0.92 o                         
  -7  -6  12          0.00         -0.89         0.89 o                         
  -6  -6  12          1.98          2.70         0.78 o                         
  -5  -6  12          0.16         -0.37         0.57 o                         
  -4  -6  12         31.06         28.65         1.56 o                         
  -3  -6  12          0.07          2.90         0.58 o                         
  -2  -6  12          0.03          0.57         0.49 o                         
  -1  -6  12          2.10          0.96         0.60 o                         
   0  -6  12          0.08          3.30         0.72 o                         
   1  -6  12         51.79         49.02         2.16 o                         
   2  -6  12          0.07          1.56         0.66 o                         
   3  -6  12          0.00          1.17         0.63 o                         
   4  -6  12          0.28         -0.85         1.14 o                         
   5  -6  12          4.17          3.30         1.15 o                         
  -9  -5  12          0.11         -0.76         0.76 o                         
  -8  -5  12          0.64          0.92         1.17 o                         
  -7  -5  12          2.18         -0.67         0.74 o                         
  -6  -5  12          1.55          1.08         0.65 o                         
  -5  -5  12          0.06         -0.15         0.42 o                         
  -4  -5  12         21.14         20.63         1.33 o                         
  -3  -5  12          0.10         -0.48         0.48 o                         
  -2  -5  12          4.32          7.22         1.01 o                         
  -1  -5  12          4.36          7.68         0.92 o                         
   0  -5  12         49.17         43.74         1.82 o                         
   1  -5  12         19.52         19.08         1.39 o                         
   2  -5  12        123.13        150.32         5.14 o                         
   3  -5  12         22.73         27.72         3.65 o                         
   4  -5  12          9.72          9.59         1.72 o                         
   5  -5  12          0.00          0.18         1.87 o                         
 -10  -4  12          0.05          0.49         1.11 o                         
  -9  -4  12          0.55          0.55         0.83 o                         
  -8  -4  12          0.00          0.39         0.69 o                         
  -7  -4  12          0.00         -0.09         0.63 o                         
  -6  -4  12         23.89         22.22         1.45 o                         
  -5  -4  12          5.69          6.25         0.69 o                         
  -4  -4  12          3.01          3.02         0.60 o                         
  -3  -4  12          0.30          0.13         0.44 o                         
  -2  -4  12          3.92          4.48         0.68 o                         
  -1  -4  12          0.01         -0.36         0.51 o                         
   0  -4  12         24.08         29.45         1.50 o                         
   1  -4  12        279.59        296.46         4.87 o                         
   2  -4  12          9.10         10.38         1.35 o                         
   3  -4  12          0.39         -0.40         1.09 o                         
   4  -4  12          4.53          4.34         1.14 o                         
   5  -4  12          5.27          3.39         2.03 o                         
   6  -4  12          5.83          6.75         1.43 o                         
 -10  -3  12          0.45          2.83         1.70 o                         
  -9  -3  12          0.23          1.19         1.50 o                         
  -8  -3  12          0.61          0.47         0.75 o                         
  -7  -3  12          4.41          2.99         0.78 o                         
  -6  -3  12         16.43         17.36         1.24 o                         
  -5  -3  12         19.64         20.57         1.43 o                         
  -4  -3  12         41.65         43.56         1.71 o                         
  -3  -3  12          2.33          3.23         0.58 o                         
  -2  -3  12         29.91         30.41         1.10 o                         
  -1  -3  12         11.07         10.19         0.83 o                         
   0  -3  12        166.05        168.29         3.12 o                         
   1  -3  12         12.31         17.57         1.00 o                         
   2  -3  12         17.77         17.62         1.41 o                         
   3  -3  12          5.16          5.10         0.81 o                         
   4  -3  12          5.13          7.38         0.87 o                         
   5  -3  12          0.04         -0.84         0.84 o                         
   6  -3  12          6.33          2.14         4.89 o                         
 -10  -2  12          0.75          0.68         2.96 o                         
  -9  -2  12          0.00         -1.16         1.16 o                         
  -8  -2  12          0.64          0.82         0.74 o                         
  -7  -2  12          0.82          1.73         0.64 o                         
  -6  -2  12         10.24         10.43         1.15 o                         
  -5  -2  12         31.69         38.16         1.88 o                         
  -4  -2  12         23.02         26.08         1.53 o                         
  -3  -2  12         28.86         32.15         1.56 o                         
  -2  -2  12         16.66         13.71         0.91 o                         
  -1  -2  12        199.03        207.74         3.00 o                         
   0  -2  12        367.53        362.22         4.02 o                         
   1  -2  12         21.61         19.92         1.49 o                         
   2  -2  12         11.11         10.29         1.12 o                         
   3  -2  12         18.19         19.28         1.41 o                         
   4  -2  12          1.29          3.87         1.40 o                         
   5  -2  12         23.65         25.51         2.13 o                         
   6  -2  12          0.12          0.50         0.86 o                         
 -10  -1  12          0.02         -1.30         1.30 o                         
  -9  -1  12          0.02          1.68         0.81 o                         
  -8  -1  12          0.17         -0.48         0.67 o                         
  -7  -1  12          0.01          0.40         0.84 o                         
  -6  -1  12         14.70         17.51         1.58 o                         
  -5  -1  12         36.76         38.12         1.97 o                         
  -4  -1  12          2.78          2.67         0.66 o                         
  -3  -1  12          3.69          5.17         0.76 o                         
  -2  -1  12         69.98         72.84         1.72 o                         
  -1  -1  12          5.20          7.43         0.66 o                         
   0  -1  12        177.22        180.81         3.30 o                         
   1  -1  12        178.25        191.40         3.38 o                         
   2  -1  12          7.84          8.18         0.82 o                         
   3  -1  12          0.83          0.84         0.92 o                         
   4  -1  12          3.35          2.13         0.65 o                         
   5  -1  12          1.31          1.45         0.84 o                         
   6  -1  12          0.01         -0.03         0.89 o                         
 -10   0  12          0.01          1.61         3.96 o                         
  -9   0  12          3.03          0.94         1.78 o                         
  -8   0  12         11.37         12.54         1.30 o                         
  -7   0  12          0.00         -0.58         0.91 o                         
  -6   0  12         45.26         50.80         2.97 o                         
  -5   0  12         79.42         91.56         3.16 o                         
  -4   0  12         62.96         66.57         2.18 o                         
  -3   0  12        121.99        140.27         3.64 o                         
  -2   0  12         34.00         30.08         1.26 o                         
  -1   0  12          1.61          0.15         0.35 o                         
   0   0  12          1.61          5.19         0.71 o                         
   1   0  12         10.79         11.38         0.93 o                         
   2   0  12         10.32          8.30         1.00 o                         
   3   0  12         11.26          8.33         0.88 o                         
   4   0  12          0.76          1.96         0.49 o                         
   5   0  12          5.47          6.41         1.06 o                         
   6   0  12          0.14         -0.49         1.19 o                         
 -10   1  12          0.21          0.86         1.49 o                         
  -9   1  12          1.08          0.82         1.32 o                         
  -8   1  12          3.84          6.16         1.03 o                         
  -7   1  12          1.90          0.69         0.82 o                         
  -6   1  12        100.01        112.55         3.88 o                         
  -5   1  12        150.09        163.71         4.43 o                         
  -4   1  12         74.34         82.13         2.34 o                         
  -3   1  12          4.25          4.24         0.71 o                         
  -2   1  12          1.90          0.45         0.39 o                         
  -1   1  12          1.23          0.49         0.35 o                         
   0   1  12          8.72          8.59         1.03 o                         
   1   1  12          0.34         -0.28         0.39 o                         
   2   1  12          0.04          0.59         0.40 o                         
   3   1  12          7.87          8.67         0.88 o                         
   4   1  12          2.19          2.03         0.72 o                         
   5   1  12          2.54          6.72         1.68 o                         
 -10   2  12          3.73          3.52         1.64 o                         
  -9   2  12          0.63         -0.45         1.99 o                         
  -8   2  12         24.23         16.19         2.11 o                         
  -7   2  12         82.58         87.01         4.19 o                         
  -6   2  12         79.06         86.13         3.04 o                         
  -5   2  12          1.45          0.00         0.62 o                         
  -4   2  12         46.32         44.57         1.89 o                         
  -3   2  12         20.41         23.79         1.47 o                         
  -2   2  12         18.10         16.02         1.10 o                         
  -1   2  12          0.39          0.81         0.49 o                         
   0   2  12          0.08         -0.33         0.65 o                         
   1   2  12         21.97         18.03         1.33 o                         
   2   2  12          1.70          3.48         1.13 o                         
   3   2  12          0.00         -0.44         0.44 o                         
   4   2  12          1.72          4.35         1.52 o                         
   5   2  12          0.59         -0.80         1.64 o                         
  -9   3  12          0.00         -0.79         1.11 o                         
  -8   3  12          1.38          3.01         1.19 o                         
  -7   3  12         21.28         21.79         2.47 o                         
  -6   3  12          0.05          0.31         0.72 o                         
  -5   3  12         19.42         19.61         1.85 o                         
  -4   3  12        104.17        108.45         3.42 o                         
  -3   3  12          4.54          2.46         0.62 o                         
  -2   3  12          9.53          7.08         0.98 o                         
  -1   3  12        100.18        102.71         3.35 o                         
   0   3  12          3.47          2.24         0.76 o                         
   1   3  12          3.53          2.61         0.69 o                         
   2   3  12          0.04          0.23         0.66 o                         
   3   3  12          1.62          1.09         0.56 o                         
   4   3  12          0.03          2.30         2.33 o                         
   5   3  12          9.93         19.60         3.18 o                         
  -9   4  12          0.41         -0.99         0.99 o                         
  -8   4  12          1.39          0.60         1.05 o                         
  -7   4  12         40.05         43.66         2.57 o                         
  -6   4  12         85.89        103.07         4.04 o                         
  -5   4  12         20.61         18.13         2.54 o                         
  -4   4  12          4.57          4.15         0.98 o                         
  -3   4  12         21.52         21.65         1.80 o                         
  -2   4  12          1.30          0.66         0.65 o                         
  -1   4  12          1.49          0.92         0.87 o                         
   0   4  12          5.05          3.66         0.86 o                         
   1   4  12          0.37         -0.55         0.55 o                         
   2   4  12          0.28          0.31         0.96 o                         
   3   4  12          9.78         10.11         1.97 o                         
   4   4  12          0.27         -1.51         1.51 o                         
  -8   5  12          4.66          4.64         1.47 o                         
  -7   5  12          3.82          1.65         0.94 o                         
  -6   5  12          0.34         -0.67         0.78 o                         
  -5   5  12         14.69         10.68         1.51 o                         
  -4   5  12         16.75         16.30         1.84 o                         
  -3   5  12          2.41          2.63         0.74 o                         
  -2   5  12          4.74          2.89         0.86 o                         
  -1   5  12          1.22          1.63         0.77 o                         
   0   5  12          5.71          3.99         1.62 o                         
   1   5  12          0.68          0.49         0.87 o                         
   2   5  12          1.18          1.64         0.94 o                         
   3   5  12          3.84          7.66         1.22 o                         
  -8   6  12          6.56          6.28         2.06 o                         
  -7   6  12          3.85          6.19         1.57 o                         
  -6   6  12          1.75          1.19         0.98 o                         
  -5   6  12         10.98          9.68         1.19 o                         
  -4   6  12          2.20          2.39         0.78 o                         
  -3   6  12          8.50          8.92         1.04 o                         
  -2   6  12          2.97          1.43         0.81 o                         
  -1   6  12          0.35          1.54         0.76 o                         
   0   6  12          0.48         -0.87         0.92 o                         
   1   6  12          3.37          4.61         3.22 o                         
   2   6  12          3.70          3.85         1.36 o                         
  -6   7  12          0.03         -0.92         0.92 o                         
  -5   7  12         15.74         17.34         1.62 o                         
  -4   7  12          4.63          5.85         1.05 o                         
  -3   7  12          0.14          0.75         0.88 o                         
  -2   7  12          0.26          0.03         1.28 o                         
  -1   7  12          4.77          4.96         1.29 o                         
   0   7  12          4.39          4.96         1.47 o                         
   1   7  12          2.09         -0.90         1.13 o                         
  -4   8  12          0.13         -0.66         0.78 o                         
  -3   8  12          2.31          1.63         0.88 o                         
  -2   8  12         10.42         14.03         1.93 o                         
  -1   8  12          1.91          3.87         1.39 o                         
  -4 -10  13          0.00         -0.81         0.81 o                         
  -3 -10  13          0.47         -0.92         0.92 o                         
  -2 -10  13          0.12         -0.52         0.81 o                         
  -1 -10  13          0.14          1.71         1.51 o                         
   0 -10  13          0.02         -0.60         0.82 o                         
   1 -10  13          4.75          4.58         1.55 o                         
  -6  -9  13          0.07         -0.87         1.14 o                         
  -5  -9  13          0.02         -0.90         0.90 o                         
  -4  -9  13          0.27         -0.22         1.36 o                         
  -3  -9  13          0.12         -0.15         1.16 o                         
  -2  -9  13          1.28          0.06         0.77 o                         
  -1  -9  13          1.93          2.66         0.94 o                         
   0  -9  13          8.04          7.05         1.23 o                         
   1  -9  13          0.27         -0.69         0.69 o                         
   2  -9  13          0.24          0.69         1.69 o                         
  -7  -8  13          1.14          1.77         1.40 o                         
  -6  -8  13          0.36         -0.57         1.97 o                         
  -5  -8  13          0.00          0.85         0.88 o                         
  -4  -8  13          0.29         -0.02         0.86 o                         
  -3  -8  13          5.45          3.70         0.88 o                         
  -2  -8  13          3.16          4.98         1.20 o                         
  -1  -8  13          2.15          1.87         0.79 o                         
   0  -8  13         11.20         13.42         1.54 o                         
   1  -8  13          2.69          0.64         0.69 o                         
   2  -8  13          0.39         -0.86         1.02 o                         
   3  -8  13          0.32         -0.05         0.85 o                         
  -8  -7  13          0.45          2.78         1.34 o                         
  -7  -7  13          0.01          0.65         0.96 o                         
  -6  -7  13          0.11         -0.51         0.79 o                         
  -5  -7  13          8.06          6.67         0.99 o                         
  -4  -7  13         13.46         14.31         1.56 o                         
  -3  -7  13          2.73          0.93         0.83 o                         
  -2  -7  13          0.78          2.03         0.77 o                         
  -1  -7  13          0.24         -0.48         0.59 o                         
   0  -7  13         11.97         10.30         1.37 o                         
   1  -7  13          0.17          0.14         0.74 o                         
   2  -7  13          0.09          0.70         0.67 o                         
   3  -7  13          2.86          1.65         0.84 o                         
   4  -7  13          0.37         -0.80         0.87 o                         
  -9  -6  13          0.11          1.84         1.18 o                         
  -8  -6  13          0.76          3.06         1.73 o                         
  -7  -6  13          1.98         -0.24         0.79 o                         
  -6  -6  13          1.00          0.58         0.97 o                         
  -5  -6  13          7.26          7.08         1.09 o                         
  -4  -6  13          2.49          1.80         0.58 o                         
  -3  -6  13          2.02          1.41         0.61 o                         
  -2  -6  13          0.86          0.81         0.56 o                         
  -1  -6  13          0.57          2.62         1.38 o                         
   0  -6  13         25.44         18.11         2.51 o                         
   1  -6  13          7.98         11.84         1.39 o                         
   2  -6  13         42.01         40.32         2.55 o                         
   3  -6  13          0.53          0.98         0.93 o                         
   4  -6  13          4.15          4.75         1.19 o                         
  -9  -5  13          0.19          0.07         1.03 o                         
  -8  -5  13          0.12         -0.10         0.73 o                         
  -7  -5  13          2.26          1.25         1.27 o                         
  -6  -5  13          0.78          1.85         0.68 o                         
  -5  -5  13          3.77          2.65         0.67 o                         
  -4  -5  13          0.40         -0.49         0.53 o                         
  -3  -5  13         13.52         13.82         1.45 o                         
  -2  -5  13          1.89          1.13         0.62 o                         
  -1  -5  13         37.97         36.07         1.83 o                         
   0  -5  13         39.10         46.96         1.94 o                         
   1  -5  13         19.68         24.27         1.54 o                         
   2  -5  13          0.46          0.68         0.45 o                         
   3  -5  13          6.16          6.25         1.37 o                         
   4  -5  13          1.86          1.45         0.97 o                         
   5  -5  13          3.59          2.47         2.02 o                         
  -9  -4  13          0.77          0.63         0.72 o                         
  -8  -4  13          0.25         -1.05         1.14 o                         
  -7  -4  13          1.72          0.88         0.76 o                         
  -6  -4  13          8.14          7.35         0.91 o                         
  -5  -4  13          2.37          2.12         0.64 o                         
  -4  -4  13          0.54          0.47         0.50 o                         
  -3  -4  13          8.94          9.26         1.00 o                         
  -2  -4  13         18.67         20.54         1.19 o                         
  -1  -4  13         59.39         70.56         2.32 o                         
   0  -4  13          0.78          0.42         0.53 o                         
   1  -4  13         46.09         53.94         1.87 o                         
   2  -4  13          0.06         -0.59         0.59 o                         
   3  -4  13          3.56          5.69         1.28 o                         
   4  -4  13         10.91          8.36         2.50 o                         
   5  -4  13          8.03          7.93         1.42 o                         
 -10  -3  13          0.02         -0.50         1.18 o                         
  -9  -3  13          3.25          3.40         1.02 o                         
  -8  -3  13          0.16         -0.50         0.64 o                         
  -7  -3  13         13.35         13.20         1.19 o                         
  -6  -3  13          5.25          3.61         0.70 o                         
  -5  -3  13          9.79          7.04         1.18 o                         
  -4  -3  13          1.85          1.34         0.82 o                         
  -3  -3  13          6.30          7.02         0.95 o                         
  -2  -3  13          0.35          0.65         0.40 o                         
  -1  -3  13         31.69         41.10         1.85 o                         
   0  -3  13         10.20         10.99         0.96 o                         
   1  -3  13          1.04          0.35         1.21 o                         
   2  -3  13          2.51          1.83         0.78 o                         
   3  -3  13          0.10         -0.65         0.65 o                         
   4  -3  13          5.33          6.52         2.25 o                         
   5  -3  13          6.96         13.72         3.41 o                         
 -10  -2  13          0.08         -1.11         1.11 o                         
  -9  -2  13          0.00         -0.09         0.92 o                         
  -8  -2  13          0.02          0.08         0.73 o                         
  -7  -2  13         11.61         13.00         1.35 o                         
  -6  -2  13          5.35          4.07         1.06 o                         
  -5  -2  13         28.19         31.54         2.49 o                         
  -4  -2  13         67.93         79.40         3.70 o                         
  -3  -2  13          0.15          0.04         0.51 o                         
  -2  -2  13          6.59          6.33         0.75 o                         
  -1  -2  13         47.58         48.86         1.53 o                         
   0  -2  13          2.12          1.57         0.43 o                         
   1  -2  13          5.63          4.68         0.81 o                         
   2  -2  13         10.07         10.08         1.04 o                         
   3  -2  13          1.90          3.82         0.71 o                         
   4  -2  13          0.63         -0.63         0.63 o                         
   5  -2  13         15.36         26.69         2.48 o                         
 -10  -1  13          0.06         -1.08         1.08 o                         
  -9  -1  13          1.08          0.80         0.83 o                         
  -8  -1  13          0.11         -0.77         0.77 o                         
  -7  -1  13          1.10          2.67         0.77 o                         
  -6  -1  13          9.92         10.72         1.40 o                         
  -5  -1  13          0.48          0.24         0.61 o                         
  -4  -1  13         25.00         28.20         2.02 o                         
  -3  -1  13          0.91         -0.53         0.70 o                         
  -2  -1  13         19.02         18.36         1.15 o                         
  -1  -1  13          1.75          1.80         0.49 o                         
   0  -1  13         58.06         60.01         2.21 o                         
   1  -1  13          6.94          5.66         0.77 o                         
   2  -1  13          0.34         -0.50         0.50 o                         
   3  -1  13          0.08         -0.59         0.59 o                         
   4  -1  13          1.11         -0.48         1.07 o                         
   5  -1  13          2.47          1.12         1.06 o                         
 -10   0  13          0.11          2.62         1.43 o                         
  -9   0  13          0.34         -0.75         0.75 o                         
  -8   0  13         11.31          9.97         1.34 o                         
  -7   0  13          0.15          1.22         0.83 o                         
  -6   0  13          0.02          6.29         3.92 o                         
  -5   0  13          6.74          8.04         1.27 o                         
  -4   0  13          0.12          0.79         0.74 o                         
  -3   0  13         30.65         31.86         1.62 o                         
  -2   0  13          0.45          0.41         0.47 o                         
  -1   0  13         58.91         54.46         2.65 o                         
   0   0  13          5.64          8.12         0.96 o                         
   1   0  13          0.01         -0.44         0.44 o                         
   2   0  13         11.82         10.97         0.97 o                         
   3   0  13          3.08          6.46         0.75 o                         
   4   0  13          0.20         -0.07         1.10 o                         
   5   0  13          0.08          1.38         1.74 o                         
 -10   1  13          0.00          1.19         1.76 o                         
  -9   1  13          0.97          0.07         1.29 o                         
  -8   1  13          0.54          0.47         0.96 o                         
  -7   1  13          0.11         -0.19         0.77 o                         
  -6   1  13          2.02          1.76         0.88 o                         
  -5   1  13         45.86         47.78         2.35 o                         
  -4   1  13         21.57         20.50         1.97 o                         
  -3   1  13          4.88          5.64         0.93 o                         
  -2   1  13          0.06          0.12         0.60 o                         
  -1   1  13         68.50         64.18         2.39 o                         
   0   1  13         14.81         12.76         1.30 o                         
   1   1  13          4.76          1.62         0.71 o                         
   2   1  13          0.32          0.23         0.63 o                         
   3   1  13          3.39          2.79         1.37 o                         
   4   1  13          0.08         -1.34         2.73 o                         
   5   1  13          0.58          5.83         2.23 o                         
  -9   2  13          0.66          0.61         1.69 o                         
  -8   2  13         22.50         23.04         3.57 o                         
  -7   2  13         29.03         37.02         2.58 o                         
  -6   2  13         14.50         18.22         1.82 o                         
  -5   2  13          1.90          0.85         1.07 o                         
  -4   2  13         32.41         31.32         2.31 o                         
  -3   2  13          3.32          3.34         0.69 o                         
  -2   2  13        116.90        110.24         3.48 o                         
  -1   2  13          2.88          0.30         0.81 o                         
   0   2  13         17.75         12.44         1.22 o                         
   1   2  13          2.43          1.57         0.83 o                         
   2   2  13          1.98          0.82         0.68 o                         
   3   2  13          3.77          6.11         0.88 o                         
   4   2  13          4.17          4.74         2.15 o                         
  -9   3  13          4.24          4.46         1.44 o                         
  -8   3  13          2.92         -0.25         1.90 o                         
  -7   3  13         77.77         90.74         4.17 o                         
  -6   3  13         43.15         42.37         2.62 o                         
  -5   3  13          0.69          1.05         1.09 o                         
  -4   3  13         15.15         17.33         1.68 o                         
  -3   3  13         15.83         17.37         1.42 o                         
  -2   3  13         38.91         31.21         1.55 o                         
  -1   3  13          5.14          4.78         0.87 o                         
   0   3  13          2.67          1.14         0.96 o                         
   1   3  13          0.05         -0.41         0.57 o                         
   2   3  13          1.09          0.67         1.42 o                         
   3   3  13          0.46         -0.55         0.96 o                         
   4   3  13          1.26          6.47         2.04 o                         
  -8   4  13          0.34          0.74         1.72 o                         
  -7   4  13          5.06          6.28         1.57 o                         
  -6   4  13          0.31          1.56         0.99 o                         
  -5   4  13          0.37          2.63         1.22 o                         
  -4   4  13          0.92          0.15         0.93 o                         
  -3   4  13          0.86         -0.23         0.88 o                         
  -2   4  13         10.93         10.29         1.89 o                         
  -1   4  13         14.27         11.84         1.58 o                         
   0   4  13          0.08          0.89         1.04 o                         
   1   4  13          0.71          0.58         0.82 o                         
   2   4  13          1.63          0.78         1.38 o                         
   3   4  13          4.87          4.89         1.22 o                         
  -8   5  13          5.33          5.92         1.93 o                         
  -7   5  13          2.43          2.84         1.69 o                         
  -6   5  13          0.66         -0.23         1.63 o                         
  -5   5  13          3.46         -0.53         0.80 o                         
  -4   5  13          0.63         -0.71         0.71 o                         
  -3   5  13          0.03          0.27         0.64 o                         
  -2   5  13          2.69          2.00         0.70 o                         
  -1   5  13          0.19         -0.71         0.71 o                         
   0   5  13          0.19          0.95         0.98 o                         
   1   5  13          0.75          1.21         1.71 o                         
   2   5  13          0.02         -0.67         1.45 o                         
  -7   6  13          5.27          3.38         1.72 o                         
  -6   6  13         11.80         15.40         1.99 o                         
  -5   6  13          7.15          9.03         1.34 o                         
  -4   6  13          1.05         -0.03         1.63 o                         
  -3   6  13         17.51         20.92         1.94 o                         
  -2   6  13          0.18         -0.99         0.99 o                         
  -1   6  13          3.37          4.99         1.31 o                         
   0   6  13          0.40         -0.41         0.82 o                         
   1   6  13          3.36          3.69         1.16 o                         
  -5   7  13         12.51         12.77         2.79 o                         
  -4   7  13          0.97          0.00         0.83 o                         
  -3   7  13          0.02          0.52         0.87 o                         
  -2   7  13          1.02          2.88         1.76 o                         
  -1   7  13          0.07          1.83         1.27 o                         
  -3 -10  14          0.03          1.61         1.99 o                         
  -2 -10  14          0.59         -0.89         1.30 o                         
  -5  -9  14          0.07         -0.78         1.44 o                         
  -4  -9  14          0.15         -0.76         0.76 o                         
  -3  -9  14          0.02          0.56         0.72 o                         
  -2  -9  14          0.15          0.88         0.84 o                         
  -1  -9  14          0.99         -0.82         0.96 o                         
   0  -9  14          6.36          3.17         1.29 o                         
   1  -9  14          0.00          0.11         0.82 o                         
  -7  -8  14          0.28         -0.89         2.25 o                         
  -6  -8  14          2.16          0.50         0.96 o                         
  -5  -8  14          0.12          0.82         0.98 o                         
  -4  -8  14          1.31          1.21         0.81 o                         
  -3  -8  14          0.76         -0.45         0.83 o                         
  -2  -8  14          0.01         -0.65         0.67 o                         
  -1  -8  14          5.75          4.59         1.31 o                         
   0  -8  14          4.18          3.91         1.09 o                         
   1  -8  14          6.02          7.13         1.27 o                         
   2  -8  14          0.07         -0.86         0.86 o                         
  -7  -7  14          0.38          2.13         1.49 o                         
  -6  -7  14          5.98          3.78         1.04 o                         
  -5  -7  14          1.00         -0.56         0.82 o                         
  -4  -7  14          0.11         -0.48         0.72 o                         
  -3  -7  14          1.88          1.09         1.00 o                         
  -2  -7  14          0.02          0.13         0.61 o                         
  -1  -7  14         24.95         31.52         2.31 o                         
   0  -7  14         23.43         28.73         3.32 o                         
   1  -7  14         13.56         17.61         1.79 o                         
   2  -7  14          0.54          1.59         0.73 o                         
   3  -7  14          0.69         -0.94         1.03 o                         
  -8  -6  14          1.84         -0.44         0.95 o                         
  -7  -6  14          0.48         -0.28         0.93 o                         
  -6  -6  14          0.28         -0.64         0.64 o                         
  -5  -6  14          0.01         -0.59         0.59 o                         
  -4  -6  14          1.17          1.53         0.83 o                         
  -3  -6  14          1.06          0.41         0.65 o                         
  -2  -6  14         10.86         11.43         1.21 o                         
  -1  -6  14         20.50         23.40         2.07 o                         
   0  -6  14         42.60         58.06         3.35 o                         
   1  -6  14          3.11          5.27         0.92 o                         
   2  -6  14          0.36          0.84         0.63 o                         
   3  -6  14          0.46          0.18         1.51 o                         
  -9  -5  14          0.05         -1.10         1.31 o                         
  -8  -5  14          0.02          1.11         0.79 o                         
  -7  -5  14          1.01          0.98         1.40 o                         
  -6  -5  14          1.11         -0.15         0.60 o                         
  -5  -5  14          0.01         -0.65         0.65 o                         
  -4  -5  14          6.70          5.49         0.85 o                         
  -3  -5  14          2.08          4.14         0.91 o                         
  -2  -5  14          4.93          2.91         0.94 o                         
  -1  -5  14         70.33         83.44         4.37 o                         
   0  -5  14          3.48          6.22         0.94 o                         
   1  -5  14          0.13         -0.19         0.66 o                         
   2  -5  14          0.13         -0.01         1.17 o                         
   3  -5  14         14.57         14.78         2.92 o                         
   4  -5  14          9.57          8.70         1.74 o                         
  -9  -4  14          1.38          4.20         1.37 o                         
  -8  -4  14          0.02          0.33         1.08 o                         
  -7  -4  14          5.57          6.00         0.93 o
[truncated: 42,121 more chars]
